# Supplementary material for: Plasma Metabolites Associated with CKD Stage in Autosomal Dominant Tubulointerstitial Kidney Disease
Source: Kidney360. 2025 Nov 14;7(2):321–34. doi: 10.34067/KID.0000001029 (PMC12935368; doi:10.34067/KID.0000001029)
Supplement: Supplementary file 2 [file kidney360-7-321-s002.xlsx]

## Sheet: measured values
								Sample ID	S001	S002	S003	S004	S005	S006	S007	S008	S009	S010	S011	S012	S013	S014	S015	S016	S017	S018	S019	S020	S021	S022	S023	S024	S025	S026	S027	S028	S029	S030	S031	S032	S033	S034	S035	S036	S037	S038	S039	S040	S041
								Matrix	plasma	plasma	plasma	plasma	plasma	plasma	plasma	plasma	plasma	plasma	plasma	plasma	plasma	plasma	plasma	plasma	plasma	plasma	plasma	plasma	plasma	plasma	plasma	plasma	plasma	plasma	plasma	plasma	plasma	plasma	plasma	plasma	plasma	plasma	plasma	plasma	plasma	plasma	plasma	plasma	plasma
								Info	UKD	UKD	UKD	UKD	UKD	UKD	UKD	UKD	UKD	UKD	UKD	UKD	UKD	UKD	UKD	UKD	UKD	UKD	UKD	UKD	UKD	UKD	UKD	UKD	UKD	UKD	UKD	UKD	UKD	UKD	UKD	UKD	UKD	UKD	UKD	UKD	UKD	UKD	UKD	UKD	UKD
								Info	UKD-genotyped	UKD-genotyped	UKD-genotyped	UKD-genotyped	UKD-genotyped	UKD-genotyped	UKD-genotyped	UKD-genotyped	UKD-genotyped	UKD-genotyped	UKD-genotyped	UKD-genotyped	UKD-genotyped	UKD-genotyped	UKD-genotyped	UKD-genotyped	UKD-genotyped	UKD-genotyped	UKD-genotyped	UKD-genotyped	UKD-genotyped	UKD-genotyped	UKD-genotyped	UKD-genotyped	UKD-genotyped	UKD-genotyped	UKD-genotyped	UKD-genotyped	UKD-genotyped	UKD-genotyped	UKD-genotyped	UKD-genotyped	UKD-genotyped	UKD-genotyped	UKD-genotyped	UKD-genotyped	UKD-genotyped	UKD-genotyped	UKD-genotyped	UKD-genotyped	UKD-genotyped
Metabolite name (full)	Metabolite name	Class	Average Rt (min)	Average Mz	Alignment ID	Platform	Identification	Unit
CAR 2:0; [M+H]+	CAR 2:0	CAR	3.393	204.123	3865	HILICp	RTMZ-Lib	arb. units	32279479	66776819	46745269	40469941	43736696	59588674	59739715	65472960	59810601	57069101	39289403	38635789	122554466	146526738	51064044	58497545	56863142	78190259	82829007	43743888	42268531	35066872	84596490	110029188	102672897	37472674	117495998	75581359	67392935	72766091	64119840	101501995	290501181	117219752	98568349	74810435	96734633	130326358	65453524	104354839	52351524
CAR 3:0; [M+H]+	CAR 3:0	CAR	2.992	218.139	4170	HILICp	RTMZ-Lib	arb. units	3156773	5801859	3300859	4895019	4441566	5424669	6063050	3892606	3480645	3208983	2467971	4390608	7558086	5159727	1653989	3312883	4294382	2840362	5807779	1838272	6720856	3171775	7634172	4612842	3676011	1908283	4152918	6598454	5181544	7470149	5769113	5530550	17419670	6141358	8181013	6821225	6662748	7817504	5130808	5969221	4351701
CAR 4:0; [M+H]+	CAR 4:0	CAR	2.655	232.154	4470	HILICp	RTMZ-Lib	arb. units	2299715	5066069	1908117	3450219	2118590	2165144	2038736	2086142	4992577	2519385	1883825	1578898	5671700	3841314	1648508	2677913	2752434	2222728	4409288	1811425	4100932	2245811	4493560	2496596	4687446	1090238	5187160	3738276	1931096	5005932	3291357	2521985	14700786	9156048	5578652	7939782	5856001	7472568	6217050	4976325	8084738
CAR 4:0-OH; [M+H]+	CAR 4:0-OH	CAR	3.657	248.149	4773	HILICp	RTMZ-Lib	arb. units	52154	177135	198529	163530	95618	146704	131774	115628	122866	140283	136802	85350	285335	379823	60961	159816	189974	140034	142390	77342	100151	197560	407780	262651	308885	138849	307807	152065	258363	404593	222194	284336	1467507	438640	325643	340507	398752	290641	150424	364124	278251
CAR 5:0; [M+H]+	CAR 5:0	CAR	2.426	246.17	4729	HILICp	RTMZ-Lib	arb. units	1291941	2518918	1187607	2793282	1242988	1620038	2304248	1338788	1736655	725975	1252797	1450381	1761814	2301066	480467	1106323	1486416	1113213	1638098	693224	3347986	1648869	4307456	2271586	1160821	803981	2925005	2309070	2141683	2901380	2163430	2148545	5252416	2661311	3866326	2969872	1672180	2778601	2585208	2021711	2664908
CAR 5:0-DC; [M+H]+	CAR 5:0-DC	CAR	3.754	276.144	5350	HILICp	RTMZ-Lib	arb. units	88771	89196	85320	129203	96181	81928	106172	7445	16698	106996	57039	128612	92980	99444	59501	394490	126275	87689	44581	123620	92718	94914	72402	182817	107423	82409	146748	111889	79504	233534	224788	314646	384844	248250	143685	123328	210150	206930	361910	230170	572792
CAR 5:0-OH; [M+H]+	CAR 5:0-OH	CAR	3.452	262.165	5078	HILICp	RTMZ-Lib	arb. units	144594	218615	151306	133443	447524	107404	317994	75188	176447	120501	97312	218766	197505	408699	61017	164504	188113	131542	159677	207164	162653	85041	400741	138482	125946	78181	266198	235314	221201	276909	242269	262233	456332	300978	314135	282794	297817	252854	423777	306991	353944
CAR 6:0; [M+H]+	CAR 6:0	CAR	2.203	260.186	5059	HILICp	RTMZ-Lib	arb. units	137205	656883	264380	261828	218479	476782	438323	568326	515011	397676	242164	378123	800032	830802	179729	555795	490497	452619	748914	157712	331626	283384	527128	841887	777279	151312	552119	597552	440420	356036	265295	1100808	2326458	535382	503933	336547	645358	667716	437341	321931	206770
CAR 6:0-DC; [M+H]+	CAR 6:0-DC	CAR	3.751	290.159	5564	HILICp	RTMZ-Lib	arb. units	32060	34675	22275	26232	44171	35444	31297	26635	3565	46287	3580	16101	13500	48733	102377	61774	113153	23853	42984	3730	100362	69304	40908	67909	77520	664959	159576	49601	169191	163874	85746	288175	231589	140631	191491	54409	394519	208176	183823	149252	576903
CAR 8:0; [M+H]+	CAR 8:0	CAR	1.784	288.217	5545	HILICp	RTMZ-Lib	arb. units	329300	1470519	843152	476884	313953	1072071	1100010	1093566	845686	777562	562895	728626	1481900	1815483	478031	1318753	1314054	1227991	1866106	351020	888222	430728	1295367	2014566	2272938	376334	1312608	1453084	892843	409303	625041	2807471	6085917	1092570	804016	765199	1547916	1072781	824281	744055	574136
CAR 8:1; [M+H]+	CAR 8:1	CAR	2.056	286.201	5516	HILICp	RTMZ-Lib	arb. units	413686	1708246	890375	2614546	1030246	1387172	1550194	1477330	2464293	1725109	1858002	2827334	1120971	3084328	621204	785536	3347954	1665731	2243927	701068	1869746	2148024	3688486	2653256	2427183	1822478	2788961	3537452	2901788	3590349	1577443	2872462	7924184	6090718	7806145	3020458	3132718	4853112	5560521	1722287	2543167
CAR 9:1; [M+H]+	CAR 9:1	CAR	1.705	300.217	5704	HILICp	RTMZ-Lib	arb. units	55400	47481	66458	122680	186357	54000	62430	28183	57238	32994	35192	58497	42444	75853	105212	57548	93463	58096	40073	19174	66393	193845	48282	74622	114525	61745	70958	279968	132274	258407	48443	44632	98714	291632	71000	123039	74670	115654	161433	94419	240813
CAR 10:0; [M+H]+	CAR 10:0	CAR	1.527	316.248	5913	HILICp	RTMZ-Lib	arb. units	394347	1991444	942747	541431	300572	1480910	1492397	1349402	1031070	1012945	811025	861091	2068049	2300587	666956	1760534	1697047	1642714	2364728	483741	1196628	559441	1792060	2669651	3693434	402324	1778263	2038479	1141314	384384	721524	2868096	6796664	1286884	860964	1013783	2023442	1268621	903044	912524	577679
CAR 10:1; [M+H]+	CAR 10:1	CAR	1.595	314.232	5890	HILICp	RTMZ-Lib	arb. units	433164	1918256	655044	808009	367863	1339621	1379598	1200326	1016364	887924	635984	1043117	1029680	2460920	504901	1416298	1618315	1099696	1457391	436534	1026743	897097	2197831	2779294	1965434	819280	1312884	2672911	1087959	399534	841272	2920738	3723092	1985389	1604213	1145834	1684938	1507383	1318467	1005308	710714
CAR 12:0; [M+H]+	CAR 12:0	CAR	1.367	344.279	6247	HILICp	RTMZ-Lib	arb. units	55263	325184	175588	151817	71365	427526	313121	247077	197901	167412	179314	167824	406928	548539	225173	291579	276688	338079	336629	130235	194470	116714	383664	608503	631829	100678	380470	575719	261904	239782	160657	380564	1110267	345542	132122	248060	390742	280802	147649	281581	138314
CAR 12:1; [M+H]+	CAR 12:1	CAR	1.406	342.264	6216	HILICp	RTMZ-Lib	arb. units	92781	495907	176435	183714	66098	578671	578789	361546	262119	230118	186216	283456	578842	811822	189636	502763	459703	401390	423962	144200	364290	191614	605885	1060124	777837	192048	525862	925988	362315	74564	230712	681514	1624712	581085	283127	365901	665813	491129	207189	321596	151423
CAR 13:0; [M+H]+	CAR 13:0	CAR	0.408	358.295	1333	LIPp	LipidBlast	arb. units	5759	21098	24592	19293	8782	15438	68818	22901	14385	15223	18192	24197	27221	131420	8729	21184	61396	28975	18556	14337	60153	8642	24840	25810	173950	9671	35525	42863	14754	27686	27676	17887	39698	46506	14781	113673	26682	28523	12947	27335	49023
CAR 13:1; [M+H]+	CAR 13:1	CAR	0.359	356.279	1326	LIPp	LipidBlast	arb. units	8635	98503	45837	62079	21606	40287	111867	60086	55796	60923	44367	55628	77839	115906	20461	92756	136317	98761	64312	22626	89098	42240	55079	116409	110855	34232	75532	139011	55706	21187	68905	97792	138236	145488	26762	124666	134960	40816	53429	82593	46967
CAR 14:0; [M+H]+	CAR 14:0	CAR	0.536	372.311	1483	LIPp	LipidBlast	arb. units	24900	60862	129586	256045	153281	157716	247436	82292	66036	64557	109380	269367	122383	205632	97753	67809	130981	220761	201150	180004	89494	35179	289243	116635	97987	36192	237683	118965	84695	216210	73219	189734	263736	154874	31341	70954	81892	207157	88416	80172	141638
CAR 14:1; [M+H]+	CAR 14:1	CAR	0.423	370.295	1460	LIPp	LipidBlast	arb. units	21886	129747	64131	61574	41034	151185	167899	120391	65447	71113	66498	65457	188963	359459	83410	133547	106995	103452	147825	53356	84778	50242	144439	294919	229663	64245	275960	304752	115102	22223	61074	182783	523643	157241	65770	112264	160331	148483	53242	119526	95667
CAR 16:0; [M+H]+	CAR 16:0	CAR	0.842	400.342	1689	LIPp	LipidBlast	arb. units	139174	283858	1087859	1194272	1093765	798349	971294	458170	237836	398986	291552	1375699	512994	1137718	199979	250360	635767	642737	911990	625566	385587	193064	1732971	572599	249437	215885	1402059	507359	369227	452683	298896	886050	2112102	710263	194699	313703	345426	885829	423297	288773	675203
CAR 16:1; [M+H]+	CAR 16:1	CAR	0.605	398.327	1665	LIPp	LipidBlast	arb. units	22869	44720	119479	173355	74193	114378	262659	94935	26661	54032	59377	212313	127534	285633	49231	63676	100815	142748	146185	101082	69651	20203	188235	161544	90041	36645	295936	143035	52945	38170	51205	165824	427083	93510	27373	44382	79881	190812	54835	60547	122229
CAR 16:2; [M+H]+	CAR 16:2	CAR	0.466	396.311	1651	LIPp	LipidBlast	arb. units	2555	12787	13542	18955	12226	17246	24304	13477	8713	12905	12999	18387	16541	58085	8892	17713	14261	16194	21901	18158	9637	10002	38022	35188	21405	9314	59645	56993	10546	10464	11271	30211	70018	30950	9667	14865	22062	22141	13329	14327	36056
CAR 16:3; [M+H]+	CAR 16:3	CAR	0.411	394.295	1638	LIPp	LipidBlast	arb. units	4654	18971	15141	16894	30580	27358	28284	19383	12171	13967	13674	17013	19630	48098	10970	18116	19704	18996	23822	11680	7545	8822	36719	35552	18737	16271	77355	55547	18591	7369	13742	32241	58667	25359	12582	16451	17700	21794	19733	12668	35922
CAR 18:0; [M+H]+	CAR 18:0	CAR	1.275	428.373	1889	LIPp	LipidBlast	arb. units	84523	170668	216888	267388	304095	246061	303589	159685	98144	161543	232391	295766	213727	371777	117523	100892	276951	191923	301989	273881	160083	83416	382200	173173	119479	91744	363120	214801	196265	259080	143678	297317	505252	330111	96178	140346	159947	299649	212565	153687	143256
CAR 18:1; [M+H]+	CAR 18:1	CAR	0.924	426.358	1875	LIPp	LipidBlast	arb. units	341290	586415	1284617	1511825	1517821	1433592	2787858	857281	224482	898750	759926	2047452	1037012	3122442	676827	396836	1178236	988815	1646435	1247759	942283	300017	2056505	1027309	588210	346107	2579956	1212963	772382	710411	468103	1279016	3831082	1235072	254396	469245	758652	2268854	633415	602704	960612
CAR 18:2; [M+H]+	CAR 18:2	CAR	0.685	424.342	1860	LIPp	LipidBlast	arb. units	338709	506959	953818	2584575	1309385	1238530	2308799	638571	178357	944127	693380	2128373	409702	2912174	569356	291811	1096339	871403	1360140	1298884	657582	305187	2395975	828992	382903	341604	1862505	1483000	421761	1465538	482053	1409152	2665554	1744534	221109	500863	461593	1774278	1060810	439157	886239
CAR 18:3; [M+H]+	CAR 18:3	CAR	0.527	422.326	1849	LIPp	LipidBlast	arb. units	13635	21044	42878	166579	88835	61765	195371	37704	12849	56598	92187	141405	26722	125087	24650	16569	72467	73810	78891	91842	40324	19066	235255	46678	37938	25003	113313	75741	31642	115139	33587	92286	129500	126423	21094	34148	31464	117811	78806	41731	64212
CAR 20:1; [M+H]+	CAR 20:1	CAR	1.343	454.389	2078	LIPp	LipidBlast	arb. units	4933	17357	30058	21545	17707	25420	66765	18678	2588	20287	24925	29306	34038	88681	14086	8691	21929	19314	35897	26741	10299	6730	32438	22979	25214	10031	37816	21974	15356	15578	14793	34863	75990	27502	6994	13280	18711	49511	9608	17677	20201
CAR 20:2; [M+H]+	CAR 20:2	CAR	1.017	452.371	2061	LIPp	LipidBlast	arb. units	4755	9166	21666	38635	23267	33189	61311	22324	2610	21863	10773	35443	10006	63441	9864	3475	19982	24077	31067	28357	3144	4095	55014	23209	12055	6784	36945	24057	3466	18037	13457	43142	87098	44003	5297	7591	9498	45096	12692	6746	17366
CAR 20:3; [M+H]+	CAR 20:3	CAR	0.795	450.357	2049	LIPp	LipidBlast	arb. units	16555	43039	185667	167483	186614	156672	343248	91043	12712	94411	61266	129827	52326	181426	37563	19408	146815	135833	173788	135424	30363	7713	199550	72189	38155	22234	207146	78216	30968	81242	55743	137114	468598	94627	4508	25779	27378	217942	85711	24640	85242
CAR 20:4; [M+H]+	CAR 20:4	CAR	0.666	448.342	2042	LIPp	LipidBlast	arb. units	23234	53508	117230	203767	372680	192206	274004	98977	18409	109122	108531	217979	66655	371957	75050	27170	159293	144564	168272	164687	65972	16271	410338	82821	46424	27256	484069	209710	39214	116363	110589	196527	469667	168716	12971	69369	37349	187010	109304	41527	94176
CAR 20:5; [M+H]+	CAR 20:5	CAR	0.516	446.326	2015	LIPp	LipidBlast	arb. units	924	390	12560	13019	32252	10025	77898	6375	439	3561	74073	37121	6129	40030	4019	427	32619	24235	11536	17655	88933	433	30295	9741	14779	1760	57350	13590	2696	29645	10787	33730	86054	18415	435	5723	385	20860	9465	2297	11135
CAR 22:4; [M+H]+	CAR 22:4	CAR	0.932	476.374	2191	LIPp	LipidBlast	arb. units	474	6405	9004	17578	21369	23958	29891	16329	2901	14300	6849	15805	10943	34397	7317	480	11808	18189	19585	23234	4365	948	33376	17437	4925	4259	32970	21781	4451	9659	9528	16914	50044	24283	474	6793	2890	17782	8803	3212	5189
CAR 22:5; [M+H]+	CAR 22:5	CAR	0.718	474.358	2185	LIPp	LipidBlast	arb. units	1007	3520	12460	19410	31690	18902	113615	20080	946	11178	32674	26875	11961	32550	2460	883	30845	30181	20694	25552	28383	897	44882	15091	10607	941	44533	19466	4030	27330	9562	36575	84334	29881	904	9203	980	25097	13878	1949	9981
CAR 22:6; [M+H]+	CAR 22:6	CAR	0.627	472.342	2176	LIPp	LipidBlast	arb. units	4647	451	22950	9631	16226	10245	79908	7047	440	9018	23584	15564	4854	33037	5988	2597	22234	19619	13021	23846	14653	461	42897	6246	18241	1543	49260	11598	459	20797	8329	29280	30226	25636	463	8841	3307	15523	3863	1165	19907
CAR 24:0; [M+H]+	CAR 24:0	CAR	2.226	512.468	2383	LIPp	LipidBlast	arb. units	25277	82940	59878	42693	33005	49607	57601	34204	42312	34576	74632	57993	86172	165127	28014	22778	38225	35034	66774	58294	30836	36441	48365	50201	25739	33226	35301	34529	34733	40301	32687	41751	69129	39102	44530	30603	33124	35898	38284	47524	22141
CAR 26:0; [M+H]+	CAR 26:0	CAR	2.52	540.499	2553	LIPp	LipidBlast	arb. units	29678	56445	65637	50733	39855	71232	57761	48733	50935	53494	116425	107319	88402	143531	34821	23260	48606	43977	68399	76680	46874	49210	65732	69351	35089	23847	59603	59355	29854	58358	32823	48438	77504	63966	41121	49279	34263	45247	67009	42027	31430
CAR 26:1; [M+H]+	CAR 26:1	CAR	2.226	538.483	2535	LIPp	LipidBlast	arb. units	12236	19235	27328	28711	14848	24470	44821	32048	21124	32419	47110	52408	50720	62049	21401	11444	25017	25888	31964	33173	19128	21771	37004	41285	27988	15088	26281	31131	17305	22997	15855	22214	44903	23773	22631	29225	20676	31288	22459	30642	25944
CE 16:1; [M+NH4]+	CE 16:1	CE	5.217	640.603	3177	LIPp	LipidBlast	arb. units	407556	270001	958972	198087	96007	317132	748942	439681	388892	150111	166597	453742	425790	173647	279834	417280	331169	425470	291073	177775	215412	235680	246022	633388	210985	119475	288212	329160	406164	131510	265554	442419	692675	96266	124560	262957	282848	200489	389863	290402	317902
CE 18:1; [M+NH4]+	CE 18:1	CE	5.466	668.634	3371	LIPp	LipidBlast	arb. units	9169774	8496325	12604907	7288885	5136820	6876628	16739993	9734091	9162251	7337819	12769714	10958765	14898932	14201945	12297929	10576421	11270386	8136071	13973733	9774080	13187212	9776949	10040170	11814123	11008685	5162143	10348710	11093894	13474264	9163741	8169162	13856269	14551337	10458440	6902627	10045887	10749885	13350092	12410627	14243514	11223888
CE 18:2; [M+NH4]+	CE 18:2	CE	5.24	666.619	3361	LIPp	LipidBlast	arb. units	150167867	125847475	166541408	125836384	118461226	114653446	146689709	142485753	205218871	108205063	198295310	175298796	118349429	181050398	162017838	134515069	188610487	120534334	157226437	153974579	140434302	197827483	151653340	154058440	114593232	106598356	145427313	178445082	156092027	183410168	125821324	195327797	232679830	198059464	129649187	121269122	143007189	175334846	187560561	148861911	134275241
CE 18:3; [M+NH4]+	CE 18:3	CE	5.037	664.603	3337	LIPp	LipidBlast	arb. units	407858	223830	1280413	200787	323672	258927	762923	667734	861259	215330	1174645	1786157	598946	274815	278457	199631	1418644	440572	630845	333462	352317	229409	391452	998698	249447	205018	482759	540153	884247	407561	388381	766368	1213410	287102	191862	330943	246212	481484	2314260	461574	287133
CE 20:3; [M+NH4]+	CE 20:3	CE	5.268	692.634	3565	LIPp	LipidBlast	arb. units	5330577	3118230	10123602	2382706	2305380	3621859	4156185	5418696	5710012	2824534	2980438	3640406	4506027	3470739	3522494	5307567	7042561	3833815	6202864	2589529	2849871	4604120	3236248	4413632	1856587	2532929	4068422	4279742	5105061	2497250	2225789	4733556	7110243	3056615	3280151	2505980	3500045	5533684	4925023	3396175	4656603
CE 20:4; [M+NH4]+	CE 20:4	CE	5.113	690.619	3557	LIPp	LipidBlast	arb. units	14771816	7927903	22102859	10313945	11244176	11640004	10926310	28542517	29997051	7609228	14318649	26652909	18994875	37229502	23612521	17554392	25112258	10329567	19104134	13304817	26038991	20951095	19567294	16263002	4654645	10819004	35982019	32716147	30038075	13311852	9056251	23109854	41349167	17677523	19830635	24918564	22730337	20240069	23770142	18021392	17705640
CE 20:5; [M+NH4]+	CE 20:5	CE	4.905	688.603	3544	LIPp	LipidBlast	arb. units	191092	107152	554862	73416	138617	113450	1705132	335205	374575	69315	6615090	592694	339147	639192	268911	102545	1493700	418119	148755	137396	31218214	63811	155506	306712	303013	97366	376305	348298	433073	1222954	165500	536026	1139096	315205	140855	574449	112409	373059	387905	181435	191889
CE 22:5; [M+NH4]+	CE 22:5	CE	5.115	716.634	3731	LIPp	LipidBlast	arb. units	165530	109585	162987	162003	123670	93061	244689	253185	287044	80439	521965	244098	246048	369277	178942	166484	337234	139632	181794	128363	624922	88860	220851	232983	83597	93959	251197	351219	405493	215922	118757	368701	492358	228118	205264	235773	132124	280406	267431	215664	104950
CE 22:6; [M+NH4]+	CE 22:6	CE	4.989	714.619	3719	LIPp	LipidBlast	arb. units	2163632	318644	2205476	431569	347287	328317	1637968	980418	1176396	406222	1504090	1097498	693310	1032734	575617	757899	2357673	558740	590054	947602	3061662	1823399	726873	493372	468520	276536	725804	813508	908699	1284718	400473	1137279	1411918	1065615	533883	1599016	732816	880144	582711	861204	1531578
Cer 40:0;O2; Cer 18:0;O2/22:0; [M+H]+	Cer 40:0;O2	Cer-NDS	4.172	624.629	3075	LIPp	LipidBlast	arb. units	25827	29940	48348	18824	27489	40519	43739	27964	61327	15895	29611	47326	28075	40454	44107	16972	29705	26237	46908	18444	30207	47456	48641	30638	17141	23974	23522	21157	52798	29403	25673	29874	71497	33652	41287	14902	26995	24841	27830	26183	24986
Cer 42:0;O2; Cer 18:0;O2/24:0; [M+H]+	Cer 42:0;O2	Cer-NDS	4.466	652.661	3254	LIPp	LipidBlast	arb. units	38248	35401	55544	18765	36453	48756	59803	37298	74809	23351	40945	54405	43601	52525	64562	23034	34358	32475	64997	25821	45114	57286	57722	47047	25038	27238	34702	29381	57030	32457	35149	39420	95930	39632	40797	25264	37323	35389	28779	35780	34732
Cer 42:1;O2 (1); Cer 18:0;O2/24:1; [M+H]+	Cer 42:1;O2 (1)	Cer-NDS	4.149	650.645	3247	LIPp	LipidBlast	arb. units	28661	13108	34544	10712	17221	25441	51176	27640	37236	14831	20475	38863	23946	19153	40869	22606	22879	25299	27218	14574	28259	39912	44575	28940	27273	19721	19824	18345	44205	15412	16557	21112	65206	20935	23340	14990	24150	27533	20297	25649	38158
Cer 40:1;O2; Cer 18:1;O2/22:0; [M+H]+	Cer 40:1;O2	Cer-NS	4.068	622.613	3070	LIPp	LipidBlast	arb. units	136279	174042	188818	151357	167245	191969	135523	197322	230098	117870	211911	213858	216078	223492	134950	136257	230000	136037	241518	141091	223605	148012	135170	153855	85009	143263	156091	178250	235301	185094	166088	185468	308911	199766	140126	131512	117812	183487	190693	172230	141131
Cer 41:1;O2; Cer 18:1;O2/23:0; [M+H]+	Cer 41:1;O2	Cer-NS	4.22	636.629	3159	LIPp	LipidBlast	arb. units	113978	113537	156278	108669	106870	127991	109194	176501	186453	109162	213609	194811	162510	116395	99745	145898	214874	133044	191176	133821	212230	134191	124673	155027	86044	125629	129785	172075	188816	180112	139093	143023	265678	199929	123344	134347	108145	163058	205354	173812	138211
Cer 41:2;O2; Cer 18:2;O2/23:0; [M+H]+	Cer 41:2;O2	Cer-NS	3.935	634.613	3143	LIPp	LipidBlast	arb. units	17000	13163	22470	21031	17437	17533	13454	31002	34001	20777	45836	28044	29838	20097	16309	30012	41252	24691	27281	24419	40310	19624	10273	26314	15127	24546	23376	36711	35627	26257	25522	32787	41761	36425	17281	29006	17050	30430	41057	33568	28339
Cer 42:1;O2 (2); Cer 18:1;O2/24:0; [M+H]+	Cer 42:1;O2 (2)	Cer-NS	4.369	650.645	3248	LIPp	LipidBlast	arb. units	372792	515051	536757	351696	370631	504203	429349	537743	622968	342359	543059	588215	586935	675122	358034	340212	599576	351337	767692	411498	649814	375889	415915	564543	275458	371000	472454	504758	529045	479481	504798	465232	933004	613052	372595	437578	378095	535625	509014	476654	366962
Cer 42:3;O2; Cer 18:2;O2/24:1; [M+H]+	Cer 42:3;O2	Cer-NS	3.757	646.613	3205	LIPp	LipidBlast	arb. units	29697	19514	35874	32794	40380	26715	32921	46785	46962	24600	36031	38051	44661	34407	30254	45653	55577	31474	38037	35844	44780	32538	28777	40484	18875	30836	39413	44837	42166	34970	30969	43622	63713	37423	28304	37759	29307	50645	45346	43090	51985
Cer 43:1;O2; Cer 19:1;O2/24:0; [M+H]+	Cer 43:1;O2	Cer-NS	4.462	664.66	3340	LIPp	LipidBlast	arb. units	17732	47648	24051	20106	27793	33519	54427	43306	58336	26952	65572	58847	50722	41902	20949	43344	68171	38319	50766	30597	60717	29056	54751	40004	32140	26688	43550	40646	75709	27867	50631	37166	100079	57117	43972	42811	40948	39072	37792	66558	30768
Cholesterol; [M-H2O+H]+	Cholesterol	Cholesterol	2.584	369.352	1440	LIPp	RTMZ-Lib	arb. units	3238371	2418726	2617040	2011647	1830174	2019868	2855305	2714331	3615249	1944056	3360120	3039292	3363730	3044410	3095046	2997393	3297484	2113258	2923551	2655866	3203223	3620543	2459840	3227296	2509205	2124420	2497127	3208615	3572894	2836156	2584833	3271175	3967550	3181625	2728283	2915156	2642133	3102882	2931656	3493595	3108348
DG 32:0; DG 16:0_16:0; [M+NH4]+	DG 32:0	DG	3.663	586.541	2829	LIPp	LipidBlast	arb. units	44375	15248	175470	15812	44094	56108	13385	36740	27412	4057	6384	47545	26872	4593	4829	21690	26283	29705	19110	21031	14759	35246	46921	15857	4901	4203	10263	3391	55519	27354	13054	11229	79009	21531	5216	16219	11905	13068	8494	10492	42599
DG 32:1; DG 16:0_16:1; [M+NH4]+	DG 32:1	DG	3.353	584.525	2823	LIPp	LipidBlast	arb. units	70412	25562	261144	21910	72732	80948	40763	80243	45964	11070	18367	124947	72988	7502	30587	24251	58039	58477	30704	43360	39148	29934	37469	43676	9397	8009	12921	18205	74108	48402	16968	31360	119064	17114	13673	23526	21437	37406	27771	29194	51235
DG 34:0; DG 16:0_18:0; [M+NH4]+	DG 34:0	DG	3.984	614.571	3023	LIPp	LipidBlast	arb. units	14079	6365	39270	9788	29116	25638	5270	17920	13150	702	5737	18432	8089	1615	661	3942	7845	13903	12425	13417	7082	7162	16430	3959	631	589	1548	623	25321	18219	3060	7147	22844	11992	3007	9202	3166	1644	2803	3132	16303
DG 34:1; DG 16:0_18:1; [M+NH4]+	DG 34:1	DG	3.676	612.557	3001	LIPp	LipidBlast	arb. units	476086	272619	1987441	260973	584123	677984	515783	554847	232559	163550	195030	699116	443208	199687	123989	351457	459089	345377	484546	370527	420261	352381	507218	340994	83512	121989	269493	205333	734143	208945	168675	363569	1440980	203533	173059	183885	389648	359313	209007	281346	595461
DG 34:2; DG 16:0_18:2; [M+NH4]+	DG 34:2	DG	3.402	610.54	2994	LIPp	LipidBlast	arb. units	736219	359072	1791962	354781	638732	610535	493483	736835	355539	260970	229051	934608	372035	242805	139350	484455	699077	385604	505198	370296	552359	695848	713211	523110	64325	228798	259695	495599	781377	412283	228196	523000	1487616	412978	257703	233185	466164	433770	422215	353917	719737
DG 36:1; DG 18:0_18:1; [M+NH4]+	DG 36:1	DG	3.995	640.588	3175	LIPp	LipidBlast	arb. units	54553	52207	141601	53889	163077	116821	59611	82212	54893	21781	33014	116561	39155	19319	21150	32946	52039	44702	68443	53923	66956	44836	72157	31907	19492	17852	36086	25028	119186	63906	26251	43923	150624	41006	36301	38287	37070	36886	30666	31943	59047
DG 36:2; DG 18:1_18:1; [M+NH4]+	DG 36:2	DG	3.694	638.572	3169	LIPp	LipidBlast	arb. units	589855	601714	1685381	483372	854214	904177	1336270	880306	340015	312742	400227	1372761	836028	420438	295315	587031	787486	476811	839710	542784	1201842	649510	630879	602378	182917	242164	422106	390567	1350580	277745	237558	665288	2986569	320660	440248	395385	618778	949969	339895	579522	836515
DG 36:3; DG 18:1_18:2; [M+NH4]+	DG 36:3	DG	3.424	636.557	3158	LIPp	LipidBlast	arb. units	1188648	992477	2356626	891942	1157735	1147410	1551698	1362693	602399	573487	571095	2523905	742811	750205	351838	1051975	1589852	703252	1137548	757176	1538280	1617020	1270143	1138142	196731	642174	525245	1178924	1749322	727037	432861	1313459	4220626	807353	859821	606051	1156095	1408493	998111	864614	1289468
DG 36:4; DG 18:2_18:2; [M+NH4]+	DG 36:4	DG	3.158	634.54	3141	LIPp	LipidBlast	arb. units	830879	572310	1095915	539919	599342	468989	671656	823953	448908	484125	362303	1656943	230144	449858	164125	654122	1134044	341309	589385	388399	756785	1434187	896797	684683	83516	570872	243370	1167446	908897	805965	335921	815944	1950256	817425	699367	419979	647231	826542	947476	638624	788867
DG 38:3; DG 18:1_20:2; [M+NH4]+	DG 38:3	DG	3.727	664.584	3335	LIPp	LipidBlast	arb. units	41790	17886	49040	13123	14226	23897	26177	18846	9142	8930	2445	42194	15576	9157	10750	21077	24726	12975	17237	14349	13300	30033	14666	15380	867	5506	12533	16382	25041	10898	6924	17927	54283	9713	12290	9640	18800	25939	15171	10099	49008
DG 38:4; DG 18:1_20:3; [M+NH4]+	DG 38:4	DG	3.492	662.572	3310	LIPp	LipidBlast	arb. units	38791	16338	72827	12464	20592	28592	42352	26961	18770	10141	1554	47769	19860	6242	6400	31352	43154	19279	22041	22196	21919	28265	17389	20413	1332	11744	18303	21218	31853	15587	6189	25744	76536	12062	12999	11941	23172	31695	29603	16347	39716
DG 38:5; DG 18:1_20:4; [M+NH4]+	DG 38:5	DG	3.34	660.556	3295	LIPp	LipidBlast	arb. units	148354	91189	266261	78784	111274	119033	135444	200764	90988	51058	57311	231193	128944	89132	53743	108289	143025	81272	128348	119635	195359	115692	167493	104883	33312	75123	117540	146611	244899	91202	64415	166565	353889	76820	75841	112487	116191	138046	108229	98573	122178
DG 40:7; DG 18:1_22:6; [M+NH4]+	DG 40:7	DG	3.229	684.557	3487	LIPp	LipidBlast	arb. units	75272	14753	183126	10382	20424	36289	132310	60627	26660	21258	20967	95545	32835	21373	8470	44347	132130	32498	17823	29957	315173	52832	59614	14873	30316	8439	35279	37861	41709	39636	19120	52327	160482	31526	12451	60136	45644	35920	26553	29855	114682
FA 12:0; [M-H]-	FA 12:0	FA	0.712	199.171	4	LIPn	LipidBlast	arb. units	223985	177643	429862	256850	483151	500194	258524	249643	225153	203189	338809	488998	400380	302124	942195	282445	334594	569095	487060	266847	280433	267557	376367	240756	294114	152873	182056	218092	309717	2240799	176424	356278	299161	225111	170900	245365	379032	646267	234000	175912	200141
FA 13:1; [M-H]-	FA 13:1	FA	0.674	211.171	180	LIPn	LipidBlast	arb. units	12581	43580	37509	21797	18573	34950	60607	70665	44423	28466	43141	55260	68677	35208	25705	101989	58774	95064	83489	25361	52983	38099	31159	65185	65932	30172	29005	83193	29751	9273	19435	63074	52350	50614	15898	26230	96133	23294	48348	51255	17086
FA 14:0; [M-H]-	FA 14:0	FA	1.117	227.202	432	LIPn	LipidBlast	arb. units	1709226	1264399	7308601	1883090	5718567	3199986	3133433	2499534	2130679	1502455	2758761	5542653	4440814	2342773	3146210	1699224	3509539	5968683	3979182	2470852	2636861	1686933	3295665	2212300	2103423	1200375	1692236	2194727	2983018	5195958	1124496	3411482	5797689	1935679	1134690	998803	2972173	2861181	2348131	1211201	1935475
FA 14:1; [M-H]-	FA 14:1	FA	0.807	225.186	415	LIPn	LipidBlast	arb. units	273876	277355	1778407	393095	847450	564674	697527	679333	371808	234574	530221	939510	1082815	510508	380258	325585	820310	1508986	742798	449246	437897	283389	549300	511895	454150	193625	435979	659595	465171	371250	171279	772280	1249253	455612	177258	162923	759892	480275	501007	210640	337470
FA 15:1; [M-H]-	FA 15:1	FA	1.024	239.202	640	LIPn	LipidBlast	arb. units	52368	47443	131933	58789	61290	50559	83254	54045	47650	56721	60073	78621	72822	63267	52808	59713	74329	62130	73235	54472	74247	53481	77346	64771	63700	42636	76660	67010	63804	39448	35947	56914	139168	132758	44667	37954	57373	34371	48979	29270	34350
FA 15:3; [M-H]-	FA 15:3	FA	0.685	235.171	543	LIPn	LipidBlast	arb. units	85282	84819	89421	72688	74148	76309	94017	68892	61791	56973	95923	92667	94320	71995	95907	81885	92612	95959	83212	78649	85964	91554	91859	83163	68939	67222	61392	66855	65646	73854	73441	54457	75184	56119	64766	63511	64981	41977	58267	45706	41056
FA 16:0; [M-H]-	FA 16:0	FA	1.618	255.233	839	LIPn	LipidBlast	arb. units	60743151	56667833	273087801	79433269	209274121	159812937	119771595	117015682	100356738	73966411	71723004	166460049	181300637	162940747	59656711	94062175	115741223	173081875	176576236	81702879	104620574	86304572	161917164	110505822	67824111	59867020	90115514	110274164	119846843	74445960	45175853	131145204	339503507	72874135	49562361	35443354	155029783	99722650	80041733	52411273	103890489
FA 16:1; [M-H]-	FA 16:1	FA	1.217	253.218	809	LIPn	LipidBlast	arb. units	3931089	3077212	32539595	5092723	7597761	11010291	16995949	12475023	4474013	3190805	3975574	15930625	22135051	13071509	4205072	6980105	12310877	15487171	11183294	4309231	9258505	2879317	8603139	10362078	5079674	3043268	6635356	10292020	7870154	2072980	2536564	16385260	61705933	3837321	2378107	1840004	14495124	8693751	5058609	3321422	7413069
FA 16:2; [M-H]-	FA 16:2	FA	0.925	251.202	796	LIPn	LipidBlast	arb. units	84359	85575	305583	137712	234173	141557	348777	138874	72900	72933	135910	368090	127325	234686	63547	102341	243991	148129	225533	83159	235593	107632	210656	107920	74283	110060	127437	293948	139369	146793	60274	294748	843054	114120	65538	56026	176350	182190	181630	67478	208546
FA 16:3; [M-H]-	FA 16:3	FA	0.754	249.186	780	LIPn	LipidBlast	arb. units	54174	42703	205647	102894	169934	148127	205387	125919	80427	43843	66631	370904	98944	157067	50164	72846	141045	141710	183166	84836	132004	54303	120646	88351	59976	39629	164930	153505	90661	67901	38846	282520	564652	44982	42612	17632	149643	125853	171991	41564	116254
FA 16:4; [M-H]-	FA 16:4	FA	0.578	247.171	757	LIPn	LipidBlast	arb. units	9762	6452	28660	13730	20171	38207	171635	30674	18881	6148	49650	78315	39979	51871	14572	16793	63951	98860	45874	13547	137962	3584	47623	22675	59832	6929	40822	29931	24939	42536	1052	85169	177349	34085	3854	1109	32416	21682	40270	16629	30976
FA 17:1 (1); [M-H]-	FA 17:1 (1)	FA	1.46	267.233	947	LIPn	LipidBlast	arb. units	516012	714821	2024456	628218	1263732	1202803	1224343	1079153	736204	573851	639322	1393361	1728185	978406	520543	903603	1552971	1440253	1218863	578233	931218	598542	1037259	1011636	651351	546139	946905	1197371	1060903	553362	410128	1032177	3560763	684274	516094	419228	1296142	921969	711395	571565	768023
FA 17:1 (2); [M-H]-	FA 17:1 (2)	FA	1.656	267.233	948	LIPn	LipidBlast	arb. units	59959	71999	201816	80616	203372	85197	131704	119341	181262	61325	197979	239174	199554	72694	47935	122040	171595	363196	179966	69995	154982	104253	174484	97926	130864	70526	90320	135629	135564	119148	77832	148077	221243	102837	57571	64415	169778	72226	136034	112413	80813
FA 17:2; [M-H]-	FA 17:2	FA	1.121	265.218	927	LIPn	LipidBlast	arb. units	17895	16934	64793	24877	52345	29886	41394	30440	20680	22345	21138	62420	32273	33244	15854	25545	52306	39205	41243	12422	47432	40798	63211	27101	14491	23955	20414	45229	27280	36017	12972	48896	115472	29077	21252	9481	39647	25782	37052	14018	30667
FA 18:0; [M-H]-	FA 18:0	FA	1.933	283.264	1159	LIPn	LipidBlast	arb. units	59445003	73980282	165811479	73326252	180428425	142508225	135379763	84680638	127114398	84540398	80859047	109305166	159191206	142134832	72405715	67739830	108329564	120498115	172742199	137730091	70020431	78079884	112179459	159005388	75889037	89109381	85500254	73272089	148610054	116140476	79475431	88013038	155244055	79173373	66662262	58280713	97240414	78678623	92634564	67653766	56633608
FA 18:1; [M-H]-	FA 18:1	FA	1.685	281.249	1112	LIPn	LipidBlast	arb. units	129246013	213550009	494224385	169899757	520125799	392570518	440924551	327854638	223312852	167157109	186451960	403796388	543978936	467643974	172833469	225597396	333574072	343253578	511702709	117658572	413726261	234336801	407815947	273736042	202885255	148513395	223131800	336820426	349559449	124326392	79959531	404963505	941554550	163804731	158272926	83130602	449587123	333491762	171059937	163785061	242659173
FA 18:2; [M-H]-	FA 18:2	FA	1.345	279.233	1088	LIPn	LipidBlast	arb. units	52587101	69856997	211348134	82318206	221116057	119696317	139243886	126042923	67189925	66092552	63677459	189179923	101378761	190346393	50601024	88727877	156022229	121725628	202596420	40108812	144183820	143214141	223177180	101395117	44104199	73876768	76136874	173842593	104035467	81923718	31037402	208669784	466629185	88260295	63835446	26570423	173605730	113946216	100141835	67168750	103338233
FA 18:3; [M-H]-	FA 18:3	FA	1.046	277.218	1045	LIPn	LipidBlast	arb. units	2037486	2137722	8110344	4265527	9979811	4391922	10633041	5655225	3151482	3882177	7187982	13045092	5944807	6013419	2440401	2934718	8268640	7222363	8287665	2005812	6244066	6807770	13472398	4485304	3220345	5338235	2979104	6841935	5423880	5889952	1962088	8760312	21264525	4742902	4457097	2205343	8319398	5753695	6256711	5727323	6170218
FA 18:4; [M-H]-	FA 18:4	FA	0.83	275.202	1022	LIPn	LipidBlast	arb. units	58564	45082	483372	162733	383652	150321	369437	200380	110811	60107	328059	279652	196216	195311	76961	53710	445632	365042	221291	258843	484597	36088	222647	102491	195755	122893	194688	149398	224003	448642	97269	457902	721398	114202	46705	68430	148495	188965	456069	89307	99055
FA 19:0 (1); [M-H]-	FA 19:0 (1)	FA	2.031	297.28	1408	LIPn	LipidBlast	arb. units	50423	102413	110501	77616	120569	139587	127370	70232	102553	102097	77664	98953	138237	79341	74739	109589	147993	127612	105444	101386	72396	73762	79670	106434	88548	83603	83950	114726	128286	99846	54706	111740	213348	92580	51251	48753	117172	81575	80139	62744	69582
FA 19:0 (2); [M-H]-	FA 19:0 (2)	FA	2.075	297.28	1409	LIPn	LipidBlast	arb. units	78294	128723	239464	127692	295256	153668	204275	94349	131238	116077	136613	175135	195207	179891	110011	122540	147183	229648	169156	196990	119209	130356	152242	132676	116366	99249	124296	130479	194421	135787	84120	137521	292812	155144	79430	64890	148263	126228	127787	84754	104010
FA 19:1 (1); [M-H]-	FA 19:1 (1)	FA	1.834	295.264	1373	LIPn	LipidBlast	arb. units	200266	342586	741473	263798	686133	523907	604409	482453	475324	268787	325680	583033	936839	473031	217294	471217	683046	720978	637723	179909	360820	369707	504646	530472	331115	233188	481199	579590	584082	238452	146003	503837	1486122	365762	222697	122694	665873	380864	347492	240796	354640
FA 19:1 (2); [M-H]-	FA 19:1 (2)	FA	1.974	295.264	1372	LIPn	LipidBlast	arb. units	3966	22083	32814	18203	39324	30635	27492	12419	31864	12473	23420	25451	53009	8937	6831	28662	41625	78438	29833	12951	16529	17964	19517	21209	40906	16055	17042	19361	28838	18937	4295	19310	37433	22314	1222	8248	31619	8688	32628	15633	10624
FA 20:0 (1); [M-H]-	FA 20:0 (1)	FA	2.037	311.296	1606	LIPn	LipidBlast	arb. units	91244	151727	342705	292098	328024	461185	369060	145884	329537	126957	885572	479605	422613	279853	142710	701971	343848	650628	230333	252632	347379	243361	466599	296775	611069	258650	299449	323076	472668	448346	185834	318861	316406	438684	119560	106935	350853	160768	373452	359275	201347
FA 20:0 (2); [M-H]-	FA 20:0 (2)	FA	2.225	311.296	1607	LIPn	LipidBlast	arb. units	840184	1924239	2132032	927438	2031887	1069834	1650398	695171	738747	897968	879957	1293620	1349886	1793954	813987	689504	782155	871855	1549200	1437446	745790	1278709	1114281	1112200	746305	926120	854491	648442	1232954	1104594	722473	1551726	1465320	832571	951068	601825	781405	741416	881989	635087	687905
FA 20:1; [M-H]-	FA 20:1	FA	1.96	309.28	1558	LIPn	LipidBlast	arb. units	1596760	3062662	6008699	1412568	5109224	2737819	4391120	2424782	2114045	1491829	1465137	3700686	5581539	5153329	1893967	2050683	2491811	2528542	4450766	1169049	2443358	2939409	2934599	2677165	2261375	1883578	2337498	2823566	3636220	1221512	793766	3834333	8758232	1587241	1744354	877235	3588107	2613944	1323763	1359965	3269933
FA 20:2; [M-H]-	FA 20:2	FA	1.753	307.265	1540	LIPn	LipidBlast	arb. units	2058428	1580384	4565253	1197795	3892072	2327954	2443806	2634467	2395468	1346085	1238624	3282690	2573530	3112484	1660231	1878111	2892553	2087874	3092262	1069086	1905187	2813331	2897003	2726942	1419208	1851149	2081039	3659836	1946578	1461838	981327	3007137	6894417	1681829	1445743	862920	3133186	2067738	1889840	1329866	3621219
FA 20:3 (1); [M-H]-	FA 20:3 (1)	FA	1.504	305.249	1529	LIPn	LipidBlast	arb. units	685808	730643	4174506	397695	2937736	745121	888201	929711	956120	479016	572851	857407	1133813	606653	556135	801943	1517888	611600	1255613	308895	944837	621563	956081	857666	436181	866805	1131136	1001502	712242	418559	368015	902726	3919877	330681	549693	412790	960929	737056	826074	592680	1540806
FA 20:3 (2); [M-H]-	FA 20:3 (2)	FA	1.612	305.249	1528	LIPn	LipidBlast	arb. units	122744	113813	512492	89669	621923	151888	269649	150837	260848	85613	135158	275369	599942	302029	148841	115544	248020	196130	256204	88770	310428	121781	312673	204071	87078	114906	560712	405258	341819	88250	95582	319024	1142086	100381	94552	101326	357115	220244	215468	140935	243006
FA 20:4 (1); [M-H]-	FA 20:4 (1)	FA	1.273	303.233	1492	LIPn	LipidBlast	arb. units	1971416	3001454	16795750	2773744	27035772	3108747	2535762	3962042	3897896	2018191	3228463	4467482	4994454	4846966	3260549	2368267	5238069	2382147	5585874	2070307	5452039	2435994	6868250	3608034	1568211	2953825	9717038	6030849	4036641	2021902	1841138	4936047	28038399	2031920	4010878	3152003	4461247	2957831	3715750	3028190	6544952
FA 20:4 (2); [M-H]-	FA 20:4 (2)	FA	1.456	303.233	1491	LIPn	LipidBlast	arb. units	110024	135471	176255	111647	129045	101056	138812	92012	92802	63605	144159	168140	125354	114297	119913	112223	165823	156088	147194	118825	179861	117200	166245	163844	131733	105546	124131	131017	141470	96165	112416	67210	172482	101793	115212	105539	96474	42488	96247	53640	44456
FA 20:4 (3); [M-H]-	FA 20:4 (3)	FA	1.523	303.233	1493	LIPn	LipidBlast	arb. units	181843	196826	214452	174016	171012	151538	178521	134120	119815	98388	194796	267691	196262	158568	181961	175456	215406	254433	219846	179548	288304	171435	222434	242386	185052	142476	187376	182652	223659	129864	171552	110625	260567	147642	176834	163106	139774	57024	136859	67847	65910
FA 20:4 (4); [M-H]-	FA 20:4 (4)	FA	5.144	303.233	1494	LIPn	LipidBlast	arb. units	90011	79761	101904	80653	83222	86210	67990	119954	129121	62041	79234	131625	102809	140756	113433	105829	114605	70333	99625	86795	100615	99812	108439	99420	50876	71732	164207	130730	131079	69081	71940	122493	172272	94389	94376	105330	113247	89381	117189	90883	106982
FA 20:5 (1); [M-H]-	FA 20:5 (1)	FA	0.997	301.218	1474	LIPn	LipidBlast	arb. units	152620	192091	1017621	156320	962610	196486	527657	294411	269632	110126	1538943	491404	360904	449723	180778	152372	976505	361641	269741	198926	5340287	105013	335995	320816	458340	200959	606334	397451	307706	458624	196503	555932	2741798	204098	231400	369526	229255	241062	377731	195001	343557
FA 20:5 (2); [M-H]-	FA 20:5 (2)	FA	1.176	301.217	1472	LIPn	LipidBlast	arb. units	326336	317543	446582	275027	276344	264671	354864	215964	233653	187243	333393	399634	303800	296677	273333	270470	434622	499705	353855	313817	516387	276232	386187	379773	276184	256041	281047	287479	307052	244610	243515	214695	398173	239779	241998	256879	247069	120839	235793	132766	130124
FA 21:0 (1); [M-H]-	FA 21:0 (1)	FA	2.264	325.311	1758	LIPn	LipidBlast	arb. units	7136	5860	12737	12700	10242	16689	23110	16980	13293	18865	20417	22947	2690	25899	10915	24019	19040	9128	11550	14843	19732	20219	17924	17666	11965	15554	13091	29285	9155	16489	17721	13631	32443	8581	11388	11830	12613	15246	15052	9841	11588
FA 21:0 (2); [M-H]-	FA 21:0 (2)	FA	2.381	325.312	1759	LIPn	LipidBlast	arb. units	36205	67874	78021	51612	102641	38702	94739	26489	39358	41295	59622	68079	58088	45033	34634	27788	36800	59518	56586	54662	49021	72676	76047	53013	27212	40167	36841	27677	68433	63212	35885	48221	106165	57751	51996	37754	27634	30881	38240	31514	42431
FA 22:0; [M-H]-	FA 22:0	FA	2.548	339.327	1930	LIPn	LipidBlast	arb. units	2610975	9373003	4849526	1699439	2939810	1251749	2664687	804191	604229	983009	1074139	1522433	1083095	2183042	841246	685515	921498	1051261	1850825	1395779	971162	2224609	1481820	830689	801200	1051973	999328	634191	1232589	1359679	700172	4352578	1877239	1021726	1751335	589399	786420	731150	1043839	539487	823381
FA 22:1; [M-H]-	FA 22:1	FA	2.238	337.312	1900	LIPn	LipidBlast	arb. units	227567	335199	634207	216328	346880	296510	547810	250335	161192	183638	204055	549047	383258	495891	203309	242593	266705	276223	435656	188061	258432	296482	393359	237892	469687	198504	266903	224459	260188	210602	139334	402572	771000	215935	301479	156695	278813	238527	167374	199549	360911
FA 22:2; [M-H]-	FA 22:2	FA	2.013	335.296	1865	LIPn	LipidBlast	arb. units	89313	48195	219487	82723	135786	108811	162414	100854	60358	60958	45007	145442	105653	122361	73415	85752	90826	89164	128858	72655	64124	123472	101116	108078	72257	68728	88800	104356	91125	65097	45975	167467	321212	83969	50244	37190	113559	83040	75131	53044	146384
FA 22:3; [M-H]-	FA 22:3	FA	1.83	333.28	1855	LIPn	LipidBlast	arb. units	105920	85986	303016	67255	208681	107709	151745	134785	78946	74215	36478	122902	143325	80115	70740	136901	115187	118724	182833	56977	51555	96625	106835	117621	65827	88895	114877	102396	91688	58520	54640	117177	314417	57539	52860	39165	115557	90847	108448	64851	164364
FA 22:4; [M-H]-	FA 22:4	FA	1.651	331.265	1841	LIPn	LipidBlast	arb. units	652047	941923	3107545	454747	4022934	981031	804716	1644648	1449881	574377	495932	1339533	1856552	1196063	861391	955926	1178917	706685	1590210	324150	813525	1082734	1932418	1592932	429861	874388	1802004	2405710	1358012	410761	497596	1061940	5391509	465404	858347	620769	1706611	748514	822214	999511	1144083
FA 22:5 (1); [M-H]-	FA 22:5 (1)	FA	1.36	329.249	1821	LIPn	LipidBlast	arb. units	384007	813480	2088639	431240	3216700	705714	2263667	1202297	893457	324748	1891430	1774562	1525892	1334649	435107	610414	2694905	1136820	1367231	249612	6442323	447355	2066369	1317464	615241	673999	1328858	2181032	1313124	713581	444989	1899559	9018215	641268	401030	471962	1390577	858695	1157923	877998	893486
FA 22:5 (2); [M-H]-	FA 22:5 (2)	FA	1.469	329.249	1822	LIPn	LipidBlast	arb. units	237165	235388	736002	100727	722466	279480	143029	282137	347396	174258	89707	239389	473518	220455	189984	239351	304606	247789	447740	107547	200346	369914	461713	291394	132187	158241	453960	486779	352539	135903	162777	277958	1127857	99866	140819	186337	463209	157185	290416	180305	324229
FA 22:6; [M-H]-	FA 22:6	FA	1.171	327.233	1798	LIPn	LipidBlast	arb. units	3033376	1285691	7977423	1081081	3759934	1848631	5683449	2339587	2007704	1087021	3148346	3068808	2681697	3374927	1555272	1929933	6360655	2946674	2316561	1788237	10843893	2161669	3560352	1468071	3060054	911795	3766969	2649570	1706264	2566634	1320641	3790326	9432127	1897981	846223	2156440	3138029	1804680	1603890	1445859	4308423
FA 23:0 (1); [M-H]-	FA 23:0 (1)	FA	2.581	353.343	2107	LIPn	LipidBlast	arb. units	428129	606395	697418	989957	501749	657934	1506720	842796	838893	983711	1243739	1310611	319643	1108699	709788	1198455	770808	476074	616558	910162	460396	1623159	1065523	1088204	820154	957381	630910	1403360	762069	1670195	737676	789037	1026137	1092919	699617	733700	909636	1012739	1110750	868260	604252
FA 23:0 (2); [M-H]-	FA 23:0 (2)	FA	2.722	353.343	2108	LIPn	LipidBlast	arb. units	248927	390046	453299	304879	323162	177588	414668	140276	187237	246454	269429	346284	318569	232071	173641	159736	205417	279548	293457	227010	250256	438863	367916	198031	154684	241586	205677	144417	292377	284140	157301	290679	391002	274339	268577	185842	155352	130255	222866	167394	177259
FA 24:0; [M-H]-	FA 24:0	FA	2.899	367.359	2297	LIPn	LipidBlast	arb. units	2870789	12020289	4942527	2534986	2936173	1812391	3204494	986044	969379	1435068	1536676	1636421	1628835	3092775	1283500	864724	988703	1416691	2238564	1390744	1132219	2726569	2280387	1285551	954343	1652231	1365689	1121079	1891769	1715048	1034781	4580839	2390091	1551967	3271507	1137133	1032262	956510	1163526	919965	972356
FA 24:1; [M-H]-	FA 24:1	FA	2.548	365.343	2276	LIPn	LipidBlast	arb. units	1471410	1422067	3165198	1912271	2003217	1825125	3558201	1887134	1103915	1424366	1647043	2790768	2266602	2594620	1632232	1523925	1756033	1967109	2725373	1843016	1554303	1710287	2196832	1703395	2692571	1336484	2097229	1421192	1972589	1391658	1009920	2363829	3026568	1472213	1481868	978827	1613111	1596191	1651633	1436675	2009459
FA 24:2; [M-H]-	FA 24:2	FA	2.287	363.328	2232	LIPn	LipidBlast	arb. units	144278	76285	230679	180363	157257	139770	175480	146123	109033	99877	75557	229473	108736	176827	122551	142659	144252	154937	172381	152629	104690	164079	163229	157920	124073	108314	163011	151887	111636	111153	92981	239265	227980	134100	86389	58434	127106	123009	156644	82939	176832
FA 24:3; [M-H]-	FA 24:3	FA	2.079	361.312	2211	LIPn	LipidBlast	arb. units	28899	8320	50759	32604	31305	21847	39412	18405	14790	18128	8088	37525	33175	22973	18394	31199	20341	30563	34739	29945	8032	19242	29558	28913	17496	17949	29422	20330	27133	16901	16931	35496	49869	19772	8068	9703	25611	21564	27417	12989	39062
FA 24:4; [M-H]-	FA 24:4	FA	1.899	359.296	2175	LIPn	LipidBlast	arb. units	282081	90332	312830	150513	217224	177517	190341	192627	114745	91681	49502	315078	183794	219163	116797	200072	119913	150824	204395	152056	79145	166931	266742	165035	87507	94541	250974	173729	167559	122822	137462	225221	374062	94262	56542	66920	222598	108294	183996	99582	304912
FA 24:5; [M-H]-	FA 24:5	FA	1.736	357.281	2131	LIPn	LipidBlast	arb. units	250174	116215	312928	65447	142109	109672	345894	115883	124995	45186	144457	343456	159549	130357	65445	203084	249089	136127	99865	57118	462477	99446	152350	88732	105874	47509	103594	116073	96455	178710	60692	232717	386572	64058	23008	48531	184588	79027	117970	65690	562206
FA 24:6; [M-H]-	FA 24:6	FA	1.539	355.265	2115	LIPn	LipidBlast	arb. units	97873	26657	210506	12113	49077	45709	95016	44091	55736	20555	31802	67368	59079	38916	35230	42852	85246	62439	29671	31653	161798	36936	41652	29283	40477	17910	53679	40048	47823	54404	26235	76726	100733	10928	6005	29556	76916	32833	56829	24522	105487
FA 25:0; [M-H]-	FA 25:0	FA	2.932	381.374	2529	LIPn	LipidBlast	arb. units	221635	709228	660550	652657	351222	699300	1327499	858574	672036	1340776	1100048	1119753	322628	735681	389043	601954	873108	297626	538672	493859	477232	1072391	687149	1401389	490960	998160	676966	1541075	690212	964359	486120	640922	1283409	1080946	581039	668795	1050715	1161065	977321	892743	423581
FA 25:1; [M-H]-	FA 25:1	FA	2.711	379.359	2490	LIPn	LipidBlast	arb. units	50851	86046	173059	156869	76527	104627	281676	130405	109657	193372	228061	199423	83078	153248	72623	154741	133224	79170	113724	92508	107010	187598	155195	154669	130494	160907	130847	228839	163434	154612	102079	129317	260058	168779	100197	146367	180919	170262	177113	126473	75938
FA 26:0 (1); [M-H]-	FA 26:0 (1)	FA	3.119	395.39	2751	LIPn	LipidBlast	arb. units	204227	749153	622174	765712	377168	674053	1401815	761523	568537	1397030	1034194	963147	346529	720008	441370	516681	944662	301838	542160	569163	454583	1040214	575294	1219931	544143	1107953	642970	1432448	671860	1075284	480913	646611	1103147	1048692	681318	722953	1208452	1204398	879277	855851	431315
FA 26:0 (2); [M-H]-	FA 26:0 (2)	FA	3.264	395.39	2752	LIPn	LipidBlast	arb. units	501874	2078541	742364	486406	426642	349771	522097	192517	183883	307770	315044	301396	300398	476219	262987	156236	190274	388748	297903	232692	305956	556122	554897	255066	219587	265625	258773	233704	397378	334033	210161	807450	641774	350083	651065	313302	159641	192744	236148	221543	177960
FA 26:1; [M-H]-	FA 26:1	FA	2.882	393.374	2722	LIPn	LipidBlast	arb. units	145975	212373	283179	305184	245317	229710	658588	277767	185757	362755	364761	366226	254965	437872	210034	216549	264741	218683	286419	271738	218586	342097	330558	367081	334242	400607	311600	414557	311315	343793	212189	252454	486342	360774	275197	348355	313069	347959	302851	305153	213303
FA 26:3; [M-H]-	FA 26:3	FA	2.358	389.343	2671	LIPn	LipidBlast	arb. units	47596	42596	65693	98849	47054	46456	94393	55805	61284	59108	62493	85265	35283	74318	48124	115841	73049	47807	46972	64146	27153	78558	75496	88079	60118	83633	55067	106660	63061	137339	61943	58922	80893	73015	47908	58715	59356	49957	102496	44872	55556
FA 26:5; [M-H]-	FA 26:5	FA	1.973	385.312	2607	LIPn	LipidBlast	arb. units	49535	8661	54842	17384	14913	26883	30643	19143	17106	19010	13938	37991	56288	33051	23459	30695	22292	39100	28630	35887	23008	12971	37680	23379	19178	5786	34744	21213	31096	22122	44342	40344	38701	12432	1255	17823	27788	15259	27250	16981	52990
FA 27:0; [M-H]-	FA 27:0	FA	3.302	409.406	2963	LIPn	LipidBlast	arb. units	38757	77399	66061	122854	65751	67024	161461	82293	75213	152060	105100	91663	46048	87326	40119	65668	106237	35821	75565	74040	51612	136475	72333	124625	54411	120364	93296	190789	96357	148132	56184	78844	138589	124668	75546	96369	131939	145218	113913	105115	71644
FA 29:0; [M-H]-	FA 29:0	FA	3.813	437.437	3292	LIPn	LipidBlast	arb. units	11120	5143	13557	12054	22108	9222	33178	15511	9163	11182	108348	26970	11251	12064	33078	13361	6240	13043	3429	15545	85856	15960	28748	15258	23713	3790	12981	11288	18881	15315	106132	22145	35313	12244	20382	47366	20123	14753	21782	16717	56278
FA 30:0; [M-H]-	FA 30:0	FA	3.993	451.452	3484	LIPn	LipidBlast	arb. units	30414	38508	38566	30362	49313	32929	57974	23811	30932	45146	78698	59127	32485	32362	94023	18219	27930	47758	36055	41555	70122	63075	56801	36688	27852	34247	41733	30409	71934	60344	52040	59944	74282	48615	61985	73587	29219	37479	36090	23946	75383
FA 16:0(2OH); [M-H]-	FA 16:0(2OH)	OxFA	0.656	271.228	990	LIPn	LipidBlast	arb. units	81199	216387	253507	349133	300088	194389	445687	202939	144127	150281	235353	301514	266761	384037	207089	156736	220552	263655	249362	253010	142997	104230	319942	261924	208432	180836	238694	203007	175438	334681	214832	314998	413162	301139	139339	171708	159758	193035	263276	199972	159454
FA 18:1;O2; [M-H]-	FA 18:1;O2	OxFA	0.372	313.239	1623	LIPn	LipidBlast	arb. units	955	11470	32866	29705	77753	7254	6354	11009	3166	12537	882	8433	982	12502	12703	21212	958	6568	16143	39597	30016	19319	19504	5133	8224	7793	18509	4643	9046	27278	20478	44225	26897	4332	31598	16233	13639	26229	4274	21887	14150
FA 18:2;O (1); [M-H]-	FA 18:2;O (1)	OxFA	0.501	295.228	1370	LIPn	LipidBlast	arb. units	68344	96461	457523	230329	440878	77520	110360	85971	46341	98048	60950	76118	85616	127505	91800	79316	93542	108865	199090	108097	230768	101584	209658	87389	85360	99005	167760	67913	113726	138033	72538	402426	304139	93198	108985	92861	111398	191483	94256	114142	98501
FA 18:2;O (2); [M-H]-	FA 18:2;O (2)	OxFA	0.649	295.228	1369	LIPn	LipidBlast	arb. units	59312	85410	300643	119950	188648	88272	137122	96998	59275	103909	86703	148549	93141	144812	87203	74020	100428	118161	143556	119863	147706	86274	258024	120887	101598	103206	95339	98215	94911	141096	91121	223022	207485	114521	113148	89483	98547	129290	99682	77742	72269
FA 18:3;O; [M-H]-	FA 18:3;O	OxFA	0.538	293.212	1345	LIPn	LipidBlast	arb. units	14978	12529	25807	14546	50496	22688	20208	26661	13447	23094	7548	34867	12467	21465	18450	23876	18835	23902	26878	15685	32246	22204	38758	21132	13017	13965	21547	8282	9328	18010	10227	34919	52903	10264	8805	6314	22200	27676	17233	48260	13319
FA 18:3;O2; [M-H]-	FA 18:3;O2	OxFA	1.116	309.205	1557	LIPn	LipidBlast	arb. units	66454	58609	326809	86785	255592	143915	144131	113057	99447	63485	121017	237474	190537	102944	139710	79601	165631	262816	179321	116366	117664	79887	152923	100920	100534	60726	72445	99791	130323	240768	55727	146392	254798	80271	61514	46946	131062	132311	109694	53488	86479
FA 20:3;O; [M-H]-	FA 20:3;O	OxFA	0.636	321.244	1726	LIPn	LipidBlast	arb. units	6363	6525	321771	16356	212947	22029	14934	5744	3863	4907	1033	10902	30983	23731	27611	21558	16705	19477	72453	4251	2386	3795	21518	18343	2592	21241	56894	8481	21362	1043	7883	24992	72792	8453	1081	971	16482	9216	10837	4017	34658
FA 22:4;O; [M-H]-	FA 22:4;O	OxFA	0.75	347.26	2040	LIPn	LipidBlast	arb. units	13769	14663	155126	22136	253891	22538	11839	7972	3556	15792	7032	9327	53948	29928	33077	22632	13872	18679	55020	8676	5234	10722	33029	21565	2709	25691	72471	19346	26679	5839	10694	17548	40839	9786	8588	5386	29177	7807	12558	12237	31779
FA 22:5;O; [M-H]-	FA 22:5;O	OxFA	0.589	345.244	2003	LIPn	LipidBlast	arb. units	1242	4688	167588	11746	219359	5796	3603	5307	1119	4156	21120	7044	58090	34809	16509	13216	30589	28900	45139	1207	30018	1111	26433	19813	1110	18374	59524	7938	16844	1168	1113	13939	65208	3542	1112	1278	17987	2672	9040	5246	28549
FA 22:6;O; [M-H]-	FA 22:6;O	OxFA	0.514	343.228	1990	LIPn	LipidBlast	arb. units	53949	9225	1238446	43332	429182	32003	36526	20094	1347	27716	70767	54495	175351	117957	94720	54185	110059	89399	151464	15958	91766	34007	70800	25883	26729	36357	239530	18544	46570	8686	15657	56090	136841	21209	1367	5574	69079	5306	9801	23351	208630
FA 26:0;O; [M-H]-	FA 26:0;O	OxFA	2.051	411.385	2987	LIPn	LipidBlast	arb. units	224222	328243	506186	560343	380196	434530	1305725	493853	413274	1707628	686450	575286	270015	252906	328451	642411	521215	276625	409947	392102	497375	718209	397836	462074	613574	979894	400383	929146	404560	790788	510176	837674	1001826	589456	682153	615797	2256693	1048499	506521	576653	435934
GM3 34:1;O2; [M-H]-	GM3 34:1;O2	GM3	2.335	1151.71	8633	LIPn	LipidBlast	arb. units	179821	97964	199853	157260	141011	105431	159616	139420	191530	145197	202330	144020	185608	239846	226246	187382	206765	150364	155271	207440	177925	187559	160088	172249	154201	142495	166398	174605	141921	168542	178721	209901	238969	197631	166714	183722	147132	218695	204043	210070	195366
GM3 36:1;O2; [M-H]-	GM3 36:1;O2	GM3	2.619	1179.74	8681	LIPn	LipidBlast	arb. units	53782	41275	67894	54318	30590	43864	71843	67252	67223	43585	71712	65659	61012	100002	49470	69273	80942	80938	49398	71158	77471	37779	62301	97260	52180	54195	45595	79753	56765	65733	61721	87424	91265	75711	55328	87803	66365	75593	59318	104257	64300
GM3 42:1;O2; [M-H]-	GM3 42:1;O2	GM3	3.514	1263.83	8748	LIPn	LipidBlast	arb. units	68914	73986	87076	71258	65873	56685	90228	61458	107256	70604	146061	83023	114794	182442	87869	52034	79882	55170	119396	98168	106450	37801	69587	89412	63643	48640	84333	97292	60429	66523	89532	104791	130483	95024	54976	84390	55405	117041	74862	102979	57445
Hex2Cer 34:1;O2; [M+CH3COO]-	Hex2Cer 34:1;O2	Hex2Cer	2.701	920.633	7659	LIPn	LipidBlast	arb. units	631507	330366	525758	612954	424676	444876	505269	444744	432610	486788	479691	501709	379304	603017	444467	446742	512821	510790	564806	506279	391842	519604	481117	507947	433716	481600	557041	380440	419872	408308	395733	608406	605793	637964	474745	296919	451888	519223	598788	396097	398336
Hex2Cer 42:2;O2; [M+CH3COO]-	Hex2Cer 42:2;O2	Hex2Cer	3.658	1030.74	8266	LIPn	LipidBlast	arb. units	115984	72259	99942	204162	107205	79037	161116	91197	59209	108624	115587	152324	119809	145197	162600	80314	103211	102407	149294	115079	83232	75009	124732	103481	117228	113948	174240	77002	85827	64082	106571	151334	147955	172815	88433	87307	148382	159729	123681	143284	144443
Hex3Cer 34:1;O2; [M+CH3COO]-	Hex3Cer 34:1;O2	Hex3Cer	2.63	1082.68	8469	LIPn	LipidBlast	arb. units	114657	112578	100701	106478	100681	57208	111917	83888	84845	82791	136481	75216	121903	122996	135600	101577	123034	88156	126959	148809	107883	140750	99579	113248	108146	102595	116204	98952	106626	124900	131987	138367	131181	117657	111643	104723	127081	104108	112060	128872	195552
HexCer 38:1;O2; [M+CH3COO]-	HexCer 38:1;O2	HexCer-NDS	3.469	814.644	6817	LIPn	LipidBlast	arb. units	145091	80233	109743	87399	61772	67778	82199	98023	104680	90644	173049	102731	126042	114659	91618	116748	121710	89172	113587	127822	88553	132046	78321	128941	116662	74958	85884	88363	120454	83398	94257	142444	202690	119514	94935	84738	77525	147065	132771	122359	130175
HexCer 40:2;O2; [M+CH3COO]-	HexCer 40:2;O2	HexCer-NDS	3.498	840.658	7030	LIPn	LipidBlast	arb. units	116786	83024	72186	103268	58421	48538	70267	75665	83310	56664	170207	70476	100374	114658	75835	90451	95016	53706	126457	117357	69768	102114	56274	110237	100954	61063	86215	67829	82882	69197	72945	162533	142902	97504	81425	87669	68383	97927	127427	102303	87334
HexCer 41:1;O2; [M+CH3COO]-	HexCer 41:1;O2	HexCer-NDS	3.954	856.689	7162	LIPn	LipidBlast	arb. units	296103	192806	212336	199149	146048	143543	195673	223138	200438	175526	511933	250950	242618	196697	199959	286330	254330	149439	232665	279758	181094	239625	196479	313320	296173	155332	240241	186243	249440	190202	213142	335678	361451	338748	211814	237316	150708	226329	375597	250550	240047
HexCer 42:2;O2; [M+CH3COO]-	HexCer 42:2;O2	HexCer-NDS	3.776	868.689	7262	LIPn	LipidBlast	arb. units	581279	344716	410629	408664	244002	278634	485298	343705	328747	322428	614009	334572	430681	454979	555257	475600	461090	285193	413496	528506	285776	427204	485442	621828	511475	213991	343803	336229	370608	251286	344980	596331	713478	504770	364704	496154	346121	565688	498113	359063	717001
HexCer 42:3;O2; [M+CH3COO]-	HexCer 42:3;O2	HexCer-NDS	3.484	866.674	7249	LIPn	LipidBlast	arb. units	109658	59550	58228	87271	47860	41592	64366	60817	76823	64772	118886	68490	71203	86736	104401	106702	95860	64557	67346	117690	58736	107027	76353	130553	97848	50327	64546	73465	75214	59944	70668	157475	131055	96727	85167	95966	56824	107891	98143	77762	121204
HexCer 40:1;O2; HexCer 18:1;O2/22:0; [M+H]+	HexCer 40:1;O2	HexCer-NS	3.797	784.666	4326	LIPp	LipidBlast	arb. units	80438	52374	56475	49579	39959	42923	49140	53474	49013	46249	101575	46085	55606	97142	50121	55385	58214	31905	80771	71407	35104	53246	50718	71888	61702	36734	48550	39937	54620	35303	50261	78452	91238	79181	49892	47442	44699	59713	69211	50304	42931
HexCer 42:1;O2; HexCer 18:1;O2/24:0; [M+H]+	HexCer 42:1;O2	HexCer-NS	4.107	812.698	4621	LIPp	LipidBlast	arb. units	87471	59971	63592	61054	42668	45317	65729	60813	52973	46056	111445	59167	61759	106406	56354	58694	59620	38886	80041	84436	46564	52091	67292	100275	66676	35687	62388	53048	49894	37021	58596	89169	103393	87677	48023	71578	41239	74117	79749	52133	51907
HexCer 42:2;O2; HexCer 18:1;O2/24:1; [M+H]+	HexCer 42:2;O2	HexCer-NS	3.78	810.682	4596	LIPp	LipidBlast	arb. units	58115	39060	45510	45901	31513	25895	50884	35662	29548	39544	58540	37713	42625	47932	52202	49346	45115	36386	47616	55547	26718	45213	51042	62539	57610	23209	33319	34860	34453	28456	32487	59245	66751	53668	39420	59649	33641	56505	51761	36010	70000
LPA 16:0; [M-H]-	LPA 16:0	LPA	0.689	409.237	2954	LIPn	LipidBlast	arb. units	23411	1428	117572	20468	49173	10344	23836	12202	2431	10888	20277	16756	15381	14781	19160	31372	19412	12943	28346	1324	23637	50589	16457	13430	2557	7147	31082	10604	22471	8631	13530	39227	78658	16142	4225	8356	23034	25494	21797	3244	72643
LPA 18:2; [M-H]-	LPA 18:2	LPA	0.558	433.236	3215	LIPn	LipidBlast	arb. units	38566	38999	223006	133583	177148	49115	120389	44617	16880	42553	102542	45645	38109	46772	57142	49757	49473	53401	86052	18021	58184	144818	113714	30798	46746	49091	77253	44164	63652	106061	83690	146065	206368	80412	39377	32275	45888	80247	74175	38832	122120
LPA 20:4; [M-H]-	LPA 20:4	LPA	0.541	457.237	3556	LIPn	LipidBlast	arb. units	20123	15785	145182	38632	80433	23677	36791	31420	7507	13140	41177	32241	47868	39125	42846	42444	25516	29152	43576	3560	28089	42664	43537	29389	9785	33379	62708	25010	32836	15923	35999	68036	175540	23322	17225	7269	28830	33577	31348	26343	65878
LPC 14:0/0:0; [M+H]+	LPC 14:0/0:0	LPC	0.511	468.309	2146	LIPp	LipidBlast	arb. units	267617	350494	1502169	872273	814384	828719	1329812	513445	534987	327064	696189	2039544	488774	414545	854201	316888	811897	947988	564078	1006023	609442	143712	413010	386640	397038	322620	503358	403325	539832	1145162	415589	1091015	983194	297772	334267	379629	565515	855444	838143	352863	661935
LPC 15:0/0:0; [M+H]+	LPC 15:0/0:0	LPC	0.638	482.324	2214	LIPp	LipidBlast	arb. units	243341	323580	877673	673647	669283	454822	978489	324239	283476	410209	844737	1376805	466770	465276	279947	410718	685042	586432	632883	776458	513934	197929	584193	372362	322023	365510	468677	521471	499915	604422	303118	948724	996598	528914	329993	305293	656565	504398	814878	387479	467904
LPC 16:0/0:0; [M+H]+	LPC 16:0/0:0	LPC	0.804	496.34	2290	LIPp	LipidBlast	arb. units	38408400	32459065	128378504	95762326	81006600	75187359	161332597	57507671	33403811	47054980	72654140	130093842	63462978	79250271	42158882	40752697	70985808	76494082	79544684	88119522	61515595	29103121	93974072	54583770	43611026	37534086	70716417	51090362	54383287	78562167	46315456	113486840	180895333	67106010	41275195	49445045	67555559	70431234	75802466	41143840	70512845
LPC 16:1/0:0; [M+H]+	LPC 16:1/0:0	LPC	0.57	494.324	2281	LIPp	LipidBlast	arb. units	300077	641057	1471135	1450448	710940	883883	2842791	890647	504228	673318	688331	1899366	1035881	915050	611857	661453	918467	1102088	965680	1127702	731406	257858	697238	1016665	903345	533254	1097942	751929	731678	493595	695485	1452589	2221441	444865	485597	646353	872790	1167821	1013599	553058	796421
LPC 17:0/0:0; [M+H]+	LPC 17:0/0:0	LPC	1.009	510.356	2361	LIPp	LipidBlast	arb. units	298931	386119	784907	684907	716037	394178	1006491	383634	219443	467931	919535	844024	475824	599897	329996	406017	791251	498469	710590	674176	632579	205738	627756	395266	348955	390924	622550	519930	394236	746658	340699	906212	1214220	627921	300808	374122	599865	599981	697509	399986	495341
LPC 18:0/0:0; [M+H]+	LPC 18:0/0:0	LPC	1.246	524.372	2447	LIPp	LipidBlast	arb. units	9571660	11758296	27727603	27635033	31723002	17330315	40185861	17149499	11099976	15487932	29947529	29864499	14860375	19369204	10563353	7968561	27983497	18170874	22899737	27025224	22424325	6007161	23173881	13474743	14187244	11880498	18554862	13772225	18371885	30888524	12920458	35491228	59412422	21743768	11365854	12359284	13285067	20673041	30339124	11763352	14721912
LPC 18:1/0:0; [M+H]+	LPC 18:1/0:0	LPC	0.884	522.356	2434	LIPp	LipidBlast	arb. units	4022078	6741795	8781685	13050414	10641114	6553326	35502936	6082635	3528089	6705611	15164125	12646078	12454543	13052306	9144916	4292567	7453295	8458367	12497589	10642856	8818615	3204404	9813556	7183220	10931127	6700987	9653218	5960348	5940105	11723707	7398867	14315380	15973193	8787683	5472519	7598538	8037671	11265099	9525370	7970515	7943224
LPC 18:2/0:0; [M+H]+	LPC 18:2/0:0	LPC	0.647	520.34	2425	LIPp	LipidBlast	arb. units	3674586	19202913	6921654	26066502	13457244	10870203	34083058	9918041	9275646	10601863	24355397	20001461	14330055	18643387	13418280	5125255	12161772	14547173	13056223	16049431	8581133	6297747	25644307	11649027	20086243	17508201	7346054	11118314	9714933	34306208	16445973	18257595	12311672	23177915	16287449	15387339	7942018	11561914	17885211	11598623	5965677
LPC 18:3/0:0; [M+H]+	LPC 18:3/0:0	LPC	0.503	518.324	2417	LIPp	LipidBlast	arb. units	42544	133365	124836	277639	193960	129138	532566	117783	145295	112655	483588	339586	142496	154103	111403	44046	160128	191789	190694	228960	91246	66111	230380	128462	215359	162126	114329	106461	133584	438440	209774	188590	169839	187144	145356	166671	82458	145230	316088	118991	109405
LPC 19:0/0:0 (1); [M+H]+	LPC 19:0/0:0 (1)	LPC	1.415	538.387	2532	LIPp	LipidBlast	arb. units	9172	12171	21541	16403	21772	8242	40475	10255	8621	12150	27670	20115	14064	16492	9690	11491	29915	14596	13989	19047	16218	4921	15489	13374	12868	9349	15747	15536	12207	19048	15778	26571	31890	19856	7370	13944	14381	21073	16902	11308	17577
LPC 19:0/0:0 (2); [M+H]+	LPC 19:0/0:0 (2)	LPC	1.504	538.387	2531	LIPp	LipidBlast	arb. units	32143	38421	74167	59304	91053	28127	105433	29976	25364	47272	105101	70807	47818	71198	38120	32348	81820	61852	52505	79230	57138	19062	49019	47382	42914	38992	49520	43225	47706	81361	44734	104597	77892	62994	24566	46032	43891	68007	75559	45760	56953
LPC 19:1/0:0; [M+H]+	LPC 19:1/0:0	LPC	1.085	536.371	2520	LIPp	LipidBlast	arb. units	19970	23334	33845	33458	35746	22467	68435	22281	15504	23410	42880	34966	30480	35170	23528	25029	41121	27572	28074	36360	28560	16932	32227	25608	25593	20839	41051	25669	24870	34361	24098	45130	60410	30433	20945	22084	27254	40245	31226	20312	31040
LPC 20:0/0:0; [M+H]+	LPC 20:0/0:0	LPC	1.717	552.403	2626	LIPp	LipidBlast	arb. units	69291	102476	191330	135933	289052	77171	232981	66379	43491	86352	193221	159627	147912	293230	113986	55045	136251	81866	184428	147130	100839	50942	79987	104782	108676	108619	159902	85839	91948	145819	101223	204076	169772	138923	57149	83759	108931	121813	146880	95396	123290
LPC 20:1/0:0; [M+H]+	LPC 20:1/0:0	LPC	1.317	550.387	2605	LIPp	LipidBlast	arb. units	101617	91698	299250	195032	299040	84435	443799	92493	40624	122984	221989	179464	186405	288197	156173	85887	140223	131363	254783	200430	124537	63474	129328	108479	189425	122958	223350	107510	103236	141857	98902	278656	300327	161253	69161	104130	177442	231752	128049	106701	288756
LPC 20:2/0:0; [M+H]+	LPC 20:2/0:0	LPC	0.98	548.371	2591	LIPp	LipidBlast	arb. units	107189	81967	251170	182761	183561	106321	299458	95063	53694	116711	145499	192534	123998	181432	137615	79625	155726	125767	181130	181194	83266	76628	157704	131281	154211	129350	149389	103964	77828	149160	105062	215364	255604	156180	92752	92005	129314	179507	144410	79746	214700
LPC 20:3/0:0; [M+H]+	LPC 20:3/0:0	LPC	0.755	546.355	2574	LIPp	LipidBlast	arb. units	380500	651579	1450895	643795	669653	891296	1565888	859698	569709	584942	539875	966663	1054125	611373	433802	536193	844727	941742	997176	622747	360710	242106	741116	790723	588698	687985	683786	421670	524322	585204	539249	999308	1549754	481298	575854	426520	615398	751654	918302	404544	433373
LPC 20:4/0:0; [M+H]+	LPC 20:4/0:0	LPC	0.628	544.34	2570	LIPp	LipidBlast	arb. units	1094675	1907669	2707972	3449996	2600120	3245707	4346121	3017023	1820254	1919512	2314774	6339655	3234046	5093205	2196778	1437746	2503420	2889181	2885639	3073660	2385211	858053	4228660	2445922	1912767	2566539	4002956	3011852	2378925	2944291	2194383	4041311	6003345	2984004	2862740	2657858	2785485	2367341	3366074	1893262	1506061
LPC 20:5/0:0; [M+H]+	LPC 20:5/0:0	LPC	0.486	542.324	2565	LIPp	LipidBlast	arb. units	55412	104225	183555	139088	150024	149184	839153	164259	122060	74626	1193211	570644	242741	300271	92053	39719	366652	369432	108130	157057	1916790	15369	136863	171516	589310	121118	234956	111436	131177	455049	172554	310350	513823	176239	129018	233129	102309	149024	260481	101484	64086
LPC 22:0/0:0; [M+H]+	LPC 22:0/0:0	LPC	1.993	580.434	2800	LIPp	LipidBlast	arb. units	20647	41001	27061	28348	44257	16059	54525	16319	17925	21174	48173	34973	32621	99624	32870	10992	32629	18662	47550	36705	25905	17023	18352	28461	29347	29643	39890	22858	23312	39196	35885	50641	27938	38959	17907	25883	27937	28197	36161	28243	21773
LPC 22:4/0:0; [M+H]+	LPC 22:4/0:0	LPC	0.888	572.372	2747	LIPp	LipidBlast	arb. units	33549	57478	88753	79276	99181	70045	113113	55128	34647	50816	35487	87342	90286	71163	52940	34870	50100	57165	94061	64194	16433	20363	91435	73031	38103	45739	91591	50638	63818	46400	40753	80046	137856	45359	35589	42337	54761	59756	84571	43101	36523
LPC 22:5/0:0 (1); [M+H]+	LPC 22:5/0:0 (1)	LPC	0.68	570.356	2732	LIPp	LipidBlast	arb. units	42412	133046	103207	182302	125106	109521	431906	110505	74787	92523	346350	171121	194310	180743	64616	43216	171134	141255	133075	129869	198473	16448	120241	150559	134012	98142	118673	119458	108256	209516	108677	235811	354648	159102	89167	103296	61090	111679	193215	80089	44385
LPC 22:5/0:0 (2); [M+H]+	LPC 22:5/0:0 (2)	LPC	0.775	570.355	2731	LIPp	LipidBlast	arb. units	32272	36205	77802	50393	60256	63952	51834	42799	33111	38442	20150	57100	76190	53913	22572	26148	24884	46069	88049	57936	8509	29048	57633	37421	30624	27186	58904	28598	48695	44548	32173	60889	96631	29814	31016	30917	49782	33370	51492	22811	17558
LPC 22:6/0:0; [M+H]+	LPC 22:6/0:0	LPC	0.593	568.34	2719	LIPp	LipidBlast	arb. units	423665	280466	910695	442246	347617	333501	1724598	482257	330895	281110	922996	813400	551854	952868	259410	265511	766485	607602	429114	724410	853400	231457	564746	272476	587280	321995	487185	282993	284246	1005319	349219	833741	896588	645954	353543	578864	476947	472924	343334	289412	336416
LPC 24:0/0:0; [M+H]+	LPC 24:0/0:0	LPC	2.276	608.465	2975	LIPp	LipidBlast	arb. units	42383	56149	39922	41977	47556	25175	79544	26316	35588	32540	77927	60226	67939	124340	56250	26609	54586	29855	58927	61229	51329	30189	32352	52844	53239	43094	61668	46453	32911	48185	60253	79226	37862	61346	29934	46801	44498	57415	51039	47318	40952
LPC 24:1/0:0; [M+H]+	LPC 24:1/0:0	LPC	2.001	606.449	2960	LIPp	LipidBlast	arb. units	8102	9426	10080	14705	15007	6290	44100	10254	7435	10499	22110	15460	21267	35559	19907	6938	25182	8565	14129	18019	15333	3990	11752	16696	28943	13060	14975	12506	8320	16223	15235	18686	15543	14652	7026	20797	12324	18459	18028	14262	20821
LPE 16:0; [M-H]-	LPE 16:0	LPE	0.817	452.278	3497	LIPn	LipidBlast	arb. units	638392	338231	3405018	1170034	816211	607427	2397741	758955	361609	403682	1008800	1783116	1221324	737414	567884	745409	764805	1075247	854230	1267244	699286	687368	1252175	686025	703239	391052	841441	471052	553778	1154828	775963	1835366	3285189	926749	389356	1130481	913742	1025816	921178	565483	2276326
LPE 18:0; [M-H]-	LPE 18:0	LPE	1.274	480.31	3885	LIPn	LipidBlast	arb. units	567040	479051	2562151	1055925	1540564	523865	1353179	760437	356364	477343	948716	1371105	918573	546485	588945	518580	775628	725751	959901	804457	862872	564142	1038184	623767	535413	519743	867664	462193	749305	1283355	671274	1385165	2782837	872318	439410	705074	649693	870112	980425	557688	1290198
LPE 18:1; [M-H]-	LPE 18:1	LPE	0.902	478.294	3865	LIPn	LipidBlast	arb. units	247629	637418	702336	897212	790433	328761	1457451	363266	228327	270419	762753	591239	791049	440868	668732	304220	236899	506250	702707	409064	551292	555649	825596	381048	673125	581187	419658	277190	520815	963756	425486	828745	641962	551051	492403	502350	281077	666492	362175	508441	638097
LPE 18:2; [M-H]-	LPE 18:2	LPE	0.658	476.279	3817	LIPn	LipidBlast	arb. units	226281	1393529	482053	1684235	692522	574716	1782322	877837	734452	604862	1621399	896364	1289521	747092	824725	360941	551384	1090630	784562	854727	601588	720224	1891870	866536	1246072	1682900	282555	613806	716248	2943416	1224320	1059388	691233	1659227	1230752	1124121	381874	778637	932400	903508	380264
LPE 20:3; [M-H]-	LPE 20:3	LPE	0.78	502.295	4103	LIPn	LipidBlast	arb. units	27607	43496	101640	50922	37093	45763	117751	63563	37726	34895	41359	51319	113054	35384	41780	53020	48888	74369	60794	53306	31027	22709	46818	65241	46176	59269	37366	33057	35832	41984	42987	84584	131449	34489	47571	36320	36504	67944	61004	38971	43585
LPE 20:4; [M-H]-	LPE 20:4	LPE	0.64	500.279	4091	LIPn	LipidBlast	arb. units	192977	538564	321061	634345	380270	444801	746262	894232	442974	318766	558720	788337	1033540	714473	528855	330100	446751	641562	485916	491598	384887	290458	860728	618049	520503	733593	430401	582021	498603	762868	532789	708053	904554	757964	763955	665610	408033	591968	634948	496947	291709
LPE 20:5; [M-H]-	LPE 20:5	LPE	0.493	498.264	4076	LIPn	LipidBlast	arb. units	1211	3413	13398	1093	1064	14534	75291	22792	13754	6148	174333	38828	43865	18328	9690	1234	36930	51749	6523	24180	262231	1267	12562	21062	124801	12427	6890	10576	8597	70641	22431	33137	44038	24886	12903	22433	1040	23475	38122	2150	5676
LPE 22:5; [M-H]-	LPE 22:5	LPE	0.794	526.294	4350	LIPn	LipidBlast	arb. units	19903	14574	51807	47402	10247	63825	45160	70054	30891	20538	8907	69630	97885	43948	20241	24179	11991	48878	67120	54055	1300	29994	50388	34707	24089	28255	40997	47555	42276	29849	2880	44389	189978	7093	24034	15748	49473	51361	52012	7453	9344
LPE 22:6; [M-H]-	LPE 22:6	LPE	0.602	524.279	4336	LIPn	LipidBlast	arb. units	217155	130457	342745	177891	71999	139821	509422	409801	215300	131652	360092	303011	383271	373251	188161	238456	363361	293711	162277	335309	415167	238364	233392	167401	371703	192576	193846	230604	162515	369582	180968	345220	477817	327481	243567	299412	220455	308442	167805	158622	249087
LPE O-16:1; [M-H]-	LPE O-16:1	EtherLPE	0.951	436.284	3281	LIPn	LipidBlast	arb. units	111755	79167	554812	194985	503280	128580	171017	95759	47789	98302	158504	124279	187523	174054	138171	111037	189633	140157	237621	154594	132972	87696	227119	131002	91394	123872	280898	119422	114544	92598	95157	142329	243054	126442	52905	82660	118443	81977	120888	82995	318190
LPE O-18:2; [M-H]-	LPE O-18:2	EtherLPE	1.036	462.299	3618	LIPn	LipidBlast	arb. units	60431	33691	213374	109258	271515	45358	148854	32551	17431	60286	85503	77294	111559	90410	85810	45174	73583	72442	163756	80252	81614	48202	126421	55257	51982	73638	142524	58909	45230	51310	50082	73296	120258	60915	25064	41317	82264	49589	50939	53972	180216
LPI 15:0; [M-H]-	LPI 15:0	LPI	0.465	557.274	4668	LIPn	LipidBlast	arb. units	39703	28527	53444	51638	54430	48503	43524	52723	44746	41242	44637	51645	46612	53792	41563	46749	48680	46806	35151	51204	51093	44523	45048	46010	41713	50070	46621	48213	46991	48390	50726	53994	51373	54507	47140	51564	42746	45010	51773	45882	44272
LPI 18:0; [M-H]-	LPI 18:0	LPI	0.897	599.321	5077	LIPn	LipidBlast	arb. units	27019	23814	117499	60331	101488	39535	90819	53524	39996	32391	58440	62990	72211	59174	46589	37601	54033	58572	75728	56119	47725	31052	44379	51740	45021	41018	94192	38795	39993	47049	42399	76944	115475	43278	37126	63828	45139	59079	41160	49223	85644
LPI 18:2; [M-H]-	LPI 18:2	LPI	0.474	595.29	5033	LIPn	LipidBlast	arb. units	11169	29164	34377	48194	30595	89226	35848	38988	63602	22867	46177	37777	20916	42027	46250	26872	28354	41930	29661	21474	11381	29247	47867	85746	25874	29334	23626	28176	33245	95080	26299	21590	40139	39683	66915	30541	25754	27904	24120	28120	48608
LPI 20:4; [M-H]-	LPI 20:4	LPI	0.462	619.289	5259	LIPn	LipidBlast	arb. units	24065	47531	57783	90861	58653	105263	71031	63249	74037	43747	53717	82716	64648	70044	54963	53432	38722	63352	54795	44739	45954	44124	52383	99138	41908	36831	72146	46761	71675	97005	50657	45884	104878	55334	104234	66408	45867	36660	48185	39715	39177
LPS 15:0; [M-H]-	LPS 15:0	LPS	0.462	482.252	3929	LIPn	LipidBlast	arb. units	22709	14097	26847	29025	31456	27545	30586	27630	23127	25916	24382	28338	21668	34906	30305	27070	26495	27846	27517	31980	24951	25211	29136	28807	24400	32057	32110	34112	30744	31596	29484	32729	39059	32724	27640	24263	29287	28003	29603	30446	26974
LPS 17:0; [M-H]-	LPS 17:0	LPS	0.715	510.286	4185	LIPn	LipidBlast	arb. units	63235	62411	63227	85849	79212	91123	80337	86646	67247	76328	77349	87035	74760	90961	85481	75446	68763	82297	76576	89330	85244	75741	76188	71669	67647	85555	69791	75871	57123	94245	83770	80571	73354	64938	73994	81245	73065	90006	72265	89238	78040
LPS 18:0; [M-H]-	LPS 18:0	LPS	0.898	524.3	4337	LIPn	LipidBlast	arb. units	26692	6367	58558	25768	106884	23261	1197	14376	1325	19164	27472	12862	52037	28082	41899	29814	25710	20969	58130	5579	12871	18300	33376	19313	10463	22985	71541	16254	25026	7367	19150	19854	40850	12484	5238	1224	22191	2590	7412	20284	50745
MG 16:0; [M+Na]+	MG 16:0	MG	1.452	353.266	1311	LIPp	RTMZ-Lib	arb. units	39067	53097	53879	34245	19428	34677	23372	25493	31114	23167	12902	41378	23393	11137	13228	14511	20123	37014	6994	9141	16028	10591	28133	16745	5819	13428	2845	6238	17201	10683	9792	9120	20153	10093	12457	13528	12119	9404	6848	10092	13045
MG 18:1; [M+Na]+	MG 18:1	MG	1.539	379.282	1514	LIPp	RTMZ-Lib	arb. units	46209	119410	53169	28174	59315	62950	139988	45408	35040	54823	45604	97059	87458	49455	42285	23005	75135	30466	26613	26499	120257	42105	63978	52763	24527	95607	16471	31934	69353	32584	31495	47015	53151	34199	66878	92526	63245	46774	26901	72220	45193
MG 18:2; [M+Na]+	MG 18:2	MG	1.188	377.266	1500	LIPp	RTMZ-Lib	arb. units	45322	99871	42484	21674	40384	33607	96896	30691	33300	52587	30628	84240	36437	49084	26489	19046	79589	21187	16916	16531	115079	61959	59447	37317	11309	116583	9770	58090	47725	55076	31948	45466	38519	44640	80370	85515	52463	45399	30694	50901	37745
NAE 16:0; [M+H]+	NAE 16:0	NAE	1.175	300.289	955	LIPp	LipidBlast	arb. units	9022	15360	35622	17976	22071	24383	74774	14836	9775	10625	13764	24547	16158	25185	11056	16551	24076	19359	23463	19103	15131	13176	27955	31779	13325	3841	16761	19427	11546	13455	13296	29104	57784	19009	12854	12558	25750	18971	15455	10846	14874
NAE 18:0; [M+H]+	NAE 18:0	NAE	1.668	328.321	1139	LIPp	LipidBlast	arb. units	10769	11637	27708	16281	26258	16779	43718	11429	6616	9217	19836	16527	16199	21770	10615	13010	17415	14985	20454	20981	12641	9994	33066	15628	12781	5646	15330	16198	14393	16250	10017	20462	46175	21046	6446	11768	18716	16158	14146	11621	12957
NAE 18:1; [M+H]+	NAE 18:1	NAE	1.28	326.305	1131	LIPp	LipidBlast	arb. units	8309	14677	38832	17537	29558	20273	33384	15423	6223	9875	16163	20961	20372	34776	13203	14464	15288	17480	22942	12452	25317	11369	19609	23888	14931	2774	17185	30797	9593	10058	11101	25027	70392	19343	10194	9009	28532	26492	8412	15782	21899
PC 26:0; [M+H]+	PC 26:0	PC	2.134	650.476	3245	LIPp	LipidBlast	arb. units	10975	11287	15751	3999	10577	19317	17072	4734	24933	704	27307	25582	10895	668	412872	1781	14028	38665	13146	21148	4386	7036	10831	4308	19803	5914	2612	1468	14036	235872	13476	28424	679	4079	5409	11151	1971	47462	5103	10360	5472
PC 28:0; [M+H]+	PC 28:0	PC	2.411	678.507	3443	LIPp	LipidBlast	arb. units	159666	135170	163952	61617	83089	171104	150399	59650	222733	24073	151700	244967	137367	24400	1313803	65392	140446	234986	101195	152703	56444	45945	49312	69835	79850	44488	52568	35969	126716	534622	131128	229908	46762	41219	52753	102829	58144	181149	87791	100382	96514
PC 29:0; [M+H]+	PC 29:0	PC	2.567	692.522	3562	LIPp	LipidBlast	arb. units	48084	40115	51433	14764	25845	17441	44312	15277	90221	13141	81749	69732	65962	1687	92809	38789	59365	50863	23809	45658	18781	30780	7283	35277	13600	17859	8443	22897	41701	53831	31441	40870	6607	10867	13412	26867	29672	37648	51772	47067	32604
PC 30:0; PC 14:0_16:0; [M+H]+	PC 30:0	PC	2.72	706.538	3670	LIPp	LipidBlast	arb. units	2068938	1191569	2669355	867967	862499	1060569	1898116	1055479	2507399	601124	2147091	1975073	2269479	576352	4669051	1272102	1863120	2256570	1250585	1679725	1339045	1176132	721706	1407242	1181160	732564	758498	802041	1432344	2280296	1796755	1602439	852643	662905	866179	1702111	913064	1556804	1428798	1574024	2050689
PC 30:1; [M+H]+	PC 30:1	PC	2.45	704.522	3656	LIPp	LipidBlast	arb. units	219327	105060	258080	93747	87465	156831	193993	118887	261722	38617	120754	192877	256306	28431	687645	81358	131140	213080	76124	162899	74717	76387	34086	122441	113882	50745	52281	51526	127711	266589	123441	146759	71614	27401	50723	110990	63742	194131	91302	114555	116256
PC 31:0; [M+H]+	PC 31:0	PC	2.882	720.553	3758	LIPp	LipidBlast	arb. units	359863	299393	607166	224007	231233	157378	426374	199480	400432	229526	728497	383764	596549	216941	364060	558382	471611	379431	411818	396973	370289	363791	243581	304551	272694	276922	270016	285717	403654	358446	285491	338676	229545	253422	228741	355545	385957	288198	411511	448179	461882
PC 31:1; [M+H]+	PC 31:1	PC	2.592	718.538	3743	LIPp	LipidBlast	arb. units	150232	117467	147681	69949	50399	81958	131445	87430	190848	51293	137320	156548	240873	41578	114806	159290	141078	120215	80279	96512	71754	100941	38863	143668	85708	54780	61669	78955	161951	55192	100825	83947	101888	35315	52048	96640	87320	89933	94193	168152	109573
PC 32:0; PC 16:0_16:0; [M+H]+	PC 32:0	PC	3.053	734.571	3856	LIPp	LipidBlast	arb. units	10353188	7299929	13228629	8012192	7499953	6329340	12750775	7954940	10537834	6190405	12959435	11320916	14213216	11972813	13589330	11028384	10930671	9552053	10409039	10218909	9097043	11551427	9105902	10421464	8989045	7273527	9565336	7983359	9786099	9721149	9841088	11731143	11427025	8714611	7599509	12333996	8550958	10742333	9517730	10494431	15010786
PC 32:1; PC 16:0_16:1; [M+H]+	PC 32:1	PC	2.754	732.554	3843	LIPp	LipidBlast	arb. units	14124798	6881731	13045761	4982392	3648549	8569984	12439560	10706483	13826998	3572677	6046125	9084263	18029282	3436066	11992877	11040165	6531310	10345018	5608019	5977685	4914717	8471768	3677293	13424267	6387775	4144534	5168284	4488539	10329537	4045720	8347520	6149107	8475889	2063191	4257773	10168664	6166602	7748007	5978096	9579991	8939569
PC 32:2; PC 14:0_18:2; [M+H]+	PC 32:2	PC	2.507	730.538	3825	LIPp	LipidBlast	arb. units	3618433	1802291	3037895	2060953	1691035	2041387	2370850	1848243	3750621	1098445	2616813	3311042	1770417	1159584	5586099	1492130	2805175	2283299	1750968	2149018	1211851	2500817	846048	1636927	1238481	1507612	985126	1351090	2421179	4068835	1490403	1857491	1410464	930611	1489920	1550123	1388005	3107656	2129490	1650544	2330232
PC 32:3; [M+H]+	PC 32:3	PC	2.307	728.522	3817	LIPp	LipidBlast	arb. units	68915	24466	57778	36682	30825	25653	69954	27805	74398	14204	127314	67343	29984	14578	90616	13058	45100	49452	27274	49161	23881	40491	13966	24182	31787	20632	13183	17459	36566	146291	39343	29425	16333	18437	18371	34188	15132	58003	48707	24147	40743
PC 33:0; [M+H]+	PC 33:0	PC	3.148	748.584	3959	LIPp	LipidBlast	arb. units	371934	437414	573888	298864	334198	221402	604879	257011	597589	317898	662928	517068	673615	161934	237183	654792	840795	502937	373003	426001	458478	347975	274423	427654	282868	306746	325901	306470	520476	462905	364366	411574	420772	263519	239435	391737	407191	395636	548752	552280	400699
PC 33:1 (1); PC 15:0_18:1; [M+H]+	PC 33:1 (1)	PC	2.907	746.57	3946	LIPp	LipidBlast	arb. units	2292229	1793059	2702377	995344	1160513	1244960	2613918	1409126	1777601	1218842	2470108	1770801	3786001	854723	1521475	3256909	2114170	1693839	1886709	1448774	1341440	1847133	889040	1920429	1143261	1160473	1407795	1138493	2167607	1143282	1244969	1525072	1894892	815631	1059702	1397084	2066622	1669728	1731098	2716277	1927498
PC 33:1 (2); [M+H]+	PC 33:1 (2)	PC	3.107	746.57	3945	LIPp	LipidBlast	arb. units	344893	303648	296032	102625	152910	141386	474219	198579	312316	195382	427660	328693	522723	52702	79794	416916	357448	455659	240978	209951	231789	220859	210904	442957	164298	135048	170111	217726	304276	204518	204187	310886	231853	112786	112624	187543	319154	210024	509633	464973	212503
PC 33:2; PC 15:0_18:2; [M+H]+	PC 33:2	PC	2.661	744.554	3925	LIPp	LipidBlast	arb. units	3521866	2156385	3127691	1822756	1695293	1412562	2508206	1368594	2914068	1634516	4848876	2948863	2424676	1782913	2392826	3568245	3502804	1932212	2516494	2130587	1731432	4592108	1585623	2263217	1371758	2238353	1267584	2468819	2827138	2939733	1619960	2440806	1959334	2047833	2069795	1718260	2655857	2296787	2258702	2878308	2786589
PC 34:0; PC 16:0_18:0; [M+H]+	PC 34:0	PC	3.375	762.601	4086	LIPp	LipidBlast	arb. units	1177565	898615	2192100	1341784	1643447	961312	2355403	1286182	1415019	961293	2778499	1761801	1836198	1776021	1708155	1115280	2284875	1471688	1833553	1860490	2017822	1295079	1385717	1449256	1189850	1069434	1536765	1313886	1710256	2378880	1252464	2316849	2788078	1668553	1147183	1706983	1249738	1441943	1928453	1489434	1815395
PC 34:1; PC 16:0_18:1; [M+H]+	PC 34:1	PC	3.072	760.586	4073	LIPp	LipidBlast	arb. units	221182603	162918138	193984401	136089888	132420815	164799687	359887153	181214049	195636271	131259535	230975012	189208892	382586047	167299047	231054844	240790478	162299337	186947903	228621629	163042972	179633923	233913306	140811005	203671088	173351564	124760079	180714819	127137972	228019178	149968504	183315474	187919848	228091611	127739610	135859045	209360104	203767913	204051265	166376312	291186280	248358441
PC 34:2; PC 16:0_18:2; [M+H]+	PC 34:2	PC	2.816	758.57	4051	LIPp	LipidBlast	arb. units	653663180	430024677	503224662	432043470	335753395	360950753	515904333	431966059	573410391	328812874	574550320	421452361	501610444	454933740	599694289	503790374	488447359	407829666	486218443	336830308	294200831	882654961	476592725	545253447	367891287	436645285	277301298	404863219	516763130	646978567	446073443	404668999	400088307	473365616	466563340	463712012	365242990	498162347	371005016	491623727	580402030
PC 34:3; PC 16:0_18:3; [M+H]+	PC 34:3	PC	2.587	756.554	4035	LIPp	LipidBlast	arb. units	11954637	6781819	11143039	5449124	4457438	4380510	12108787	6422656	11180020	4040388	17265364	9048084	7682920	4720355	8534896	7499912	9868678	7504579	8888160	6695382	4496475	12227309	4397312	8585084	6138396	5377555	3956539	5704649	9245045	10283027	8245718	6662374	6873310	5033192	5531042	8178044	5007816	7789936	8191037	7957643	9969329
PC 34:4 (1); [M+H]+	PC 34:4 (1)	PC	2.359	754.538	4006	LIPp	LipidBlast	arb. units	88202	77694	131497	82735	46447	33933	145848	57071	91604	39802	123019	88476	70991	49233	66019	64290	87207	67034	67179	58592	39677	106600	30893	78714	86699	65817	44341	74420	67394	66671	67093	61223	75400	32186	41140	54716	32471	98348	86465	52982	67918
PC 34:4 (2); [M+H]+	PC 34:4 (2)	PC	2.457	754.538	4005	LIPp	LipidBlast	arb. units	946889	409920	1174001	538475	611856	669017	531462	773473	1257664	273397	531528	1494074	643058	495578	1628100	425360	817193	786324	560321	589480	528178	588130	305794	412012	321239	461478	678514	548997	865620	757346	467527	662467	550473	186010	566368	634283	521139	920112	695612	535374	584356
PC 34:5; [M+H]+	PC 34:5	PC	2.272	752.523	3987	LIPp	LipidBlast	arb. units	39208	14732	66040	19376	33040	28233	70563	35712	71950	6045	236372	113006	41203	25902	71945	6431	98885	74603	18297	32535	379202	7622	6817	19311	63438	19804	34602	18175	48656	115943	26243	40971	27908	7720	18492	40073	10983	50288	42369	20205	22645
PC 35:1; [M+H]+	PC 35:1	PC	3.232	774.601	4212	LIPp	LipidBlast	arb. units	1532156	1484514	1575633	967042	1034723	844083	2278213	1132615	1145218	1178260	2385319	1259650	2626513	1050139	1326117	2301047	1895531	1179050	1764794	1184408	1566885	1522441	847055	1347072	1122447	975176	1516085	1106648	1578105	1367026	1044099	1375691	1617049	1014426	948221	1358526	1526380	1564433	1453559	2071070	1572810
PC 35:2; PC 17:0_18:2; [M+H]+	PC 35:2	PC	2.973	772.585	4189	LIPp	LipidBlast	arb. units	5486106	5084840	4103939	3753853	3484873	2234423	4452721	3189500	4192948	3712996	8040802	3671797	4726450	4068850	4945875	5919636	7064541	3181061	5084299	3808366	3712569	6795801	3769961	4026613	3231742	4485550	3331750	4252617	4604921	6597980	3537199	4152395	4077557	4701598	4014236	3980119	3806898	5004566	4080783	4839803	5258828
PC 35:3 (1); [M+H]+	PC 35:3 (1)	PC	2.689	770.57	4164	LIPp	LipidBlast	arb. units	672274	655424	1433003	437719	302145	208501	913792	308244	373723	329385	780511	464472	599237	370698	542191	891933	827117	343503	509652	392413	341758	845362	350186	592274	424873	502287	460087	530352	537831	638542	391323	452403	527947	358561	383933	380508	373518	663402	487178	495760	501409
PC 35:3 (2); [M+H]+	PC 35:3 (2)	PC	2.74	770.57	4165	LIPp	LipidBlast	arb. units	837922	375308	1356551	265612	345414	331814	489652	420882	553222	372464	569894	501555	609113	287276	401688	1184777	816603	480695	714124	366547	262687	646272	252339	535549	410666	455131	428390	380042	600671	354182	277593	527435	607438	238973	335970	287930	593631	619096	592568	476822	655787
PC 35:4; [M+H]+	PC 35:4	PC	2.602	768.554	4143	LIPp	LipidBlast	arb. units	1345885	743181	1399775	639192	715152	657809	646451	928860	1232489	626272	1434851	1921166	1496443	1157862	1158863	1707201	1485264	861733	1138378	844837	1027358	1507988	717328	987958	446602	1083650	1238973	1715590	1651603	870587	643742	1284418	1288932	684240	999623	945510	1442481	1052733	1297159	1415373	1024561
PC 35:5; [M+H]+	PC 35:5	PC	2.409	766.538	4122	LIPp	LipidBlast	arb. units	35407	27246	62144	20732	35412	21180	72490	32534	52425	20760	390453	105368	62548	40360	31716	27707	118720	68206	29882	32675	443380	16994	16725	38271	80303	34613	48955	32829	58468	75543	32840	59861	51844	26855	30220	42009	30770	40612	61528	46058	26492
PC 36:1; PC 18:0_18:1; [M+H]+	PC 36:1	PC	3.395	788.616	4365	LIPp	LipidBlast	arb. units	18592861	15825578	19480396	14914592	20016778	14270260	36767525	17521437	19280985	13148941	32400747	15763506	31142917	13098354	22758996	16892445	19355737	15067323	22795217	16184124	23666648	17624705	11747103	14995780	18639559	12407594	16667374	10235065	23618672	23996501	15648590	20311992	23917331	14196779	12740073	16935636	14207461	20036583	21718777	26578992	19530564
PC 36:2; PC 18:1_18:1; [M+H]+	PC 36:2	PC	3.134	786.601	4347	LIPp	LipidBlast	arb. units	221677542	218897503	189525879	224404169	230677700	154493516	251956493	247831494	292605405	178520979	338985528	177790845	220950672	166675726	237947019	164924801	273685762	182218993	228107963	189514157	174274865	265168174	188615717	187720629	183813641	195812896	131463621	149396002	282469646	389441767	205701225	199375862	220231077	223698336	195570897	187377938	125556513	244427255	231323471	232133508	213292606
PC 36:3 (1); PC 18:1_18:2; [M+H]+	PC 36:3 (1)	PC	2.836	784.585	4323	LIPp	LipidBlast	arb. units	59617542	50320134	37555351	55789515	45609644	23401911	99070152	32308778	37732943	41189575	99254609	41092011	62199416	67143554	100143461	51839305	49471317	39986465	66193452	41780068	39199257	90303339	46062777	53290934	63215117	57614471	35688246	43167550	50831875	81517400	49875833	55254317	42154794	49042239	41804847	48144486	36348867	78235887	42608679	62537923	71932944
PC 36:3 (2); PC 16:0_20:3; [M+H]+	PC 36:3 (2)	PC	2.893	784.586	4325	LIPp	LipidBlast	arb. units	100819410	39099156	164408916	29311389	35820033	51529056	60298651	70100387	70734223	40721914	97893777	40660663	80005947	31976295	46235369	115718988	70530323	58578677	79028256	32165995	27496231	77440545	34241630	68826579	29938677	43280441	53958371	34844872	53905559	31840012	34475610	51635087	73381371	25421127	36484249	35311618	56050521	68759880	51874864	42647324	78262528
PC 36:3 (3); [M+H]+	PC 36:3 (3)	PC	3.376	784.581	4320	LIPp	LipidBlast	arb. units	156499	92857	250386	156170	185116	97658	285824	138664	173379	87062	411894	187142	272781	219179	205200	128232	320323	168613	219339	201061	250488	186115	137195	194695	134272	128314	175426	159901	213359	294375	150451	335314	376742	188278	123824	183270	146445	187253	232803	181158	250713
PC 36:4 (1); PC 18:2_18:2; [M+H]+	PC 36:4 (1)	PC	2.591	782.57	4282	LIPp	LipidBlast	arb. units	24543008	27384796	18392805	28480475	25437859	11212489	39127978	12350038	25975522	17290453	54375481	24009618	21152412	34780559	41087152	22186053	39880600	21995890	28729031	23962276	16403961	42850254	27122852	26193110	20261160	26401059	11940026	29962594	27052552	71524319	29840572	28957652	16243898	32228981	22058908	25411446	11523395	26683804	35301297	29630378	23392306
PC 36:4 (2); PC 16:0_20:4; [M+H]+	PC 36:4 (2)	PC	2.761	782.57	4278	LIPp	LipidBlast	arb. units	195866878	72537112	170799181	96288964	85723320	112019820	101120480	185365825	167692523	75182523	102088891	166218233	220904090	190180811	175457735	188903947	116742031	124926803	137035604	84572522	124873166	221630352	134843761	145140696	73459247	124735890	208633589	170087750	191751339	94667599	104848160	131893952	181745644	87299429	143763905	198178590	167444617	135753112	113853793	139219255	149634370
PC 36:5 (1); [M+H]+	PC 36:5 (1)	PC	2.392	780.553	4255	LIPp	LipidBlast	arb. units	494211	355135	346360	553839	455463	151310	889132	202672	374779	304466	1621114	433068	239171	386911	497531	223171	598762	378161	523873	369877	257240	1166485	470126	394320	472560	535674	174277	451497	425152	1654105	559708	379462	224439	557459	568291	577455	164465	484504	868289	441419	588881
PC 36:5 (2); PC 16:0_20:5; [M+H]+	PC 36:5 (2)	PC	2.56	780.554	4257	LIPp	LipidBlast	arb. units	8850288	4201904	13309722	3908849	5117502	5026831	21841683	9165276	11479082	3289740	61497582	15107826	15319461	11770148	7835466	5257128	20369616	13943632	5756229	4963029	114071521	3807820	4190980	11088314	21560313	6179151	10995943	6394060	10536643	16459157	8332804	11317171	15256473	5605829	6250141	15775986	5614811	9368245	9509513	8117750	6382833
PC 36:6 (1); [M+H]+	PC 36:6 (1)	PC	2.303	778.538	4234	LIPp	LipidBlast	arb. units	41647	26257	65639	31941	26043	21783	141628	45978	44291	16610	218009	95301	68547	45826	37800	24875	105346	78493	30339	31260	373366	15735	11055	55224	152619	39183	81950	31547	53419	46884	46859	60013	96778	15010	27090	54396	24744	58988	52485	40162	24823
PC 36:6 (2); [M+H]+	PC 36:6 (2)	PC	2.377	778.538	4235	LIPp	LipidBlast	arb. units	779545	129239	790449	164129	150160	146594	491157	240775	391777	108587	496082	388555	226445	211323	481804	164319	555428	302282	178393	369369	584501	323762	75221	109898	258133	117071	203707	133108	238763	584131	149688	319842	208096	106821	131932	295585	153965	377183	211231	170679	312303
PC 37:2; [M+H]+	PC 37:2	PC	3.294	800.617	4491	LIPp	LipidBlast	arb. units	638973	612343	583945	543207	588609	345207	682199	412023	496707	540868	1003311	516973	653212	630173	703514	620254	752358	596312	560401	586846	494943	680474	449206	534528	567642	603580	474898	509245	625695	856436	672334	646615	488008	654094	432313	575833	462018	746757	654163	662441	703401
PC 37:3 (1); [M+H]+	PC 37:3 (1)	PC	2.997	798.601	4474	LIPp	LipidBlast	arb. units	664344	474846	947822	281909	307986	226796	663984	437800	400156	436584	535029	340489	663629	240004	353209	1201547	981360	446393	623949	356624	272030	526637	275027	564464	332425	400554	542283	412824	535683	378315	254826	522442	573138	265904	331097	296329	537723	667875	518328	479310	496630
PC 37:3 (2); [M+H]+	PC 37:3 (2)	PC	3.059	798.603	4475	LIPp	LipidBlast	arb. units	1341289	787731	1795642	480973	624116	537880	908554	939635	805823	781977	911643	591398	1269210	559002	684171	2034332	1792360	735045	1415054	600194	591208	995786	506879	950455	435517	862199	1169271	727674	975488	598549	509577	1076870	1224421	505247	633691	597649	1102606	1153748	1072340	754503	1201830
PC 37:4; [M+H]+	PC 37:4	PC	2.913	796.585	4454	LIPp	LipidBlast	arb. units	1814958	1224314	2080401	989533	1092704	867558	1054628	1634914	1485866	1166130	1819386	1648428	2295043	1979459	1853727	2944508	2278156	1152312	1961292	1076852	1785152	2188853	1320807	1444616	737271	1731887	2873157	2307727	1969421	1390419	1000872	1636068	2198111	1132639	1641532	1819802	2169358	1865356	1647948	1848453	1595447
PC 37:6; [M+H]+	PC 37:6	PC	2.522	792.554	4404	LIPp	LipidBlast	arb. units	628325	148381	596534	154380	131296	108356	425417	176534	216225	189777	678042	317614	313940	268569	217144	355464	534763	214719	221358	309753	550943	412403	124776	148366	211957	153638	230594	206317	255085	321470	138118	331883	224322	211337	149313	307086	341363	276991	208948	286022	327920
PC 38:1; [M+H]+	PC 38:1	PC	3.702	816.645	4665	LIPp	LipidBlast	arb. units	198888	132420	223970	146470	192735	99673	345494	122940	128744	120089	320480	157382	261464	201177	205768	147781	202345	106720	274776	174305	209649	214097	108798	104981	225257	95098	192464	96146	214356	184219	134684	211338	246247	167676	143432	194389	159761	212507	165548	189745	252203
PC 38:2; PC 18:0_20:2; [M+H]+	PC 38:2	PC	3.427	814.631	4647	LIPp	LipidBlast	arb. units	2227329	1200287	3247202	1082327	1296471	1289654	2043442	1776278	1603142	1086038	1615234	1298558	1691158	1423016	1551014	1611402	1939101	1167872	1872577	1373709	1249471	1994845	936948	1450717	1427444	1040078	1387659	1072676	1461341	1320126	1078143	1626953	1938846	1141604	1141999	1135116	1237689	1658432	1709270	1317265	2372156
PC 38:3; PC 18:0_20:3; [M+H]+	PC 38:3	PC	3.216	812.617	4619	LIPp	LipidBlast	arb. units	25594618	14839612	47649309	11248552	17968905	18837931	20312933	32623427	30439396	18157846	13005444	12601394	24806926	10206473	12635168	26603751	34723309	17317071	28441960	11802414	14139050	15765273	9618184	21346569	11438430	13615003	18873978	12219124	25355260	11190620	11462775	18387688	37160797	9034410	13270193	11320443	12779696	23484588	25950698	13944256	18380370
PC 38:4 (1); PC 18:1_20:3; [M+H]+	PC 38:4 (1)	PC	2.912	810.601	4590	LIPp	LipidBlast	arb. units	7175236	3056410	9711300	2723705	3304670	2468316	7292216	4607568	3192039	3978555	6585270	2651434	7203597	3420762	5317798	9087641	5542019	3993739	8569676	2743681	11022891	5400789	2120219	5444354	3457107	4202569	5360762	2409657	3717302	2058736	2699389	5001111	6265675	1740365	2477214	2515085	4590364	7589906	4327444	4013578	6787522
PC 38:4 (2); PC 16:0_22:4; [M+H]+	PC 38:4 (2)	PC	2.983	810.601	4592	LIPp	LipidBlast	arb. units	6334903	3779616	6934552	3133847	3798461	3254038	4417831	4438432	5670281	3273830	2503544	3580458	5763092	3140658	3610455	5239616	4926334	3663535	5548518	3187003	2003215	3919995	3570167	5423269	2896197	2569135	4274178	3864114	5464483	2254782	2865439	4224990	5081934	1946455	2780243	3306489	3543745	4624167	5429613	3456405	3162689
PC 38:4 (3); PC 18:0_20:4; [M+H]+	PC 38:4 (3)	PC	3.077	810.601	4591	LIPp	LipidBlast	arb. units	95089612	73619544	89701772	82830173	95246288	83876029	84219693	156476373	142020631	73712669	104092877	120403868	130086941	148667951	113449897	108073907	134619365	80504693	113233744	85602208	140209431	103570860	101238317	92556553	66714815	102037195	166260277	125813791	158712029	100042852	78908416	112427198	172063396	87906511	118453726	119714339	97396025	117937128	125702400	112798802	95296368
PC 38:4 (4); [M+H]+	PC 38:4 (4)	PC	3.392	810.597	4589	LIPp	LipidBlast	arb. units	2283072	1686621	2473936	1685595	2209704	1368340	5004784	1939376	2328688	1354956	4934180	1764584	4464290	1588814	2748668	2020418	2625542	1621714	2966832	1873235	3081976	2328857	1133440	1810389	2080698	1349890	1995119	1116114	3132019	3133611	1816105	2949938	3363821	1706265	1338008	1911278	1540582	2721658	2751656	3612327	2541313
PC 38:5 (1); PC 16:0_22:5; [M+H]+	PC 38:5 (1)	PC	2.775	808.586	4567	LIPp	LipidBlast	arb. units	26090657	15659164	21284082	19336551	17045362	12433988	33137665	24277028	20730907	15006632	38470127	23538258	41143110	36155226	29749361	27480687	25657713	21320207	29158907	14964578	32133663	20743875	16665398	28658957	19034639	21456366	33464355	25348329	30444158	20529762	16895841	30350670	35609081	16377004	17069652	26590830	21207186	30061113	22248089	26226794	20512175
PC 38:5 (2); PC 18:0_20:5; [M+H]+	PC 38:5 (2)	PC	2.863	808.586	4568	LIPp	LipidBlast	arb. units	11357657	4792499	12948900	4361305	6040542	5483907	15850901	8428083	9512978	5012411	40318355	8945492	11200569	8278861	6184826	8513774	15543587	8731193	10427906	5442822	72207533	10259714	4469994	8089414	12908566	5077397	9576956	5464861	10331030	13699336	6049843	9197304	12332063	5282235	4948235	9885588	6593104	8602874	9992810	6743467	5355654
PC 38:6 (1); PC 18:2_20:4; [M+H]+	PC 38:6 (1)	PC	2.554	806.57	4546	LIPp	LipidBlast	arb. units	3453457	3085457	3943324	4354295	4944019	2544723	7149396	3557053	4235429	3041597	15958238	4999968	5145895	6448354	5708964	3876100	5814498	4244137	5403544	3335934	18506347	3869919	4139874	4229131	6515180	4204007	4934933	4552737	4354439	4909437	3529437	4593102	5120619	3342434	3205361	4706935	3064508	4751259	4971000	4879003	3425441
PC 38:6 (2); PC 16:0_22:6; [M+H]+	PC 38:6 (2)	PC	2.671	806.57	4545	LIPp	LipidBlast	arb. units	118724059	18697712	90179469	22246467	15161053	18157029	81702463	40000102	45800639	22518493	73445496	37980749	50944408	65189436	37425797	53090033	77054878	35402889	33954168	46359094	86368486	89019058	26588035	27169045	42017806	19921575	43712327	27658844	34193899	54072881	27815883	52912968	42514991	39609243	26450653	66747381	39787368	42150443	21544677	39076225	62752023
PC 38:7 (1); [M+H]+	PC 38:7 (1)	PC	2.354	804.554	4523	LIPp	LipidBlast	arb. units	171730	155897	272183	218799	312848	112219	763101	160230	213868	136213	2348492	448752	245646	363633	265173	111631	722069	455679	217756	171572	1849568	117944	152122	285468	864078	216487	276209	184851	245843	727781	256883	342699	337829	220985	146586	374818	101999	235616	369754	263217	164318
PC 38:7 (2); [M+H]+	PC 38:7 (2)	PC	2.413	804.554	4522	LIPp	LipidBlast	arb. units	630238	151195	510255	186331	113626	81438	732279	244113	190926	153037	422728	281005	312292	328488	245542	314466	478733	245092	247922	270166	468542	400646	95987	195940	374481	158416	353301	184767	198992	208548	201637	354519	352309	121674	130561	331068	209558	375201	190707	230731	312327
PC 39:5; [M+H]+	PC 39:5	PC	2.92	822.601	4730	LIPp	LipidBlast	arb. units	167801	150471	127448	128216	144365	56426	211032	119265	117547	123992	463777	122081	210006	172250	149267	205628	309231	133898	163894	109495	290616	84286	98091	149979	114410	150150	236955	220576	197577	196635	89851	217979	220431	119883	115379	159646	140922	192103	191913	160465	117010
PC 39:6; [M+H]+	PC 39:6	PC	2.82	820.586	4704	LIPp	LipidBlast	arb. units	1635670	473025	1171031	405615	296386	214112	1062681	507549	574767	544332	1696764	560876	708905	998831	538265	971431	2029942	372516	499053	832288	1681715	1228905	386495	228246	584857	420456	780849	492802	661264	1288398	429876	897233	591556	714845	520256	997038	691841	666911	533956	564864	1069089
PC 40:2; [M+H]+	PC 40:2	PC	3.769	842.663	4965	LIPp	LipidBlast	arb. units	53442	73597	38552	50755	52313	21301	66804	26164	31311	25567	71769	38530	55609	125691	63055	26222	46966	22592	59177	44346	26850	59907	21928	37005	55711	58714	37850	37208	35040	72890	71355	61863	25300	50384	34798	40572	40378	47169	44179	44743	45902
PC 40:3 (1); [M+H]+	PC 40:3 (1)	PC	3.429	840.647	4939	LIPp	LipidBlast	arb. units	60191	41368	67651	40015	47275	20511	94098	45131	28709	33223	65640	47159	67675	102369	79669	55415	62138	33071	56528	45596	33687	79301	37147	49425	133458	54033	53709	35709	43796	63793	41748	66429	44792	62765	37489	62207	51167	74362	53885	62277	111995
PC 40:3 (2); [M+H]+	PC 40:3 (2)	PC	3.538	840.647	4938	LIPp	LipidBlast	arb. units	85315	56363	96517	37407	62334	32390	71030	44457	49066	44040	51564	34149	85479	74484	61261	59668	74646	34329	82668	41928	43023	49386	27134	58362	48013	50948	65525	45632	58255	33154	42619	59360	64356	35197	28558	39184	49445	83143	73224	42921	72718
PC 40:4 (1); PC 18:0_22:4; [M+H]+	PC 40:4 (1)	PC	3.306	838.632	4918	LIPp	LipidBlast	arb. units	1452901	1359877	1443240	1082144	1275607	1126990	1096745	1563875	1816037	998588	625650	1063320	1543301	1068261	1088970	1123970	1324197	882230	1490033	924967	628050	1050560	1186263	1620831	808507	764400	1243020	1358780	2118028	759391	869109	1098147	2017871	712222	937597	896760	799693	1406801	1826028	930698	718322
PC 40:4 (2); [M+H]+	PC 40:4 (2)	PC	3.396	838.632	4917	LIPp	LipidBlast	arb. units	265157	181521	244309	182938	264503	137272	232106	212437	174302	139461	308639	236385	367471	603055	361266	208464	239441	126748	276296	185863	196372	270040	136301	224564	189023	227057	355368	244548	309654	193293	185739	294290	280410	218063	154609	223587	270750	292650	251506	249853	278090
PC 40:5 (1); PC 18:0_22:5; [M+H]+	PC 40:5 (1)	PC	3.078	836.616	4889	LIPp	LipidBlast	arb. units	5666601	6075157	4916504	5713006	6888836	3896495	12283115	7888412	9056981	4840881	16959813	5889481	9578200	7369098	5378046	5359401	11869977	6190276	6644459	5547940	14470152	3328306	5095110	7704590	5657032	4942825	6749825	6645129	11380643	7660074	5408049	9266663	12482847	5079165	4662297	6869141	3995727	8242436	9811300	6496854	4628623
PC 40:5 (2); PC 18:0_22:5; [M+H]+	PC 40:5 (2)	PC	3.208	836.613	4888	LIPp	LipidBlast	arb. units	2210911	1077014	2719426	1027608	1672146	1621413	952195	2296747	2555589	1342648	676323	985723	2087988	1006836	899938	1465105	1521348	992624	2578349	1202545	603095	1904229	964895	1291924	841911	701840	1658416	1038646	2803674	1003287	942783	1285046	2641911	676161	912983	1285580	1125985	1371886	1930675	1000552	793181
PC 40:6 (1); [M+H]+	PC 40:6 (1)	PC	2.812	834.599	4856	LIPp	LipidBlast	arb. units	1159043	728569	821017	778635	897586	298000	1856098	865196	704335	709551	2130104	823435	1225310	1571690	1249742	927525	1332423	768364	1277482	645633	1052722	968814	625082	1398821	895035	1065607	1111116	1193657	1024407	941882	633217	1375027	1177525	823592	752104	860467	978927	1613333	1144315	1132566	1037210
PC 40:6 (2); PC 18:0_22:6; [M+H]+	PC 40:6 (2)	PC	2.979	834.601	4857	LIPp	LipidBlast	arb. units	23749171	5629181	21683791	7502011	7313777	6198712	19627756	13588808	17104599	8046121	21732640	9845921	13234175	13740171	8343076	9815827	26083806	8715403	8746135	13843842	27974221	13963985	7119545	6287063	10630098	5033454	10655804	6948714	12357272	15293314	7408800	12546314	14308581	10348256	8091832	17553021	7569151	11775657	8514972	8777819	12549971
PC 40:7 (1); [M+H]+	PC 40:7 (1)	PC	2.604	832.585	4836	LIPp	LipidBlast	arb. units	463613	333886	569348	250519	343591	234873	517816	471990	363395	282579	472685	391444	564666	395210	461124	548961	664341	390199	743051	260693	362356	355652	253092	574318	318124	330161	487370	372850	422271	297130	309254	448125	558587	244088	251614	320945	294508	516178	544818	424584	414504
PC 40:7 (2); PC 18:1_22:6; [M+H]+	PC 40:7 (2)	PC	2.691	832.585	4837	LIPp	LipidBlast	arb. units	6380423	1082055	3953193	1669515	1081091	508142	7451415	1606695	1219455	1574687	4653682	1659184	3163611	5254763	2995518	3545202	3743109	1829699	2716786	2796710	4000858	5869027	1092372	1637558	3600208	1439806	3308134	1315580	1526071	2616922	1821716	3662879	2284890	2165684	1151233	3079528	1934192	3397253	1411931	2281984	4383735
PC 40:8; PC 20:4_20:4; [M+H]+	PC 40:8	PC	2.47	830.569	4819	LIPp	LipidBlast	arb. units	559788	240840	471571	339008	440158	219387	688828	322713	334521	267485	694442	476453	411843	660459	513904	314803	562127	351094	431991	427984	397366	499643	357531	293035	547486	275375	510362	389032	351487	821020	330709	486701	422853	384418	266357	521271	254489	382952	402991	411545	348798
PC 42:2; [M+H]+	PC 42:2	PC	4.072	870.695	5268	LIPp	LipidBlast	arb. units	39076	53841	34401	36602	40832	15544	55824	23949	24346	22732	60985	32204	43517	96836	52826	20526	40237	19478	42604	40016	26764	33791	17971	36738	33055	44958	26425	30975	25091	53779	60206	57737	24228	42322	17177	39021	28383	43784	37863	34985	36036
PC 42:5; [M+H]+	PC 42:5	PC	3.326	864.648	5204	LIPp	LipidBlast	arb. units	166426	64868	78577	57945	59301	41287	100412	68494	104074	40086	93286	41923	73090	61040	61114	88666	81049	36213	45459	47325	85591	94539	29726	49663	59463	46589	51168	49436	84415	55377	62539	69914	79612	30495	33190	55593	53723	74143	68811	49568	117706
PC 42:7; [M+H]+	PC 42:7	PC	2.983	860.618	5150	LIPp	LipidBlast	arb. units	443398	42888	229020	60939	58848	22400	287158	56358	46969	74694	166034	47017	114535	215337	171117	157975	129906	73952	90245	131213	180031	310328	40091	45942	144462	74355	135118	60285	64349	78081	70325	157064	84373	73731	41511	168764	174953	222848	46936	76588	370081
PC 42:9; [M+H]+	PC 42:9	PC	2.5	856.586	5110	LIPp	LipidBlast	arb. units	54523	43586	61448	53572	56757	22312	101199	44349	36977	34821	98790	43867	71610	63238	52235	39693	79970	52302	70111	36284	52692	39571	33246	65564	55317	33612	52731	48976	60845	63403	39965	60821	60083	36006	24751	52117	24326	64177	80002	61829	45635
PC 42:10; [M+H]+	PC 42:10	PC	2.402	854.569	5087	LIPp	LipidBlast	arb. units	153613	47969	166742	75258	74314	39484	189873	105440	85431	65136	134804	114270	116194	173779	113262	74314	138339	85439	108236	107714	113310	146873	75062	62043	137269	45836	121655	65116	73094	134673	84166	114312	83986	94055	48158	157456	65084	84589	71410	113576	85857
PC 44:4; [M+H]+	PC 44:4	PC	4.014	894.695	5532	LIPp	LipidBlast	arb. units	18813	32077	19979	16965	18570	5190	23245	15665	12717	6960	20006	20147	30925	58816	34332	15543	19703	4812	26130	20374	16227	17681	13817	21823	15262	22001	29884	20597	16193	24056	29109	30125	13437	15527	11894	22530	22592	25262	24232	20278	14823
PC O-30:0; [M+H]+	PC O-30:0	EtherPC	2.903	692.56	3563	LIPp	LipidBlast	arb. units	165065	180810	138454	118138	109085	71498	147185	78330	157589	104196	178054	139803	177484	64561	221928	230146	189888	208903	162464	142417	96259	168311	111481	124525	108825	144214	121619	108480	133383	174339	157919	184545	114692	169444	101966	79501	115335	146375	199513	149847	139911
PC O-32:0; PC O-16:0_16:0; [M+H]+	PC O-32:0	EtherPC	3.24	720.59	3760	LIPp	LipidBlast	arb. units	1365886	1167354	1203279	1668674	1174849	881796	1158439	1069537	1203572	1108274	1389472	1384045	1553834	1331351	1325886	1505441	1642081	1110205	1586337	1543537	896848	1761375	1311917	1346175	1003938	1327028	1311350	1131438	1341963	1176457	1405764	1460224	1616655	1549736	1191532	928553	1041325	1432107	1640897	1459297	1483730
PC O-32:1 (1); [M+H]+	PC O-32:1 (1)	EtherPC	2.952	718.575	3745	LIPp	LipidBlast	arb. units	352766	211646	174693	312033	199300	139876	247645	170744	211837	212022	251458	203229	400614	212910	356282	337937	296539	281472	291059	270051	195842	425494	220200	241941	246671	275779	211074	199436	211023	203846	268683	246033	266882	278117	207101	190206	191638	260469	253320	284163	274260
PC O-32:1 (2); PC O-16:1_16:0; [M+H]+	PC O-32:1 (2)	EtherPC	3.195	718.576	3746	LIPp	LipidBlast	arb. units	1010135	920459	803989	913999	751645	678301	1057355	757385	811392	775443	1456566	1034802	1355844	1288482	1041882	1250157	1472754	747528	1104661	1147143	811122	1060839	1077154	979270	955871	807688	942098	810883	1019380	947274	1043444	1066761	844070	1079451	888623	834268	725713	831383	1070176	1092364	1105517
PC O-34:0; PC O-9:0_25:0; [M+H]+	PC O-34:0	EtherPC	3.569	748.622	3962	LIPp	LipidBlast	arb. units	179719	156178	120227	193777	150478	119546	115306	112987	135660	154354	209016	145941	217954	158453	166317	201248	172140	137336	226218	192685	122788	212144	156376	183335	117751	147268	176909	146818	187408	157407	161901	176988	232796	215960	159502	121202	149885	163862	230711	185575	166797
PC O-34:1; PC O-18:1_16:0; [M+H]+	PC O-34:1	EtherPC	3.255	746.606	3947	LIPp	LipidBlast	arb. units	2566655	1999769	1905987	2837540	2211938	1203273	2803621	1486066	1667368	2380201	3200716	2128456	3621579	2912876	4328768	2669869	2456056	2113560	2952567	2785316	2107123	3426608	1918569	2188290	2564857	2555784	2610939	1803523	2216232	2359857	3075999	2682225	2588344	2823803	2294559	2162224	2181468	3677363	2514986	3255827	3356688
PC O-34:2 (1); PC O-16:0_18:2; [M+H]+	PC O-34:2 (1)	EtherPC	2.999	744.59	3926	LIPp	LipidBlast	arb. units	3695284	2206138	2361449	5448141	4014035	1525337	3215570	1628232	2672186	2813857	3733304	1676676	3316418	2449274	4861690	3519847	4489327	2525632	4480954	4644800	1569797	6227235	3848883	1997991	2387607	2834784	3195102	2613446	2143139	2986539	2412828	2227839	2355120	4937039	2807246	2247917	1804346	2522260	3165814	2501491	3951091
PC O-34:2 (2); PC O-16:1_18:1; [M+H]+	PC O-34:2 (2)	EtherPC	3.213	744.593	3927	LIPp	LipidBlast	arb. units	1123684	856019	681253	1281409	954183	446451	1984675	549182	565689	1444198	2267774	962763	2850823	1886588	2623434	1831307	1915929	1285967	1842791	1501769	1526360	971886	911556	1201012	2085823	1069573	2067308	1297872	1027772	1177266	2100364	1895126	1054828	1196231	1083784	1176183	1335846	1530783	1633137	1969488	1530961
PC O-34:3; PC O-16:1_18:2; [M+H]+	PC O-34:3	EtherPC	2.951	742.575	3911	LIPp	LipidBlast	arb. units	6046683	6372352	3614229	7151068	5444958	3321305	7029245	2810650	4723981	4835040	8402287	4064322	6153155	6354644	8689867	10521670	9711362	4467123	6579002	7517354	4046323	7196784	6330310	4579675	5409706	4284910	7649433	5600487	5936298	7595253	5899839	5965762	3993521	5439104	4754127	5418887	4330073	4834363	5629114	5561456	7483410
PC O-35:8; [M+H]+	PC O-35:8	EtherPC	2.974	746.51	3942	LIPp	LipidBlast	arb. units	225466	164740	106427	221954	367362	131740	180139	127511	255620	116048	173202	95290	283262	200719	287074	190440	204827	117111	204449	190587	144975	194694	340265	104307	107448	152223	332534	282103	177980	119367	95966	108383	181285	153229	167326	218925	122088	123874	141638	134334	481085
PC O-36:2 (1); [M+H]+	PC O-36:2 (1)	EtherPC	3.281	772.621	4190	LIPp	LipidBlast	arb. units	839082	682209	319047	918298	851027	494224	639085	318845	586349	579055	821092	449097	729238	685058	1182680	647068	1082749	369508	1032276	651775	448105	735679	861869	343545	702717	823616	720788	437846	428803	1047082	723646	665580	550329	1407919	499323	403859	405543	867320	893546	576349	646688
PC O-36:2 (2); PC O-18:0_18:2; [M+H]+	PC O-36:2 (2)	EtherPC	3.324	772.621	4191	LIPp	LipidBlast	arb. units	927326	737641	578822	1144826	1078401	527963	680834	385544	598859	835470	1112922	541623	995281	729019	1118705	1096444	1128370	698856	1252576	1060632	400586	1354669	859739	650609	771547	909892	821509	609756	698263	1171548	914941	768434	827837	1373435	753289	591496	582917	704727	951106	839260	808082
PC O-36:2 (3); [M+H]+	PC O-36:2 (3)	EtherPC	3.539	772.622	4192	LIPp	LipidBlast	arb. units	147064	152046	82730	163893	149849	55563	176644	62567	71274	152798	257602	106359	260272	179019	290561	209249	177109	128811	219692	158737	169887	140334	125962	110444	223539	105018	227144	140806	123869	181947	270976	178772	137706	131883	112629	221733	131002	154445	157720	244471	173091
PC O-36:3 (1); PC O-18:1_18:2; [M+H]+	PC O-36:3 (1)	EtherPC	3.017	770.606	4167	LIPp	LipidBlast	arb. units	1455552	951774	941569	2191126	1591800	635417	1653791	668559	905567	1445933	1701229	983107	1424790	1356748	2445860	1415407	1523368	1065676	2019734	1901448	607830	2491540	1221779	876110	1325219	1563704	1323625	983793	869417	1284936	1385029	1302152	1107282	2099510	1134927	992758	973901	1570197	1361587	1276593	1886504
PC O-36:3 (2); PC O-16:0_20:3; [M+H]+	PC O-36:3 (2)	EtherPC	3.079	770.606	4166	LIPp	LipidBlast	arb. units	2502028	1589385	1843886	2016348	2134750	1088639	1975755	1423699	1682923	1472088	1618559	1217203	2328350	1084570	1966426	3072382	2886931	1574932	3232253	2008415	698707	2607435	2035866	1407607	1228930	1601540	1639901	1245301	1546552	1095810	1079506	1366014	1933897	1629438	1432636	845812	1166231	1859203	2490309	1440920	1961676
PC O-36:3 (3); PC O-18:1_18:2; [M+H]+	PC O-36:3 (3)	EtherPC	3.273	770.606	4168	LIPp	LipidBlast	arb. units	951726	1110922	432482	1245690	918882	439576	855415	355047	605606	807768	1458442	577744	950176	887216	1287154	1852258	1779302	600693	1345162	1251491	645954	984519	992157	589889	934214	684609	1193677	851316	817216	1377128	967308	830026	752996	904976	748600	958196	707010	660470	786163	1074670	905148
PC O-36:4 (1); PC O-16:0_20:4; [M+H]+	PC O-36:4 (1)	EtherPC	2.945	768.591	4146	LIPp	LipidBlast	arb. units	9672474	6081366	5865775	9837589	9833275	4853863	6786118	6534906	8158074	5930458	6542944	7257478	10533732	7270623	10812674	9164138	9036232	5692484	10935480	8966940	4915351	11727952	11332647	7535590	5660704	5950591	10353549	8861963	8019096	5837941	5202931	5646183	8287346	7647631	7965869	6013732	6367341	7494805	10236655	6613142	7227989
PC O-36:4 (2); PC O-16:1_20:3; [M+H]+	PC O-36:4 (2)	EtherPC	3.028	768.591	4147	LIPp	LipidBlast	arb. units	1200586	1182184	984995	1087433	898812	689607	1273723	652298	874562	910205	975255	635246	1136556	783810	1132431	2434242	1790339	665008	1577437	1018480	540785	1087966	1085067	788898	752441	680639	1174501	877913	934880	718815	654143	767065	835288	666308	644295	626713	700346	780659	997938	838893	1227162
PC O-36:5 (1); PC O-16:0_20:5; [M+H]+	PC O-36:5 (1)	EtherPC	2.722	766.575	4124	LIPp	LipidBlast	arb. units	461140	226175	260709	279499	378484	130759	1072090	211698	281463	188183	2060316	256620	483792	498519	505604	316081	832978	376733	369791	321794	3116812	279777	366070	330136	774694	200739	420946	287211	263112	677771	211426	282220	500654	590658	234125	402036	158340	281706	393593	242464	337754
PC O-36:5 (2); PC O-16:1_20:4; [M+H]+	PC O-36:5 (2)	EtherPC	2.886	766.575	4125	LIPp	LipidBlast	arb. units	9003753	7316327	6322337	8229231	7935579	5859647	8450259	6799078	8315585	6574910	8447342	7689286	10345343	11069223	11328920	14854331	11517455	5147557	9737537	7991593	5516985	9527267	10963520	8299609	5399006	5592299	12790033	9388303	8598218	6304671	5303203	5921203	7278380	5319777	6846842	7263199	7670042	7271993	7740364	6701208	8890877
PC O-36:6; PC O-16:1_20:5; [M+H]+	PC O-36:6	EtherPC	2.671	764.56	4098	LIPp	LipidBlast	arb. units	386169	232120	210391	215332	260128	143687	1242930	149976	287878	157592	2553482	207724	352431	668870	322659	561517	1150099	256002	251271	262785	3299744	139217	296268	305445	562748	160612	515556	260893	266334	689363	145920	254707	366874	319597	163251	398779	169083	204917	236590	199336	412322
PC O-37:5; PC O-17:1_20:4; [M+H]+	PC O-37:5	EtherPC	2.992	780.591	4261	LIPp	LipidBlast	arb. units	274751	453015	178939	477682	357072	237389	313775	211217	345022	280797	462274	365138	510848	229220	273059	985456	757067	231495	394885	393911	219664	308888	498529	343037	220960	238021	590490	428711	494189	320575	250268	251194	268401	250683	320824	272841	322860	266796	358316	380463	195472
PC O-37:8; [M+H]+	PC O-37:8	EtherPC	3.303	774.541	4205	LIPp	LipidBlast	arb. units	255189	248367	155430	383811	492184	190283	221383	155966	266703	166042	239548	112344	317324	260208	400386	350192	331888	145649	352410	309945	169488	248736	425853	168407	177098	235022	442633	383240	227674	280597	142743	144051	276386	244004	245168	314581	176834	157184	234227	244095	415218
PC O-38:2; [M+H]+	PC O-38:2	EtherPC	3.646	800.654	4492	LIPp	LipidBlast	arb. units	165354	91373	89569	116537	114429	67999	97036	58142	90194	89783	186103	99838	137304	99597	126285	130080	127932	101777	143143	135969	57936	205500	108356	108101	97141	150899	91437	69729	108600	141746	149608	132368	141908	207460	84646	86022	101515	99923	130303	115394	113012
PC O-38:3; PC O-15:3_23:0; [M+H]+	PC O-38:3	EtherPC	3.406	798.637	4476	LIPp	LipidBlast	arb. units	589317	323425	430247	337407	339853	230502	288097	220068	269906	327434	303179	203553	478861	188963	305456	636671	474894	310053	607596	300516	94404	475282	275880	338731	214885	294323	258206	198515	327985	248007	230551	291059	465412	278082	216990	154696	227234	292237	444934	277861	270387
PC O-38:4 (1); PC O-18:1_20:3; [M+H]+	PC O-38:4 (1)	EtherPC	3.097	796.627	4458	LIPp	LipidBlast	arb. units	1350822	716477	1161941	1077082	958687	461441	1153334	635589	572959	1010679	583310	636752	1131324	535276	1063242	1044086	1080488	849441	1932757	1016850	139083	1069370	757783	621447	735173	1005066	705063	523143	631889	503446	482306	780085	826080	707182	473839	380877	708984	1167238	1284942	503216	1391446
PC O-38:4 (2); PC O-16:0_22:4; [M+H]+	PC O-38:4 (2)	EtherPC	3.169	796.622	4455	LIPp	LipidBlast	arb. units	893831	857001	620304	995360	752983	557677	491807	711454	884902	816085	454243	1121364	918280	799425	1062076	1119888	906376	670576	955175	865633	331088	1404782	1051220	1132272	483769	690296	946308	1046050	1119348	665210	710892	713351	1061494	857493	912433	591220	725563	968909	1107921	813094	718026
PC O-38:4 (3); PC O-18:0_20:4; [M+H]+	PC O-38:4 (3)	EtherPC	3.266	796.622	4456	LIPp	LipidBlast	arb. units	3606856	2625384	1965435	3367786	3460222	2321277	1881716	2200644	2641876	2762032	2818039	2729219	4544240	2901282	3531142	3857602	3233925	2218652	4143955	3252215	1460412	4203723	3701247	3011842	1990227	2332968	3421863	2904583	3649238	2934652	2343972	2247425	3807456	3417466	2961457	2181414	2671377	2300366	3756311	2953879	1969162
PC O-38:4 (4); [M+H]+	PC O-38:4 (4)	EtherPC	3.353	796.622	4457	LIPp	LipidBlast	arb. units	225311	179927	143233	200195	166838	113716	157369	103948	134479	156387	203361	117597	231610	141919	186436	445277	315448	105647	331137	195930	100732	193638	175401	133391	127736	118774	215020	150142	162056	157414	114957	129528	183214	135368	125511	106701	119336	147134	154821	162245	168024
PC O-38:5 (1); PC O-18:1_20:4; [M+H]+	PC O-38:5 (1)	EtherPC	2.955	794.607	4434	LIPp	LipidBlast	arb. units	7934952	5045091	4911961	8533811	7770920	3703414	7207951	5210246	5647059	6172284	6738107	7808274	9397536	8472408	11665186	6704852	7383356	4862090	9832679	8236656	5294762	9665472	7859070	6164055	5942137	5529283	9171296	6753873	5988401	5466241	5580964	5828128	6658671	7066036	6613217	5589642	6618973	10053163	8422544	6989744	8350919
PC O-38:5 (2); PC O-18:0_20:5; [M+H]+	PC O-38:5 (2)	EtherPC	3.062	794.607	4433	LIPp	LipidBlast	arb. units	883284	661165	467960	772184	894210	493433	703973	424996	708275	661556	1666153	645007	894071	704291	859959	983657	940007	638625	1212699	794559	1474616	1326937	827872	631045	706803	471454	839602	670207	773452	809738	507288	643365	824597	828124	574406	528254	565834	625377	765490	592222	672009
PC O-38:5 (3); PC O-16:1_22:4; [M+H]+	PC O-38:5 (3)	EtherPC	3.114	794.606	4431	LIPp	LipidBlast	arb. units	669981	991038	520976	777423	624900	513464	1002114	649680	853488	651733	589474	1027102	911967	1130742	1138858	1152768	984304	599611	915334	786729	383266	1084650	940930	1057718	491636	572172	775652	1019277	893223	633205	735326	608121	914914	558763	706932	536931	695624	793086	919036	776600	592557
PC O-38:5 (4); PC O-18:1_20:4; [M+H]+	PC O-38:5 (4)	EtherPC	3.21	794.607	4432	LIPp	LipidBlast	arb. units	1499098	1360252	852895	1685965	1517432	926243	1092913	1032832	1228831	1237358	1691503	1353292	1641357	1776986	1876476	2746365	2235342	789311	2222922	1624051	1061993	1384533	1855694	1228011	920353	1006508	2476164	1712701	1625881	1522317	913472	971800	1916434	1135789	1270826	1409409	1147768	1056533	1448368	1462582	1063010
PC O-38:6 (1); PC O-18:1_20:5; [M+H]+	PC O-38:6 (1)	EtherPC	2.731	792.59	4408	LIPp	LipidBlast	arb. units	337111	149053	165650	239245	257630	89616	1027340	171561	187371	161185	1834334	283638	370715	498781	399027	161219	547061	274649	257529	259190	2138528	379917	252874	235510	567461	174853	336869	266682	164443	508407	178912	282631	299475	418755	192495	331808	171021	331696	311449	262773	385446
PC O-38:6 (2); PC O-16:0_22:6; [M+H]+	PC O-38:6 (2)	EtherPC	2.84	792.591	4410	LIPp	LipidBlast	arb. units	3708434	705803	1654809	1284393	1252534	690487	2214365	927227	1494520	867735	2178091	1095431	1539126	1540161	1969991	1300217	2509472	975721	1299801	2305242	2540407	3990209	1819884	802501	1582403	674924	1255634	1140614	1035358	1801265	752498	1149864	1322376	1862813	1422117	1410204	796038	1399450	1075444	970926	1708873
PC O-38:6 (3); PC O-18:2_20:4; [M+H]+	PC O-38:6 (3)	EtherPC	2.901	792.591	4409	LIPp	LipidBlast	arb. units	1937527	1502814	1660349	1952803	1766307	1015155	2587120	1529315	1674879	1594258	2534249	1800075	2741663	2610710	2868423	2925083	2727695	1402413	2431437	1887380	1965342	2063979	2017936	1872510	1554563	1317666	2621314	2258693	1798987	1759081	1227684	1688357	2053350	1347797	1622251	1699625	1639897	1876840	1598568	1928310	2085820
PC O-38:6 (4); [M+H]+	PC O-38:6 (4)	EtherPC	3.003	792.59	4407	LIPp	LipidBlast	arb. units	350845	241775	222194	377273	334866	187520	360608	153518	254403	305623	803509	226960	338476	327826	429629	445355	458881	202627	402882	414004	737847	533015	350155	232319	278218	219963	438004	300275	278252	349905	240260	249641	282079	310624	219467	275610	225172	272233	297863	247750	322895
PC O-38:7 (1); [M+H]+	PC O-38:7 (1)	EtherPC	2.68	790.575	4387	LIPp	LipidBlast	arb. units	141985	68221	101915	88409	92216	41127	399131	72982	70659	78917	605654	97802	140304	261951	185087	157372	256620	87581	120034	114494	709025	89986	110031	103442	175434	65496	161677	127306	86906	193727	54113	143141	109587	163163	76307	140998	63189	140351	71978	88867	225021
PC O-38:7 (2); PC O-16:1_22:6; [M+H]+	PC O-38:7 (2)	EtherPC	2.789	790.576	4388	LIPp	LipidBlast	arb. units	2221934	770032	1224612	995461	908976	572973	2129045	792003	1100555	777518	2269587	895820	1274035	1916838	1496622	1780751	2678118	763085	972579	1705900	2312236	1699366	1256359	774903	1144999	543363	1454776	1041893	891201	1576215	688272	1008782	946531	1157175	916585	1317713	866545	1067943	674337	869541	1509937
PC O-38:8; PC O-22:4_16:4; [M+H]+	PC O-38:8	EtherPC	2.886	788.555	4362	LIPp	LipidBlast	arb. units	1504716	989341	785430	1062225	1083404	757914	1310610	1012000	1308528	834720	1322483	1044708	1607425	1452565	1651854	2742250	1909181	639159	1592462	1000044	837143	1606592	1496711	1286198	662165	737503	1932783	1247462	1284025	843557	647085	824797	1192840	616172	877648	949131	1061956	1110240	1064391	974853	1503397
PC O-38:9; [M+H]+	PC O-38:9	EtherPC	2.674	786.541	4344	LIPp	LipidBlast	arb. units	78271	33224	1514	16919	40983	1585	229088	38505	56605	1605	440043	28684	95373	106020	71489	95422	206688	26194	43437	48528	612084	1309	54728	55088	95142	42310	99472	38313	58339	139432	11555	27455	76295	43658	6587	63802	26696	44922	46553	39435	39426
PC O-39:10; [M+H]+	PC O-39:10	EtherPC	3.071	798.54	4466	LIPp	LipidBlast	arb. units	2122809	1769727	1772022	1500382	1405500	1838476	2573607	1514481	1547230	1371788	1962046	1530117	2432804	1511664	1953200	2072118	1424106	1890285	1806590	1692630	1510509	2097643	1535834	1877863	1986496	1260073	1488746	1270785	1765641	1602779	1804956	1679735	1719808	1474140	1571799	1967427	1964534	1732329	1409174	2410317	2043621
PC O-40:2 (1); [M+H]+	PC O-40:2 (1)	EtherPC	3.883	828.691	4802	LIPp	LipidBlast	arb. units	77226	57634	64019	91361	63953	31637	92448	53071	56065	59464	130249	87188	109962	79103	105566	75796	96630	69094	83501	87124	80232	96698	76126	81142	81263	89105	98764	68754	73587	92038	99932	107260	78671	109428	59536	78534	71058	92761	84769	103236	92792
PC O-40:2 (2); PC O-23:1_17:1; [M+H]+	PC O-40:2 (2)	EtherPC	3.957	828.684	4801	LIPp	LipidBlast	arb. units	72477	41018	34738	57731	48384	34086	51571	26504	43604	46198	88531	46375	59446	64056	61247	50408	56549	49992	52521	64079	32295	90051	53860	43978	49369	71624	42670	34520	44827	67606	75319	55028	65941	104722	38675	42998	42392	44971	56992	44251	53721
PC O-40:3; [M+H]+	PC O-40:3	EtherPC	3.624	826.667	4782	LIPp	LipidBlast	arb. units	213591	107457	103490	178273	142436	73890	159341	60354	80557	121872	204356	137585	176942	151421	204029	125145	150624	129876	154083	191754	58147	209211	149005	98506	164855	188590	113755	69902	95138	155868	199613	193145	115770	231021	85277	83085	131446	160081	149001	129207	163318
PC O-40:4 (1); [M+H]+	PC O-40:4 (1)	EtherPC	3.495	824.653	4759	LIPp	LipidBlast	arb. units	184222	177595	115225	188159	153534	116179	81153	119513	143622	169357	98193	156795	212000	143120	203853	223018	152954	141077	210489	159021	49608	230857	186840	197723	85785	135808	182730	166885	190239	139439	133500	124195	200435	181510	160134	111437	158738	138101	200896	164625	103186
PC O-40:4 (2); PC O-20:0_20:4; [M+H]+	PC O-40:4 (2)	EtherPC	3.585	824.653	4758	LIPp	LipidBlast	arb. units	615942	355688	316636	461942	387390	286543	268351	298512	338847	340615	505304	403826	619949	523705	508275	490140	459284	302879	583442	447456	211650	682498	516110	416648	297663	375831	453231	354817	491709	402978	397133	351507	502063	540740	369799	269918	420845	388166	557813	353304	289937
PC O-40:5 (1); [M+H]+	PC O-40:5 (1)	EtherPC	3.182	822.637	4733	LIPp	LipidBlast	arb. units	485448	314550	270427	402024	316188	191976	330027	234982	260392	333182	286322	446775	417337	434437	634118	380348	347786	243452	414978	370721	181601	526131	346371	343688	276578	282963	395844	353260	322536	300785	301682	330865	380413	419585	310419	260228	372053	544198	364066	360853	379992
PC O-40:5 (2); PC O-20:1_20:4; [M+H]+	PC O-40:5 (2)	EtherPC	3.26	822.637	4734	LIPp	LipidBlast	arb. units	926515	637829	567028	896473	711148	404828	738885	531520	478868	665953	953959	817213	1159964	803456	1041277	756671	885831	590446	911793	840484	568164	884795	885397	655669	582357	500501	766546	577596	758781	736007	637235	675135	741934	864234	554740	490714	768738	755353	922776	724158	678501
PC O-40:5 (3); [M+H]+	PC O-40:5 (3)	EtherPC	3.385	822.634	4732	LIPp	LipidBlast	arb. units	209887	118571	136736	139830	143950	98531	181809	104965	149333	134369	302749	116145	267433	156226	199726	186531	168019	114875	246001	153837	206321	298154	133014	164973	115906	92401	157550	120132	185627	200019	154885	181651	193874	155401	118927	110454	122502	145663	196788	190146	160596
PC O-40:6 (1); PC O-18:1_22:5; [M+H]+	PC O-40:6 (1)	EtherPC	2.975	820.623	4707	LIPp	LipidBlast	arb. units	766328	467302	354511	761696	512745	258865	712555	380313	481416	410795	910494	688842	625759	773706	816959	501944	717471	398818	567031	651060	819295	727742	586230	591770	520071	458050	561987	516979	466725	566298	480181	690524	481584	773730	496090	435926	469532	800196	662556	494846	641882
PC O-40:6 (2); PC O-18:0_22:6; [M+H]+	PC O-40:6 (2)	EtherPC	3.158	820.621	4705	LIPp	LipidBlast	arb. units	1703029	391395	615879	583769	559830	356813	755331	329655	579036	537151	1035989	479654	809479	629708	787711	659870	1079346	464083	618143	919415	800736	1261399	604293	368224	565267	318864	493497	445341	559719	1114396	416282	564214	693058	846981	522506	629871	454034	619933	556490	603543	613648
PC O-40:7 (1); PC O-18:1_22:6; [M+H]+	PC O-40:7 (1)	EtherPC	2.856	818.609	4682	LIPp	LipidBlast	arb. units	2275516	384070	1091748	766729	652865	338505	2054596	478309	716231	650816	1378553	868758	977284	1161716	1473862	467620	1411820	670600	780108	1377546	1107801	2237028	816280	371125	1045573	413165	808736	540509	441563	1174547	577376	861884	649359	1068324	703918	856741	618966	1343917	569733	693458	1576298
PC O-40:7 (2); PC O-18:1_22:6; [M+H]+	PC O-40:7 (2)	EtherPC	3.101	818.605	4681	LIPp	LipidBlast	arb. units	1139727	407851	435047	558028	621415	257259	865550	319685	418434	552696	1099031	484273	616895	623680	784653	786439	1060853	396537	749576	1042770	818202	877071	559584	348531	614999	406018	784613	456139	422575	905378	396460	572303	598834	679713	439076	635008	411393	574569	575681	593602	747455
PC O-42:2 (1); [M+H]+	PC O-42:2 (1)	EtherPC	4.176	856.715	5113	LIPp	LipidBlast	arb. units	51955	38451	35094	68583	34587	25791	96539	19601	23224	37602	67857	53101	80839	68099	73427	31433	45475	43607	57036	50479	37526	56419	54723	34244	52272	48678	62715	25680	33045	49246	68397	47491	37745	66173	21856	36739	44884	66021	39446	49106	51584
PC O-42:2 (2); [M+H]+	PC O-42:2 (2)	EtherPC	4.252	856.715	5112	LIPp	LipidBlast	arb. units	39567	28180	28349	35804	25626	25262	42135	19840	26763	30419	51579	32337	35246	42800	38260	25535	43580	31397	37590	43153	26547	45236	45538	29749	28076	38638	28189	31093	25082	43584	41272	36897	42232	61691	22684	30419	24475	34421	34904	30037	37430
PC O-42:4 (1); [M+H]+	PC O-42:4 (1)	EtherPC	3.662	852.686	5071	LIPp	LipidBlast	arb. units	184344	77266	68005	167833	102028	62765	116820	35494	78896	86295	133320	107516	115151	124326	156358	88679	133406	109551	120258	146482	31646	203932	114331	93956	122169	216084	66504	54022	51292	145895	190947	178337	79506	229848	63224	80414	84820	108969	105495	73782	136135
PC O-42:4 (2); [M+H]+	PC O-42:4 (2)	EtherPC	3.897	852.684	5070	LIPp	LipidBlast	arb. units	350767	236858	189826	255821	207486	180686	184074	160801	212065	201337	309132	248712	346205	364708	290966	271596	274927	180742	318223	267235	159451	435280	343751	235509	187116	257173	317526	230452	259533	239822	309357	209063	313563	357561	208558	167019	235361	243730	318502	207759	196227
PC O-42:5 (1); PC O-22:1_20:4; [M+H]+	PC O-42:5 (1)	EtherPC	3.57	850.668	5046	LIPp	LipidBlast	arb. units	808445	452223	478295	786517	565741	309843	540888	393454	371674	519981	720082	707626	984717	733682	963172	558446	692202	460416	751836	701111	299860	835681	794216	484661	546275	499912	703072	442457	525633	544064	625593	574339	516258	685094	412366	368715	692753	736344	736458	555231	658298
PC O-42:5 (2); [M+H]+	PC O-42:5 (2)	EtherPC	3.842	850.668	5047	LIPp	LipidBlast	arb. units	38921	36530	23034	27536	27204	20312	33887	24320	28892	28956	47289	34530	46893	43977	37892	39256	38965	24759	42578	29954	20017	50006	36535	40259	22232	35894	40422	35981	32929	32570	37631	29818	27515	45603	27009	32434	35988	34625	39191	40996	45377
PC O-42:6 (1); PC O-20:5_22:1; [M+H]+	PC O-42:6 (1)	EtherPC	3.29	848.653	5027	LIPp	LipidBlast	arb. units	525961	282060	205247	487494	311623	183861	216940	195628	274100	228722	274267	389642	309560	398195	505116	303257	374585	227081	301091	378387	153076	537661	425700	327634	263761	365525	324521	318192	278346	324439	335716	401249	246736	449594	286441	229764	320308	372958	414938	229041	319006
PC O-42:6 (2); [M+H]+	PC O-42:6 (2)	EtherPC	3.512	848.652	5026	LIPp	LipidBlast	arb. units	245237	102619	110726	163756	112048	72292	159004	85427	79201	131450	171046	146219	182682	183885	204484	147351	187189	86838	172748	155611	94152	211103	174062	112089	127714	84009	134566	128870	106165	143545	124972	129823	97239	169247	99719	116401	163309	150330	142216	111657	155184
PC O-44:4 (1); PC O-20:3_24:1; [M+H]+	PC O-44:4 (1)	EtherPC	4.002	880.715	5375	LIPp	LipidBlast	arb. units	134817	67456	116110	95217	55944	49468	129514	38689	42116	72074	77470	57152	120326	64507	87759	80965	81777	84609	118469	72238	22647	98480	79468	54779	80030	85939	52054	32146	38006	49859	95407	83599	75328	75000	24088	40649	50690	98149	73214	48642	104895
PC O-44:4 (2); PC O-19:3_25:1; [M+H]+	PC O-44:4 (2)	EtherPC	4.196	880.714	5374	LIPp	LipidBlast	arb. units	80654	60279	44533	63965	45944	51889	45799	39235	54829	46118	67919	56549	86440	85427	74967	64167	68722	43116	70468	58312	42715	93404	92660	55136	46145	69946	67476	58729	44446	53258	72713	52216	88850	92487	41200	51106	51890	63518	70337	49650	46149
PC O-44:5 (1); [M+H]+	PC O-44:5 (1)	EtherPC	3.735	878.705	5348	LIPp	LipidBlast	arb. units	124369	37639	47977	75376	33512	26847	48844	17037	31962	39117	21527	37725	40601	24320	60434	64629	59683	45298	52528	48991	3296	86928	47445	45480	49894	75979	25838	20541	15154	29796	56505	68242	33253	49694	21666	25066	27409	51383	45595	22603	59195
PC O-44:5 (2); PC O-24:1_20:4; [M+H]+	PC O-44:5 (2)	EtherPC	3.873	878.7	5347	LIPp	LipidBlast	arb. units	1001474	643614	636809	1136055	658475	490564	903252	448894	539006	713155	867184	971384	1273920	1170826	1223549	644607	849025	697278	934973	857349	446280	1096587	1214877	663690	791400	711265	1025486	688953	613950	732297	1042407	769919	733624	995613	504200	598834	783704	954282	869302	696422	897357
PC O-44:6 (1); PC O-24:2_20:4; [M+H]+	PC O-44:6 (1)	EtherPC	3.596	876.684	5326	LIPp	LipidBlast	arb. units	691020	397007	291563	720345	382038	275906	324120	233148	407363	309388	381035	568056	381056	672830	701629	413712	509447	346308	378126	536684	232947	788995	690151	497426	415603	561441	501792	478643	331991	474927	561254	573192	344272	689350	413744	396354	390005	528991	537891	290296	503765
PC O-44:6 (2); PC O-28:3_16:3; [M+H]+	PC O-44:6 (2)	EtherPC	3.817	876.684	5325	LIPp	LipidBlast	arb. units	185760	99892	85938	129674	97404	66682	154807	60807	65643	119041	133004	127620	151107	175498	163286	104857	129188	86702	138227	120529	84047	180443	156136	98338	99104	88189	116284	105181	66734	114017	130768	106510	78054	155045	69693	106968	118547	125086	112246	89263	140277
PC O-44:7 (1); PC O-16:0_28:7; [M+H]+	PC O-44:7 (1)	EtherPC	3.463	874.668	5306	LIPp	LipidBlast	arb. units	301188	44954	110752	95716	61283	39254	160986	49402	46798	67666	180133	81530	131443	113222	165557	64430	153943	61235	75318	162222	104304	180120	99035	41156	100522	46205	71787	47833	49523	136790	83437	126427	70243	127648	49890	73387	76071	130712	74836	64165	141837
PC O-44:7 (2); [M+H]+	PC O-44:7 (2)	EtherPC	3.545	874.668	5307	LIPp	LipidBlast	arb. units	101548	72480	43996	96844	59516	41269	65710	40674	53137	62235	69019	89866	54327	118683	108882	74444	88109	48421	70703	75674	36370	113191	100460	83106	65508	72606	72644	95373	50286	70307	84504	96460	48407	112061	58604	76088	68831	87043	80262	47302	79195
PC O-46:5; [M+H]+	PC O-46:5	EtherPC	4.081	906.731	5662	LIPp	LipidBlast	arb. units	45752	30793	31000	64827	34929	22119	35618	20814	24324	32832	24896	38441	52953	50953	69587	31741	37060	40356	34462	42294	12176	51644	64698	29345	29775	44684	38293	25551	25908	31624	54675	38342	36373	50135	21315	31290	35149	43337	36525	28312	37826
PC O-46:6; PC O-20:4_26:2; [M+H]+	PC O-46:6	EtherPC	3.883	904.715	5642	LIPp	LipidBlast	arb. units	101541	62915	46060	122962	56372	42872	109641	35069	56137	46527	119806	65916	92513	95873	97869	55209	95146	68480	52901	80566	83807	99460	108907	71174	72376	75290	74065	76368	49192	78117	99378	84222	57959	101072	38253	61832	48192	83606	60865	53688	81471
PC O-46:7; PC O-22:3_24:4; [M+H]+	PC O-46:7	EtherPC	3.77	902.699	5620	LIPp	LipidBlast	arb. units	304461	53820	130610	122636	62157	50218	228845	52734	62832	71635	204932	96137	151806	154337	175165	67666	178391	90570	80715	166860	153993	220636	134141	54545	147906	69291	94816	62647	51725	157973	127832	129493	82064	154935	60703	119986	77482	164516	75711	75855	168005
PC O-46:8; [M+H]+	PC O-46:8	EtherPC	3.492	900.684	5601	LIPp	LipidBlast	arb. units	253668	37178	71677	81094	42527	28953	96509	24027	54645	39548	101734	58577	50873	100015	120587	53515	121340	54336	40231	114607	79059	168194	80523	42382	79572	57851	60958	50456	34033	117487	75335	106477	44975	127824	51537	76518	48403	96798	57521	42482	104305
PC 34:2;O; PC 18:2_16:0;O; [M+CH3COO]-	PC 34:2;O	OxPC	2.485	832.573	6968	LIPn	LipidBlast	arb. units	111203	117272	131185	134606	85040	104014	199599	137738	195636	117867	187007	170216	209552	201739	243998	160944	202641	123251	164648	114739	113875	161679	135315	253956	101840	196662	104967	165864	129940	192540	132547	186904	278735	233942	161780	136853	123290	158180	117635	164857	132965
PC 36:4;O; PC 20:4_16:0;O; [M+CH3COO]-	PC 36:4;O	OxPC	2.44	856.572	7153	LIPn	LipidBlast	arb. units	23369	28158	20762	30191	17877	32919	25839	54531	47337	20663	25251	53957	59327	60780	59260	22631	57587	22353	36582	23873	20380	25639	31819	39695	7940	45890	38868	53376	36473	31937	21825	31126	70216	32125	45435	25315	27972	36238	21893	28542	29333
PE 34:1; PE 16:0_18:1; [M-H]-	PE 34:1	PE	3.146	716.524	6018	LIPn	LipidBlast	arb. units	736336	348455	1403210	480373	983875	328672	547277	453389	336657	234855	305187	632763	871983	216684	775388	1204327	347977	446487	518740	318039	403886	2089168	545104	526862	295609	278044	703440	219954	602677	535399	522379	498899	842294	303021	276941	803141	565262	711098	237182	629275	2102666
PE 34:2; PE 16:0_18:2; [M-H]-	PE 34:2	PE	2.883	714.51	5998	LIPn	LipidBlast	arb. units	2903728	1130252	3593324	1377992	1418625	656179	1274407	1361457	1029466	844995	863076	1487392	1675688	488714	1572694	3323179	910236	1261677	1091990	696394	857822	6981472	1472666	1584958	838728	1036223	791103	709191	1494633	2254299	2045388	1282442	1837311	1272779	1061770	2507577	1304162	1973483	990107	1554640	5080653
PE 34:3; PE 16:0_18:3; [M-H]-	PE 34:3	PE	2.656	712.494	5985	LIPn	LipidBlast	arb. units	95686	25379	126861	33510	33660	5828	56614	23090	32684	23809	56632	52024	28144	5732	46797	84872	34545	37554	34735	18747	11738	226110	39221	58613	16137	37406	15162	10711	54089	97314	74091	43329	42469	34572	25851	107239	30159	78484	34453	31791	236717
PE 36:1; PE 18:0_18:1; [M-H]-	PE 36:1	PE	3.473	744.556	6227	LIPn	LipidBlast	arb. units	750518	628471	1266464	806480	1220014	505280	773475	608999	502311	285569	575413	913714	606277	230877	959786	707798	367417	495108	595055	375196	740719	1888848	805019	384262	402580	376845	659728	328554	1148525	1151601	522951	650820	864224	517891	507949	837629	397598	831411	346343	832307	1387889
PE 36:2 (1); PE 18:1_18:1; [M-H]-	PE 36:2 (1)	PE	2.814	742.539	6206	LIPn	LipidBlast	arb. units	567304	502165	452334	407705	414345	468438	502199	409685	596666	437058	485254	451461	450947	467567	564150	466991	523618	500992	450186	434739	395067	617693	481080	420127	438719	562726	444771	422644	437684	409346	508701	453833	450171	548313	452543	440273	411071	491096	439214	458071	500726
PE 36:2 (2); PE 18:0_18:2; [M-H]-	PE 36:2 (2)	PE	3.209	742.541	6208	LIPn	LipidBlast	arb. units	4276028	3303504	6116533	3255702	3267334	1581468	2625958	3447471	2429408	1744897	2221119	3395463	2628119	916329	2955136	3966734	1956180	2334215	2595537	1490810	2243767	9005978	3272789	2623910	1722205	2142165	1433057	1467500	4082624	5938764	3579450	2490266	4746425	2574633	2669430	4251621	2055473	3946901	2319202	3608122	6191530
PE 36:3; PE 18:1_18:2; [M-H]-	PE 36:3	PE	2.907	740.525	6195	LIPn	LipidBlast	arb. units	1506071	1141730	1864039	1334259	1643096	346963	1333647	579814	524815	537200	828723	868393	782506	410007	1404930	1540357	362042	686451	1114414	380828	881858	5283441	1219625	806336	764276	1065857	717673	452946	1119906	2214171	1099433	1027401	881923	781346	1113240	1405773	532526	1671082	661320	1103368	2422282
PE 36:4 (1); PE 18:2_18:2; [M-H]-	PE 36:4 (1)	PE	2.656	738.508	6174	LIPn	LipidBlast	arb. units	215524	160325	390191	389076	385909	105077	240016	116716	95134	132604	188617	182324	87650	86376	165984	103134	75948	170631	201209	85618	193484	1106832	471242	88496	89735	336326	64062	73087	182551	704727	152099	252853	171967	228613	291177	262183	43345	205367	168784	220285	227125
PE 36:4 (2); PE 16:0_20:4; [M-H]-	PE 36:4 (2)	PE	2.825	738.508	6175	LIPn	LipidBlast	arb. units	5064314	1233705	5888224	1517003	1652645	898847	1545075	2666499	1297375	1103341	1202479	2315344	3804395	895253	3282074	5382101	1307934	1738925	1928243	891767	1119937	8603043	1912550	2372013	1238486	1240027	2238775	1087581	2425391	2194868	2754318	2374308	3431782	1512445	1416875	5336730	2505431	3091933	1697293	2795536	7259577
PE 36:5; PE 16:0_20:5; [M-H]-	PE 36:5	PE	2.608	736.493	6159	LIPn	LipidBlast	arb. units	100263	28549	201819	24502	33612	9604	131281	46553	41282	4596	324755	83165	115758	20350	67291	82579	94077	114655	32364	21443	437172	93928	12112	80385	128774	20083	72933	17636	60630	183699	113642	92596	98959	30392	19955	257233	31859	76738	66061	61110	158666
PE 38:3; PE 18:0_20:3; [M-H]-	PE 38:3	PE	3.29	768.556	6436	LIPn	LipidBlast	arb. units	678705	256292	1620960	217525	201066	221238	374869	463411	241404	251659	155962	307763	426335	86175	267799	992940	387210	300593	437691	153206	258506	685159	210747	371125	163663	229336	348954	169529	383891	253074	326923	331338	787174	172064	185906	365817	355239	633497	378188	325355	1016483
PE 38:4; PE 18:0_20:4; [M-H]-	PE 38:4	PE	3.15	766.541	6417	LIPn	LipidBlast	arb. units	5465731	2933849	7049421	3199813	2958847	2225262	2499598	5671282	2551697	2358865	2154472	4814454	6037415	2011126	4232576	6884657	3405120	2846774	4009563	1720409	3114232	8193919	3823143	3667733	2145710	2739807	4536240	2702102	5331796	4110138	3994517	3930932	7644202	2649450	3148644	6731792	4936186	5610185	3296088	5139429	8148553
PE 38:5; PE 18:1_20:4; [M-H]-	PE 38:5	PE	2.843	764.523	6391	LIPn	LipidBlast	arb. units	1608620	723916	1733761	920419	1012113	285206	1147352	888189	365141	553702	752004	964973	1727318	612597	1446495	2653085	658837	734464	1120016	396583	693296	3367509	794321	1179693	818495	855789	1662424	624356	1045152	1033375	1186417	1306573	1643780	697163	597570	1757226	1091934	1936876	1026592	1258797	2920777
PE 38:6 (1); PE 18:2_20:4; [M-H]-	PE 38:6 (1)	PE	2.591	762.509	6371	LIPn	LipidBlast	arb. units	131757	94660	237355	245263	379527	83726	215393	150948	78221	58437	272058	219632	184735	154344	241352	169231	138121	144753	231878	107364	249588	390274	271946	131909	94676	156508	157175	93428	176014	457625	133123	257671	332841	202175	102886	228116	77151	216892	157584	141660	282771
PE 38:6 (2); PE 16:0_22:6; [M-H]-	PE 38:6 (2)	PE	2.734	762.51	6373	LIPn	LipidBlast	arb. units	8148130	746271	8453471	992436	395044	442117	2439175	2242492	933051	1003462	1432490	2189740	2385517	1113955	1888951	6798677	2297095	1483039	1168661	1141427	2748861	10192496	1341785	1197370	1674514	705420	2697678	970468	1411576	2464859	2323851	2555992	3075654	1548953	962020	5889789	3040945	3768643	1089146	2083189	9871094
PE 40:4; PE 18:0_22:4; [M-H]-	PE 40:4	PE	3.381	794.571	6673	LIPn	LipidBlast	arb. units	155044	81289	165902	112162	106660	54770	75426	114195	59996	57591	6234	96872	142524	25610	96669	132662	53400	60895	101269	21378	31289	139390	118229	110216	45636	49469	118265	61888	141364	28721	76367	72893	202098	27444	45902	102874	111282	83112	92974	88882	154710
PE 40:5 (1); PE 18:0_22:5; [M-H]-	PE 40:5 (1)	PE	3.15	792.557	6652	LIPn	LipidBlast	arb. units	263222	147248	298584	166009	145344	83970	206600	224225	152298	95655	195076	206125	268269	85622	151991	331922	216602	167342	198501	72703	254076	204138	148570	202880	137147	113291	186574	135635	275143	208466	160271	219917	487589	105567	94256	260362	185350	302786	198275	227795	323520
PE 40:5 (2); PE 18:0_22:5; [M-H]-	PE 40:5 (2)	PE	3.279	792.556	6650	LIPn	LipidBlast	arb. units	282520	100001	323248	84622	62053	100255	42465	211537	128243	92498	33281	114093	147611	38276	57608	212201	74291	97455	177502	101098	38632	422699	102426	102926	53168	57358	144921	99028	189223	83269	93357	107555	312678	65047	72251	152539	159515	166572	128059	105048	164067
PE 40:6; PE 18:0_22:6; [M-H]-	PE 40:6	PE	3.052	790.541	6626	LIPn	LipidBlast	arb. units	2511637	325484	3820992	424458	232056	318387	1011709	1299792	568447	341811	557063	976879	842588	293371	557834	1598385	1012191	563386	488956	378793	1454957	2751407	504671	424377	582967	234619	739445	426829	768669	1077051	700714	746009	1593465	543799	481140	1683519	902330	1170396	384484	858684	2358258
PE 40:7; PE 18:1_22:6; [M-H]-	PE 40:7	PE	2.756	788.526	6608	LIPn	LipidBlast	arb. units	1056449	101828	1106531	125936	135143	30475	544580	239161	73784	103891	179255	209237	302432	200650	262555	984673	195059	196978	245224	113044	411858	1862724	147267	157048	324606	116211	504252	121311	170379	282017	221551	339949	357309	144108	118339	740793	347710	560044	128890	287191	1278977
PE-Cer 34:1;O2; [M-H]-	PE-Cer 34:1;O2	PE-Cer	2.735	659.514	5585	LIPn	LipidBlast	arb. units	328287	204964	300337	230774	186961	149168	301635	257401	349478	198365	419380	293101	406725	361521	330054	327848	361943	265480	354341	276963	358196	329220	292388	336038	243753	277499	329311	289853	325248	328852	327599	426233	355028	279082	291814	305487	292996	388839	325932	363688	379170
PE-Cer 42:1;O2; [M-H]-	PE-Cer 42:1;O2	PE-Cer	4.051	771.639	6458	LIPn	LipidBlast	arb. units	68047	53968	93193	42202	39136	50758	66565	133033	88390	36067	63910	72989	75528	94141	47677	34963	92623	33138	92659	48396	69502	64469	63162	92375	27003	46147	67265	69460	47677	51460	37744	55971	133829	76055	48443	48191	62981	69047	49465	69548	57776
PE-Cer 42:2;O2; [M-H]-	PE-Cer 42:2;O2	PE-Cer	3.712	769.625	6444	LIPn	LipidBlast	arb. units	149622	85053	176721	90309	86086	82791	172277	183417	135457	87160	187079	139188	201428	159485	144126	134117	171939	90169	136137	116793	145647	208127	144497	170742	111312	95749	143864	136035	108195	139888	106134	161686	208744	155258	108262	135930	135716	198485	126685	181304	210091
PE O-34:2; PE O-16:1_18:1; [M-H]-	PE O-34:2	EtherPE	3.303	700.53	5896	LIPn	LipidBlast	arb. units	320455	444007	430494	454350	766080	255686	570535	199704	334350	279110	722111	328696	555117	367163	637542	440234	448251	314828	602836	460123	374997	475226	568679	310451	330086	539704	691455	445584	317627	435682	324416	401305	334684	398698	266909	326269	358368	428102	370758	524086	910228
PE O-34:3; PE O-16:1_18:2; [M-H]-	PE O-34:3	EtherPE	3.038	698.514	5879	LIPn	LipidBlast	arb. units	734257	933162	480572	864272	987098	414352	813953	362957	858065	485770	1031186	327937	586289	502885	979949	646861	886075	435767	785580	732091	292038	917973	1012827	378374	505203	779652	599557	854492	511144	849614	500601	431009	442898	691207	572993	606687	334215	442245	556259	645993	1352606
PE O-36:2; PE O-18:1_18:1; [M-H]-	PE O-36:2	EtherPE	3.632	728.561	6109	LIPn	LipidBlast	arb. units	237791	336092	286575	432117	602940	213062	453854	163921	264797	237207	605920	236395	473104	283379	479673	466046	349344	230951	555093	399703	281748	361979	473177	269568	276536	364055	586325	314869	275374	489475	241101	273438	358217	351259	233330	319419	297528	282228	315320	553401	664201
PE O-36:3; PE O-18:1_18:2; [M-H]-	PE O-36:3	EtherPE	3.365	726.546	6092	LIPn	LipidBlast	arb. units	1476538	1868092	962525	2427900	2223868	922713	1708536	690562	1498232	1125726	2633094	825247	1477118	1160998	2091429	2011015	2017986	1123161	2403829	1901463	682177	2102543	1991386	1293252	1335085	1934088	1472737	1879235	1202330	2993484	1146239	1241368	1328959	2020292	1370443	1434103	1094621	1118828	1311655	2159784	2547685
PE O-36:4; PE O-18:2_18:2; [M-H]-	PE O-36:4	EtherPE	3.059	724.53	6077	LIPn	LipidBlast	arb. units	680177	645620	331434	849811	940136	327526	948327	264389	621998	413018	900485	470785	670243	529846	1129063	552094	636557	379181	852382	780334	284809	1066340	793613	351651	555819	821165	612483	678603	367002	750536	514376	404590	389733	713158	527329	567416	388045	534925	590036	760283	915477
PE O-36:5 (1); PE O-18:3_18:2; [M-H]-	PE O-36:5 (1)	EtherPE	2.806	722.513	6057	LIPn	LipidBlast	arb. units	99422	69814	53299	109643	107295	29119	162663	50320	96084	58284	255182	59175	77744	88033	190153	61759	98044	85593	100402	77195	154414	168837	102626	56776	68777	151327	80932	80619	68395	137152	73801	63231	149153	103136	53336	121004	54721	54399	90375	95088	152055
PE O-36:5 (2); PE O-16:1_20:4; [M-H]-	PE O-36:5 (2)	EtherPE	2.963	722.514	6058	LIPn	LipidBlast	arb. units	4051454	3099293	2871331	3795842	5789166	2391776	3288487	2316830	4050296	2119738	3063242	1617332	4459607	3362169	5150554	3045697	3957058	1903929	3461187	3261218	2346475	3155888	5331055	1965435	1907788	2879559	5002424	4749343	2706124	2074138	1682448	1782947	3082584	2313513	2846695	3812547	2157515	1857418	2674165	2639579	7349549
PE O-36:6; PE O-16:1_20:5; [M-H]-	PE O-36:6	EtherPE	2.745	720.499	6047	LIPn	LipidBlast	arb. units	328208	224199	215308	158269	322127	104777	846821	170389	273981	88241	2572273	148495	428969	479677	340607	217706	648784	332240	177524	178172	3054808	128182	268488	127359	467723	166976	390908	280973	199901	511879	119951	208183	557805	269497	154482	559363	114146	181645	202652	171454	469288
PE O-37:5 (1); PE O-17:1_20:4; [M-H]-	PE O-37:5 (1)	EtherPE	3.079	736.529	6161	LIPn	LipidBlast	arb. units	87059	217396	97480	257229	255080	134938	107659	164407	170491	88744	252158	53724	195749	100146	142998	552370	348607	101943	202094	148066	70803	224009	232080	110139	90564	143729	316932	179492	172961	151673	119676	65062	173138	97513	130857	149988	136513	132700	134810	147498	215117
PE O-37:5 (2); PE O-17:1_20:4; [M-H]-	PE O-37:5 (2)	EtherPE	3.13	736.53	6162	LIPn	LipidBlast	arb. units	162186	233225	169355	298196	430799	138280	156001	169129	239710	132690	310903	105136	214394	194951	371638	538286	353638	147362	354955	305829	142143	218453	338279	169255	88147	207190	347032	282957	212253	245452	134401	119687	200036	165641	169084	249860	156383	160181	172780	203512	371560
PE O-38:3; PE O-20:1_18:2; [M-H]-	PE O-38:3	EtherPE	3.687	754.577	6305	LIPn	LipidBlast	arb. units	127956	230057	93487	161146	175933	71376	212069	106299	149491	116185	260910	123524	171262	122339	163316	112674	135624	110465	162515	168330	80233	185955	108398	156471	119373	223835	137071	218231	120456	269529	150968	175685	118037	257983	113863	254082	142117	128238	140363	210692	462431
PE O-38:4; PE O-18:1_20:3; [M-H]-	PE O-38:4	EtherPE	3.443	752.561	6294	LIPn	LipidBlast	arb. units	301518	260591	245558	287989	333391	162543	303058	115868	227762	189376	218356	87648	251485	93907	215944	586079	293420	188749	541495	218797	75853	258867	247802	156347	138322	288558	253974	284675	160796	237781	134931	129940	264929	168994	118379	169760	146669	205591	262293	265902	737663
PE O-38:5 (1); PE O-16:1_22:4; [M-H]-	PE O-38:5 (1)	EtherPE	3.202	750.545	6276	LIPn	LipidBlast	arb. units	293872	465482	362891	407312	907247	301433	267991	290317	326170	303263	203168	315778	612404	336416	484401	485799	350706	288765	499599	336325	132460	442985	530029	465599	236023	417761	604762	471176	386638	210930	307126	288350	463584	266090	247076	255320	381735	302940	428191	412630	479973
PE O-38:5 (2); PE O-18:1_20:4; [M-H]-	PE O-38:5 (2)	EtherPE	3.296	750.546	6277	LIPn	LipidBlast	arb. units	4965743	4481318	3422735	7674192	10110651	3487371	4191505	3022781	5137369	3230732	4640901	2196042	6354964	5101684	7673000	6890471	6548791	3074108	6977282	6120159	3172464	4861736	8162780	3474439	3253987	4319571	8282966	7406155	4297934	5338389	2927652	2841017	5374929	4608748	4639583	6283687	3889377	3007500	4264300	5204671	7930472
PE O-38:6 (1); PE O-18:2_20:4; [M-H]-	PE O-38:6 (1)	EtherPE	2.99	748.532	6260	LIPn	LipidBlast	arb. units	1862668	1098664	1261517	2053597	3560649	412694	1840264	409261	1304735	865715	1896762	406902	2019636	1272954	3845672	1176679	1639446	651707	3056234	1969291	1023307	1834743	3942062	834746	1228210	1474083	2658797	2693552	1250789	1097014	764799	406845	1675398	1469293	1612663	1600683	737062	995501	1469832	1913707	3349251
PE O-38:6 (2); PE O-18:1_20:5; [M-H]-	PE O-38:6 (2)	EtherPE	3.074	748.53	6259	LIPn	LipidBlast	arb. units	633569	556302	443228	573584	795957	339991	1414516	285476	545689	345425	3227949	272162	921363	718199	905352	743465	1307538	543539	771459	517855	3211759	633924	719810	472855	836172	426888	908723	630887	554350	1680611	391485	473281	1013649	697475	382415	1044356	349293	409169	492552	607358	795201
PE O-38:7 (1); PE O-18:2_20:5; [M-H]-	PE O-38:7 (1)	EtherPE	2.756	746.514	6242	LIPn	LipidBlast	arb. units	318119	193823	189663	205134	352222	120009	804236	161442	252072	159206	1826937	165921	352742	512285	396423	226024	454146	276192	265839	240078	2017200	224115	283755	175589	452263	242541	381238	376940	174679	492143	154109	201064	436998	286555	148665	466836	156795	175979	215382	228503	377304
PE O-38:7 (2); PE O-16:1_22:6; [M-H]-	PE O-38:7 (2)	EtherPE	2.866	746.515	6243	LIPn	LipidBlast	arb. units	3311255	1407977	2258859	1892315	2128371	1196705	3333069	1600201	2620288	1391066	3278793	1537065	2620860	2692052	2872750	2444837	3515570	1547872	1948626	2474503	3939115	3659841	2304740	1367448	1999457	1573614	2575473	2023616	1669006	2602102	1392310	1622318	2293864	2385050	1723917	2251099	1743137	2208052	1404610	2001743	3674214
PE O-40:5 (1); PE O-18:1_22:4; [M-H]-	PE O-40:5 (1)	EtherPE	3.528	778.577	6533	LIPn	LipidBlast	arb. units	165357	253113	222421	227568	607998	173191	97225	155527	146839	177257	112129	148611	418261	174705	277029	294377	204136	156167	315696	135315	66066	266152	305584	252186	119265	260167	432455	253982	277209	125252	161837	147622	292676	170346	128113	146145	240147	140387	234399	281910	262398
PE O-40:5 (2); PE O-20:1_20:4; [M-H]-	PE O-40:5 (2)	EtherPE	3.622	778.576	6532	LIPn	LipidBlast	arb. units	250623	307104	200760	217306	404455	154123	345155	198023	262681	165170	302925	186841	572683	330336	381472	210008	233623	169296	246497	284004	208815	233613	196453	234996	177947	408997	357300	406254	252022	274355	248414	213629	312695	288751	176769	424572	260803	196663	282659	318902	701421
PE O-40:6 (1); PE O-18:1_22:5; [M-H]-	PE O-40:6 (1)	EtherPE	3.294	776.561	6503	LIPn	LipidBlast	arb. units	404556	513925	378613	636115	880188	283354	602483	307951	420484	323086	822277	341063	770639	433488	631980	705987	603510	422717	581219	445427	617005	414772	642131	516754	414402	505845	767834	693300	508073	631310	375792	369478	622536	566324	377156	472061	410020	438289	630781	643303	715339
PE O-40:6 (2); PE O-18:1_22:5; [M-H]-	PE O-40:6 (2)	EtherPE	3.413	776.561	6502	LIPn	LipidBlast	arb. units	134735	114828	73779	141288	281484	105516	150601	71611	133299	112532	277376	72024	203587	106687	125039	149870	91383	80992	281562	147631	297659	242449	141563	97304	106214	97669	206796	128701	126276	203947	104431	91372	135656	124515	75458	129811	106889	73346	137206	121601	172322
PE O-40:7; PE O-18:1_22:6; [M-H]-	PE O-40:7	EtherPE	3.187	774.545	6480	LIPn	LipidBlast	arb. units	2109312	904479	1129904	1385252	1577493	710047	1821960	809364	1276414	963427	2403200	677307	1497327	1500552	1765457	1684097	2406407	918889	1308102	1947798	2127110	2031632	1488313	729468	1493617	930665	1754078	1220423	843727	2825894	836750	975975	1521485	1637074	999991	1872171	1039541	1118309	858054	1418847	2181295
PE O-40:8; PE O-18:2_22:6; [M-H]-	PE O-40:8	EtherPE	2.887	772.53	6461	LIPn	LipidBlast	arb. units	1617899	539647	917079	879836	983113	395985	1976582	475860	870214	682586	1845912	615027	1069067	1497208	1507637	858543	1410716	668014	899813	1504683	1690447	1790460	977267	465869	1263569	771748	1202701	852257	546667	1358401	628589	755765	799959	1157493	719423	1182603	870871	1160027	564643	950415	1906626
PE O-42:5; PE O-22:1_20:4; [M-H]-	PE O-42:5	EtherPE	3.931	806.607	6756	LIPn	LipidBlast	arb. units	42677	52301	29767	37825	62829	32092	64263	41065	54795	32863	57555	39722	90892	54670	63890	35671	36806	34963	42087	53330	39102	45995	35234	39374	28854	94245	66855	84401	37219	57776	49815	49017	60640	56296	39141	74666	46849	40392	59253	60705	144311
PE O-42:6; PE O-22:2_20:4; [M-H]-	PE O-42:6	EtherPE	3.61	804.593	6744	LIPn	LipidBlast	arb. units	58368	58557	47348	55002	84776	27276	65354	31428	37625	40960	73918	43414	125519	60502	92317	46986	55464	34858	58014	59163	45589	55667	52541	47983	43259	66630	80892	59892	46916	51720	69041	53625	62261	54644	34292	63824	58578	58759	62361	68148	149214
PE O-42:7; PE O-20:1_22:6; [M-H]-	PE O-42:7	EtherPE	3.51	802.577	6731	LIPn	LipidBlast	arb. units	164096	67330	80045	61929	75537	39157	183916	59253	86352	56928	201519	57013	140854	109683	122117	93731	131249	67617	65745	132766	155281	175007	55022	60010	87542	105629	100151	86048	73758	193249	86160	105589	104852	137986	55864	155358	90331	97317	79304	101151	281825
PE 40:7;O; PE 20:4_20:3;O; [M-H]-	PE 40:7;O	OxPE	2.961	804.517	6740	LIPn	LipidBlast	arb. units	206071	227487	199416	252068	354912	191773	217473	145667	251244	159786	166862	104966	264040	215695	335545	181566	215792	114351	212326	198632	143447	187484	339707	101427	149843	243154	323491	317707	190066	140507	130336	104677	207468	148292	206113	246468	159221	113934	147125	181985	482977
PE 44:7;O; PE 22:4_22:3;O; [M-H]-	PE 44:7;O	OxPE	3.526	860.576	7193	LIPn	LipidBlast	arb. units	8685	21719	20534	25695	86493	15576	2058	13418	12116	17474	4540	16175	35462	15683	24311	29046	12760	9958	34515	8468	2133	24980	36816	20781	7576	24918	48613	28191	23849	8663	12705	11654	27893	11353	7941	7992	20690	10449	18348	25885	28270
PG 34:1; PG 16:0_18:1; [M-H]-	PG 34:1	PG	2.756	747.518	6249	LIPn	LipidBlast	arb. units	304347	141607	306986	173076	226251	96319	481726	157095	182563	106208	979042	167746	263099	309374	274300	291421	280180	198084	218599	177057	1202983	376731	214615	157149	262140	156802	262201	272175	165623	311188	130638	193276	309510	191507	152918	333204	149615	214096	149751	226958	363128
PI 32:0; PI 16:0_16:0; [M-H]-	PI 32:0	PI	2.665	809.52	6770	LIPn	LipidBlast	arb. units	378212	47868	663042	71258	103172	211383	66683	143225	218323	23737	66727	82422	82226	42001	129825	197816	138067	191541	83347	135485	37302	301124	110750	164158	77887	32342	73908	52396	122961	151197	95793	179843	152647	97248	75884	201658	135415	95693	136253	102606	511454
PI 32:1; PI 16:0_16:1; [M-H]-	PI 32:1	PI	2.411	807.504	6760	LIPn	LipidBlast	arb. units	338279	115296	873323	141969	157921	460138	278607	341421	362514	51006	86322	226661	247487	54299	184427	388254	297173	295630	132317	192519	75993	258580	151159	589119	145310	62040	110119	96288	300250	81294	95418	206382	521977	78791	93147	193914	176827	219130	237840	169578	367734
PI 34:1; PI 16:0_18:1; [M-H]-	PI 34:1	PI	2.696	835.535	6995	LIPn	LipidBlast	arb. units	2503445	1535656	3601762	1742118	2368030	2997130	2469975	2042631	2130116	929613	2949197	1913968	2105545	1435666	2950329	3032092	2361234	2391843	2044146	2188326	1781656	4525881	2279545	3533282	2068862	1451917	1259843	1599381	2538821	2560945	1072977	2975935	2503106	2020689	1723320	1842286	1950460	2452748	2319048	2263907	4158261
PI 34:2; PI 16:0_18:2; [M-H]-	PI 34:2	PI	2.469	833.52	6976	LIPn	LipidBlast	arb. units	2859739	1243892	3237273	1798480	1618530	2370780	1454725	1905013	2333192	844787	1823191	1491186	1135094	1203033	1716212	2168326	2907466	1621386	1642461	1826904	844125	4725263	1896231	3218654	1170897	1389713	658530	1585628	1967373	2663959	964811	1705344	2343023	2027495	1571657	1461100	1275292	2242921	2445769	1126092	3486025
PI 35:2; PI 17:0_18:2; [M-H]-	PI 35:2	PI	2.606	847.534	7085	LIPn	LipidBlast	arb. units	146034	72688	142756	85059	71074	64099	76414	65861	104614	40960	130723	92011	62186	70459	88684	159958	229112	67351	103661	91706	47630	247728	93290	149187	68299	62734	46430	102078	112503	134296	44106	112810	137162	113400	92538	59779	74423	127984	124929	78136	188136
PI 36:1; PI 18:0_18:1; [M-H]-	PI 36:1	PI	2.996	863.567	7230	LIPn	LipidBlast	arb. units	3425543	2789722	2370541	3498137	5238935	4006080	5035538	2838013	3450632	1805572	7703764	4100291	3402285	3634356	7698186	4128067	3733354	3293423	4398244	4078801	4714029	7371442	4090512	3326258	4715585	2642657	2592288	2985036	4376481	5272103	2065767	5406674	2551459	3645689	3453114	2960339	3625374	4354615	2998476	4288935	6717641
PI 36:2; PI 18:1_18:1; [M-H]-	PI 36:2	PI	2.755	861.551	7208	LIPn	LipidBlast	arb. units	5866389	3352998	5486501	4361070	4369208	3742252	4242092	4430823	4170500	2510884	6418257	3269640	2378330	4770804	4804803	4259495	6640568	3489511	4918272	5070409	2944560	9541337	4823452	6293761	4134196	3916962	2025296	4333704	4091890	6423301	2472873	5148653	4413305	5083043	4253915	3166123	3553586	6404468	3872862	3231049	9804354
PI 36:4; PI 16:0_20:4; [M-H]-	PI 36:4	PI	2.426	857.52	7165	LIPn	LipidBlast	arb. units	2371310	1236435	3150748	1707506	1599247	1674863	2104087	2172327	2093593	948880	1661264	1849568	2710641	1379659	1703791	2478489	2753643	1798717	1595362	1589542	1359963	3064470	1412728	2780220	1575715	1309896	1476831	1738134	2390525	1672716	1225837	2417965	3258650	1664203	1561557	2309821	1604881	1995048	3300330	1371841	2103009
PI 37:4; PI 17:0_20:4; [M-H]-	PI 37:4	PI	2.571	871.535	7280	LIPn	LipidBlast	arb. units	353122	224483	486784	220634	200574	133286	290415	245610	261400	182668	455329	293491	415760	252995	291111	553888	609147	196980	294316	237776	278243	484412	213742	330220	213332	194192	251899	353512	413925	247998	159871	370024	561690	244540	237095	272826	290637	356526	408504	253931	306296
PI 38:3 (1); PI 18:0_20:3; [M-H]-	PI 38:3 (1)	PI	2.84	887.567	7409	LIPn	LipidBlast	arb. units	1888226	1343621	3151035	1470668	1179075	1262469	2234127	1902628	1434945	1138428	1515906	960650	2078937	1347749	1204932	2622021	1936198	1465486	1867170	1177670	1228174	2467808	938757	2066695	1584843	1477713	1354469	1026136	1407153	1122007	1137583	1676239	2312117	1068638	1305072	1207556	1618818	1783767	1804480	1130354	2345307
PI 38:3 (2); PI 18:0_20:3; [M-H]-	PI 38:3 (2)	PI	2.928	887.567	7408	LIPn	LipidBlast	arb. units	232265	185405	200828	216247	151883	120914	538404	175980	166249	154223	319425	116291	766996	297880	289818	247435	210633	235560	233196	198197	292460	286905	174694	291454	325748	144412	425002	230911	303038	189832	328706	251549	263860	187277	143998	243856	232111	282581	234438	304536	189947
PI 38:4 (1); PI 18:1_20:3; [M-H]-	PI 38:4 (1)	PI	2.578	885.551	7386	LIPn	LipidBlast	arb. units	228216	139438	264283	154477	127834	83770	334680	103271	115247	116981	256215	103348	184840	142120	197103	378061	233966	154411	261466	106531	108525	315867	103227	223023	214110	157938	131203	107363	150176	160121	121472	183265	180035	122322	106932	126558	162495	270670	279014	140529	282701
PI 38:4 (2); PI 18:0_20:4; [M-H]-	PI 38:4 (2)	PI	2.711	885.552	7387	LIPn	LipidBlast	arb. units	18583458	15465452	23716637	22134094	18156355	15146016	21598988	26384600	21371055	14323857	28441216	19871380	28656366	32051186	22026910	25465586	25119290	17717216	25837257	20053445	24675360	33890017	18761823	24180056	21058595	18604221	22846443	23757267	28542383	20467454	15911772	27594059	36194821	22291020	26125720	24492078	23432543	21382435	22163969	19013807	25002666
PI 38:5; PI 18:1_20:4; [M-H]-	PI 38:5	PI	2.455	883.536	7366	LIPn	LipidBlast	arb. units	712493	427667	732104	616524	664183	302053	935031	490247	441375	371642	904695	422552	823647	778150	897843	899763	916009	496537	755130	529267	503550	958179	559783	882141	748180	505447	569695	568434	620705	640081	329522	761534	769116	553624	473247	633835	595239	938995	850518	530232	862963
PI 38:6; PI 16:0_22:6; [M-H]-	PI 38:6	PI	2.357	881.519	7354	LIPn	LipidBlast	arb. units	742679	157207	520534	215672	151473	225457	356055	208931	231573	110450	412803	149393	253628	232379	261066	356745	556606	283064	187084	343227	371274	735868	213004	229040	390188	113092	126729	156935	223628	554141	101311	375556	296184	373021	176517	402415	186179	327963	268581	177180	625843
PI 40:6; PI 18:0_22:6; [M-H]-	PI 40:6	PI	2.63	909.552	7566	LIPn	LipidBlast	arb. units	1619548	449418	1290332	470445	372406	531443	1074947	651186	663436	278780	1126864	370002	531780	752293	580569	799906	1099021	723367	486448	833517	1160312	1610555	585621	587184	917607	270339	445522	410589	573747	1438007	300831	849955	579860	698988	439905	950439	526571	771148	442283	553646	1741648
PS 36:1; PS 18:0_18:1; [M-H]-	PS 36:1	PS	3.027	788.546	6610	LIPn	LipidBlast	arb. units	186852	263837	412138	263283	648652	207172	123772	242215	22839	225608	166570	243542	850746	263281	396898	314546	419380	301395	439030	175629	241756	375586	521251	329565	298271	469144	888719	207291	277797	140636	328098	368277	393947	362028	98205	170846	531603	220684	224720	513700	665505
PS 38:4; PS 18:0_20:4; [M-H]-	PS 38:4	PS	2.734	810.53	6778	LIPn	LipidBlast	arb. units	398204	385713	575526	288469	2195384	283295	96144	227813	67616	294850	219571	199317	1114320	267300	570302	359179	438994	294164	596685	175301	194511	265664	523915	357260	311730	537216	1051288	271283	417705	146620	424800	333659	633531	316568	89843	224447	515019	123090	279415	546382	716486
PS 40:6; PS 18:0_22:6; [M-H]-	PS 40:6	PS	2.648	834.531	6984	LIPn	LipidBlast	arb. units	59881	19963	132032	29251	246229	20368	28639	14909	1661	18671	15052	35548	48246	23560	41508	37622	58618	20734	35946	47590	15536	49078	62976	16101	34756	13498	177339	18562	28230	27774	20514	21738	38743	24101	2996	48311	18323	18958	15773	30239	105114
SHexCer 34:1;O2; [M-H]-	SHexCer 34:1;O2	SHexCer	2.366	778.516	6526	LIPn	LipidBlast	arb. units	193515	188948	159471	192264	239583	108315	348442	144317	255199	131866	511163	199215	268745	320471	267562	173203	231507	203839	232423	317510	270507	298897	295431	202828	310369	169373	319713	297668	214807	301936	236344	249570	222309	298633	215560	200557	191299	231493	247275	431826	627921
SHexCer 34:1;O3; [M-H]-	SHexCer 34:1;O3	SHexCer	2.314	794.51	6669	LIPn	LipidBlast	arb. units	348047	340056	238383	300833	327107	161505	387184	244287	272856	248728	599518	279304	277610	518595	413425	204576	448153	333665	436524	442480	388277	424912	392427	330243	460897	347610	332168	452641	314430	530233	307983	442448	347425	459384	284928	301181	310203	398801	475062	593061	495139
SM 28:1;O2; [M+H]+	SM 28:1;O2	SM	1.815	619.481	3047	LIPp	LipidBlast	arb. units	4589	9719	2424	5425	10393	10298	10476	3042	12400	4524	16540	16296	13634	809	51532	10701	17088	17496	20224	5915	13267	4067	2742	8525	9230	13661	14037	13462	10857	39205	10181	27657	13647	5826	9504	6610	10631	33357	16326	13010	9174
SM 30:1;O2; [M+H]+	SM 30:1;O2	SM	2.076	647.512	3221	LIPp	LipidBlast	arb. units	97249	119497	110622	88757	87861	86769	121765	73455	161331	62135	181413	184289	166426	60675	306369	125749	196718	189534	176035	94758	157565	85952	54708	97708	85495	143370	155882	119834	154655	302834	136497	298201	182296	91142	126715	74017	105839	333377	181647	135227	96986
SM 31:1;O2; [M+H]+	SM 31:1;O2	SM	2.217	661.528	3303	LIPp	LipidBlast	arb. units	56874	56635	63366	51982	40921	32064	71096	37552	73264	38838	115329	82782	85835	34329	80740	73657	115971	82180	67164	54438	83425	51938	29856	56945	40906	64392	62904	77107	81033	97679	63442	122762	73171	45810	61954	42747	58290	95687	97597	89258	54565
SM 32:0;O2; [M+H]+	SM 32:0;O2	SM	2.477	677.559	3439	LIPp	LipidBlast	arb. units	82227	65986	74596	48866	66516	56137	139602	57677	123484	57892	157044	113194	110173	61685	167754	102745	109881	110841	91741	77547	116280	76474	69460	99975	83723	80258	79404	74089	106906	126019	101483	136856	115962	69918	85111	59742	87168	132836	107023	120764	91270
SM 32:1;O2; SM 16:1;O2/16:0; [M+H]+	SM 32:1;O2	SM	2.367	675.544	3425	LIPp	LipidBlast	arb. units	3048743	2877915	3254847	2592804	2020482	1961828	3955563	2566277	4875179	1931408	5184967	3810404	4755608	2643451	3687909	3634845	4375878	4506286	3052591	3144960	4244600	3161776	2307937	3650949	2868765	3345283	3828984	3858481	4428018	5135238	3724094	5100091	4730754	3127703	3233571	2820351	2974834	4264981	4611219	4216015	2909675
SM 32:2;O2; SM 15:0;O2/17:2; [M+H]+	SM 32:2;O2	SM	2.118	673.528	3415	LIPp	LipidBlast	arb. units	206411	177492	245904	246585	200085	161292	233239	198951	362220	167439	290330	289657	266722	137197	307327	231910	406049	271013	283198	185532	313647	230300	101247	220138	162981	297341	230674	262000	297508	283406	258197	565728	323152	160784	264865	167412	204499	440655	330428	282595	243307
SM 33:1;O2; SM 17:1;O2/16:0; [M+H]+	SM 33:1;O2	SM	2.527	689.559	3550	LIPp	LipidBlast	arb. units	1616102	1354165	1603828	1517922	1118438	1004566	1706136	1237834	1971684	1156165	3067334	1697730	2645857	1400963	1603911	2160898	2463908	1940158	1719189	1540308	2300107	1915038	1213188	1759346	1417923	1647164	1920128	1775941	2369830	2066431	1442954	2228258	1963779	1834470	1678056	1551484	1580544	1642594	2191223	2582019	1632497
SM 33:2;O2; SM 17:0;O2/16:2; [M+H]+	SM 33:2;O2	SM	2.267	687.544	3528	LIPp	LipidBlast	arb. units	27448	21850	33681	33852	22196	24678	30911	33034	60260	20995	64873	47125	57794	28460	30405	36990	65673	45212	32815	28535	48243	41557	18245	36209	26469	44108	43005	53488	57639	32733	26232	67038	50810	39658	39428	29060	28793	40957	47277	54026	26779
SM 34:0;O2; SM 20:0;O2/14:0; [M+H]+	SM 34:0;O2	SM	2.81	705.592	3667	LIPp	LipidBlast	arb. units	2859082	1755109	2833334	1913591	2235303	1439116	3018233	2156856	3312027	1853037	4245305	2379277	2827464	3462468	4876377	2422687	2678929	2064566	2925209	2734753	3183487	2698099	2555716	3374077	2161414	2307269	1984477	1953557	2852870	3048711	2678391	3004683	2857346	2902795	2850749	2314810	2363826	2899182	2613906	3356617	3590077
SM 34:1;O2 (1); [M+H]+	SM 34:1;O2 (1)	SM	2.589	719.57	3753	LIPp	LipidBlast	arb. units	480690	388862	333396	356438	275365	202396	454797	511661	420313	298973	751578	449420	794658	721321	637764	563667	795610	332415	569010	479373	554617	576660	342100	812313	449448	460891	481286	504079	520734	618550	516490	699828	797570	710429	471130	505043	354561	578118	632166	732596	577802
SM 34:1;O2 (2); SM 18:1;O2/16:0; [M+H]+	SM 34:1;O2 (2)	SM	2.69	703.575	3654	LIPp	LipidBlast	arb. units	51898580	35252071	47826781	37583007	28714625	22627332	49444723	37187720	48525887	29785313	69995083	41865464	58066314	57853198	47066815	51384725	58515358	36377681	45830201	50367444	60167007	61055819	39047603	52474719	41430649	35029901	46542427	42522321	48358885	50747648	43743939	56284709	56416806	52021408	41647401	42762752	35550751	52864192	45260824	57994566	57411345
SM 34:2;O2; SM 18:2;O2/16:0; [M+H]+	SM 34:2;O2	SM	2.41	701.56	3633	LIPp	LipidBlast	arb. units	3767156	3201796	4345334	4287384	2996491	2734920	3843343	4140159	6260454	2902711	5666354	4542164	5391840	4517851	4288611	4565664	5581743	3881955	4711738	3807499	4843772	5319526	2913538	4979837	3813613	4353957	4394964	4657451	5126870	4338333	4235474	6773810	6170653	4241951	4523652	4279788	3543121	5100498	4521036	5437648	4349482
SM 35:2;O2; [M+H]+	SM 35:2;O2	SM	2.576	715.575	3721	LIPp	LipidBlast	arb. units	310233	281254	301195	293925	187481	180824	298103	311429	498109	241652	633791	346783	501697	271628	305495	506454	740165	307020	365454	298888	489670	445666	196937	382439	220994	347186	350101	436208	559065	374972	261183	511710	559708	411207	364812	306435	312682	396039	454718	569219	338822
SM 36:0;O2; [M+H]+	SM 36:0;O2	SM	3.146	733.621	3851	LIPp	LipidBlast	arb. units	391876	302760	434109	161320	330870	540535	335316	748889	1027314	278021	467623	558495	332623	224931	471112	431377	470473	430788	363002	275213	511518	615629	729759	415631	284666	336773	315994	269981	793979	322257	306920	348912	933912	362390	582972	303806	393106	369656	316858	348719	466011
SM 36:1;O2; SM 18:1;O2/18:0; [M+H]+	SM 36:1;O2	SM	3.03	731.607	3837	LIPp	LipidBlast	arb. units	5754925	4828116	6231403	5062968	3652905	5185814	4714147	7797455	7780003	4649845	7687884	6120380	6517878	4367167	5094140	8061653	8513120	5352881	5968492	5709369	8872879	7955071	5194681	6241892	4410801	5025501	5708122	5470870	8446997	6640320	5480028	5924775	9132104	6567560	6116322	4987518	5224268	5793514	5946628	6712270	6585110
SM 36:2;O2; SM 19:0;O2/17:2; [M+H]+	SM 36:2;O2	SM	2.733	729.59	3822	LIPp	LipidBlast	arb. units	2940521	2122829	3015925	2952385	2062110	2358347	2383468	4596658	4937556	2806264	3946989	3135869	3390513	2188306	2745318	4772269	4974549	2883392	3284194	2723372	5043374	4542928	2392185	3458953	2286023	2914688	2985503	3197735	4340664	3385692	2930240	3976919	4811121	3170703	3503615	3251454	2709273	3203524	2955306	3738421	3465869
SM 36:3;O2; [M+H]+	SM 36:3;O2	SM	2.476	727.575	3811	LIPp	LipidBlast	arb. units	121237	122574	144770	132912	90792	84028	134863	124670	196078	126444	191353	156680	124809	96018	105606	217878	190641	102030	131429	105336	147698	180055	103758	127081	90484	138368	128411	158507	158478	127260	102198	169638	183372	144135	141104	105652	144906	152391	151157	170934	128549
SM 38:0;O2; [M+H]+	SM 38:0;O2	SM	3.48	761.653	4081	LIPp	LipidBlast	arb. units	119735	90088	121101	35207	76269	135805	120459	98380	199921	57453	121066	149898	97692	132865	152852	93144	122570	106056	130124	79211	117728	154832	134212	124471	78719	93316	92935	80468	179064	71253	77298	103999	235425	75920	128926	58920	119534	143422	81481	88837	114053
SM 38:1;O2; SM 16:1;O2/22:0; [M+H]+	SM 38:1;O2	SM	3.364	759.638	4064	LIPp	LipidBlast	arb. units	5364979	3606560	5581752	3596159	2732276	3306176	4042861	4259205	5096592	3173156	7594912	4933203	6762453	5198505	4357114	4579988	6463121	4524520	5322567	4832967	6200300	5975238	2907496	5227612	3131253	5395484	4899037	4456621	6159734	5753009	4719498	5820465	7052721	5219417	3959316	3314971	4886443	6324445	4623465	5187449	5079408
SM 38:2;O2; [M+H]+	SM 38:2;O2	SM	3.065	757.622	4040	LIPp	LipidBlast	arb. units	3216317	2236977	2719455	3340994	2686138	2253203	2380189	3230451	3773187	2843451	5393046	3720137	4027336	3162676	3297557	4168305	5288084	2879096	3820176	3404578	5049128	4593075	1976399	3477130	2314116	3986318	3227666	3648288	4424521	3598292	3236071	5266588	3933818	3856673	3132522	2969503	3470145	4199954	3670413	3896799	4334029
SM 38:4;O2; SM 19:2;O2/19:2; [M+H]+	SM 38:4;O2	SM	3.044	753.589	3998	LIPp	LipidBlast	arb. units	1215220	834934	1115872	947926	676437	956807	895618	1561820	1624890	886095	1629286	1292108	1418215	863967	945314	1749705	1708259	1051967	1153224	1212873	1817834	1721565	1099227	1191071	826695	922890	1200482	1031447	1704246	1259418	1016789	1280068	1968580	1436106	1145833	1008936	1026650	1170794	1125105	1420591	1500811
SM 39:1;O2; [M+H]+	SM 39:1;O2	SM	3.526	773.653	4200	LIPp	LipidBlast	arb. units	1723894	1095650	1488368	1022762	743716	897435	1193166	1176888	1609883	833248	2497784	1532658	1812843	1190095	1215695	1511970	2119503	1683559	1573338	1364309	1812818	1711797	834953	1654897	1037999	1677209	1722404	1704043	1920996	1979712	1406283	1760321	2154153	1684604	1273900	1103871	1323089	1773431	1801837	1865652	1188461
SM 39:2;O2; SM 20:2;O2/19:0; [M+H]+	SM 39:2;O2	SM	3.219	771.64	4177	LIPp	LipidBlast	arb. units	218861	47821	226021	92620	123421	90866	53456	208511	219353	113929	353684	183406	192721	77465	8440	292818	430113	202892	206461	131591	281510	326584	44612	235495	40380	301922	118187	226726	278243	220627	95154	262893	300826	202606	209371	62666	140325	311049	348525	222272	198294
SM 40:0;O2; [M+H]+	SM 40:0;O2	SM	3.808	789.684	4373	LIPp	LipidBlast	arb. units	208210	128488	248329	62826	122685	186221	159140	148007	288936	81685	152984	202907	155183	239176	188935	103515	149737	120249	202234	121317	147178	207211	200105	221717	96949	142987	118145	118797	240606	92739	103599	134236	325704	126315	167314	81946	172917	140439	99039	120705	136216
SM 40:1;O2; SM 18:1;O2/22:0; [M+H]+	SM 40:1;O2	SM	3.692	787.669	4350	LIPp	LipidBlast	arb. units	11162634	8866907	13785401	7061735	6187149	8087608	8128241	8583242	10476250	5731371	14264551	10243953	12194144	13956815	7751285	8148878	12099172	6780181	12576792	8982483	11677826	11569899	7191684	11572234	6161148	8124121	9436441	8272701	11730279	8970304	7706328	10108497	17899433	10734208	7678288	6384476	9102928	10850348	8317542	9501387	8399805
SM 40:2;O2; SM 18:2;O2/22:0; [M+H]+	SM 40:2;O2	SM	3.39	785.654	4335	LIPp	LipidBlast	arb. units	6173115	4697193	5800094	5722547	4037896	3516576	4294401	4433572	6183018	4262244	9366073	4901545	7193386	7892132	5413266	5388811	7643097	4261518	7998641	5241439	6594548	6577173	2910746	6121506	3836116	5882401	5934191	5773033	6457393	5775358	5987312	8733809	8088974	6551521	4816567	4406173	4938367	6634597	5946413	6540035	4945729
SM 41:0;O2; [M+H]+	SM 41:0;O2	SM	3.963	803.7	4516	LIPp	LipidBlast	arb. units	58101	24304	68624	13935	24766	30988	35091	38537	61374	17779	40397	53777	32542	27619	52922	35229	41519	32879	38071	32302	42423	57551	45030	57144	29439	38348	25960	30013	63701	27703	24802	38788	77655	35811	40881	24057	36874	35919	27219	29869	37215
SM 41:1;O2; SM 18:1;O2/23:0; [M+H]+	SM 41:1;O2	SM	3.853	801.685	4495	LIPp	LipidBlast	arb. units	3533052	2258353	4263330	2134022	1805061	1984354	2466361	2722925	3301532	1714510	4748636	3443604	3468557	2600475	2569603	3203981	3873291	2429326	3302904	2751435	3956127	3709307	2309050	4020520	2201106	2863128	2975898	3040722	3684928	3158571	2398725	3094957	4976893	3786113	2655095	2562814	2681206	3068511	3167663	3422181	2780333
SM 41:2;O2; SM 18:2;O2/23:0; [M+H]+	SM 41:2;O2	SM	3.553	799.669	4482	LIPp	LipidBlast	arb. units	1957354	1199931	1914305	1718507	1152489	872004	1343942	1365938	1805915	1294157	3358190	1695899	2194368	1368404	1769167	2210328	2576191	1681915	1965354	1750887	2367122	2284088	976396	2259849	1485221	2141465	2119192	2147513	2080815	2143597	1892685	2692908	2336226	2336370	1536893	1836551	1363259	2226442	2327397	2435254	1656467
SM 42:0;O2; [M+H]+	SM 42:0;O2	SM	4.117	817.714	4672	LIPp	LipidBlast	arb. units	58521	37412	69950	21410	38965	41843	41439	41233	73462	21368	43403	58457	56443	65001	64962	31795	44535	33440	59428	37718	43075	50698	55254	70846	26997	42626	42611	34958	54040	25526	36629	45803	98071	42499	36862	27086	47196	36867	31681	38685	42025
SM 42:1;O2; SM 18:1;O2/24:0; [M+H]+	SM 42:1;O2	SM	4.007	815.7	4653	LIPp	LipidBlast	arb. units	5566124	4845518	6799772	3602328	3526821	3810517	4275736	4242530	4884516	2591379	5703526	4958816	5819879	7434347	3951048	3719762	5115154	3073848	6766299	4546069	5763622	4838410	4185399	7024868	3302676	4195259	5024248	4410186	4799813	4186353	4233450	5099156	8471247	5577253	3665641	4099888	4610092	5001051	4083308	4691706	3941359
SM 42:2;O2 (1); SM 28:1;O2/14:1; [M+H]+	SM 42:2;O2 (1)	SM	3.503	813.685	4632	LIPp	LipidBlast	arb. units	160303	43159	118221	48428	52813	64835	131608	87389	142448	46659	59780	117430	74809	74073	160934	103633	79361	82165	64940	66407	81081	184303	155032	138556	88476	94588	71307	72778	108572	52962	75632	122853	162677	78045	122795	73968	102882	109312	59369	74148	157475
SM 42:2;O2 (2); SM 18:1;O2/24:1; [M+H]+	SM 42:2;O2 (2)	SM	3.672	813.684	4631	LIPp	LipidBlast	arb. units	16048654	8041834	19114935	8943813	7763728	7972624	15906646	11954987	10000000	8425306	16220581	12734656	16704097	11591568	13685385	14085901	14279107	9369887	12788578	12118811	14256735	17237951	12430394	13920902	11195092	9290248	11708711	9897995	12902465	11478980	10189231	13477492	18479740	12541450	10480338	11317061	12699545	16639356	10930307	15292940	20901138
SM 42:3;O2; SM 18:2;O2/24:1; [M+H]+	SM 42:3;O2	SM	3.376	811.669	4607	LIPp	LipidBlast	arb. units	9064872	4800859	8091087	7943162	5150331	3947440	7850400	6529767	7215962	5581417	10142570	6861525	9653790	6981974	9021452	8729520	9577976	6412118	7750778	7454521	8470742	10406307	5600103	9130299	6716218	7760678	7683109	7584346	7680332	8294812	7878412	12669752	9931554	8253174	7432007	8166758	7034640	10475120	8304096	9696904	11148657
SM 42:4;O2; SM 27:0;O2/15:4; [M+H]+	SM 42:4;O2	SM	3.084	809.654	4581	LIPp	LipidBlast	arb. units	1776677	978986	891332	1730695	1088622	831061	935238	1135640	1833743	938653	1158480	1456244	1084263	1149064	1569811	1790367	2028591	1303163	1113025	1547068	1375570	2326818	1186847	1938380	1122631	1924337	1333652	1804947	1393299	1454056	1673732	3319501	1922816	1595754	1879342	1509159	1251725	1907101	1820648	1371634	2083984
SM 42:6;O2; [M+H]+	SM 42:6;O2	SM	2.637	805.622	4533	LIPp	LipidBlast	arb. units	85176	9757	31644	15763	8457	17438	3480	19680	42187	13281	6352	17879	8675	12492	21199	70916	21301	7513	11227	8437	9889	119608	12171	13113	10809	20476	20310	25084	25722	10177	16493	21704	24159	5919	22268	9530	17752	21097	15058	12708	48231
SM 43:2;O2; [M+H]+	SM 43:2;O2	SM	3.774	827.7	4787	LIPp	LipidBlast	arb. units	230957	284177	283999	206974	181266	193652	661527	372815	347443	199226	463549	399909	443157	210491	173949	537958	497898	412112	288528	242638	393653	485934	475969	313149	351279	252565	409820	295333	520924	247112	336606	307847	554286	342582	398875	361270	390393	354573	278245	555351	415474
SM 43:3;O2; SM 15:3;O2/28:0; [M+H]+	SM 43:3;O2	SM	3.533	825.686	4767	LIPp	LipidBlast	arb. units	73533	39178	70829	58150	45650	34165	84052	74680	79903	41286	117831	71954	98551	30975	65706	123248	115046	98942	65402	66273	99939	109617	55237	106437	79333	81580	90300	88714	88259	94109	90676	118471	86080	76542	80958	90114	69013	104253	100410	128045	118553
SM 44:1;O2; [M+H]+	SM 44:1;O2	SM	4.306	843.731	4973	LIPp	LipidBlast	arb. units	22509	19204	27246	16650	40826	15586	20156	17889	25560	11531	28469	26405	29054	28681	20442	19694	24360	17179	25725	22973	28917	19868	27425	28350	17457	19581	35689	20683	25992	23728	25388	24009	35378	33080	19868	23607	18637	23419	18836	23040	20613
SM 44:2;O2; SM 16:0;O2/28:2; [M+H]+	SM 44:2;O2	SM	3.985	841.716	4949	LIPp	LipidBlast	arb. units	52795	40922	57501	45100	50987	35006	82340	48119	50835	36588	76318	54963	72940	65629	60076	56239	59621	44508	52679	62214	79753	72445	76841	59139	66385	42055	65900	44247	57820	57157	70823	71789	85248	73852	57114	78774	56189	60767	51469	77391	99314
ST 27:1;O;S; [M-H]-	ST 27:1;O;S	SSulfate	1.723	465.305	3688	LIPn	LipidBlast	arb. units	9495641	8790614	6456173	5295795	5794832	3908604	9290389	5115486	5887258	3949385	7456569	7422841	5096248	7747572	8060320	4832879	8862884	4730706	6692481	5080392	5720800	8707501	7348873	6876454	5856863	4434286	4279715	6731728	7322561	6931409	4785298	5894122	6682406	6659498	4631165	6768923	4884234	7123574	5222643	8092757	6713475
ST 28:1;O;S; [M-H]-	ST 28:1;O;S	SSulfate	1.799	479.321	3875	LIPn	LipidBlast	arb. units	272295	183146	381821	103249	209772	136139	297192	311203	260034	213301	442810	166254	208912	305074	299962	392082	278598	87288	305739	138877	126944	234199	115312	133321	200813	94804	69359	197024	220181	189619	186413	208614	310957	172845	131264	152611	155453	211015	131250	220604	173435
ST 29:1;O;S; [M-H]-	ST 29:1;O;S	SSulfate	1.878	493.336	4042	LIPn	LipidBlast	arb. units	406658	195582	590363	99181	267888	110560	325312	364304	234976	289673	688062	194328	296315	359940	426214	684440	399003	55947	350921	178503	205020	303962	109749	128669	238385	154747	116863	230735	284380	270585	250761	366902	309036	174914	162299	263085	249740	323857	207674	262123	311052
TG 34:0; TG 8:0_10:0_16:0; [M+NH4]+	TG 34:0	TG	3.732	628.551	3108	LIPp	LipidBlast	arb. units	4057	5483	18155	7002	13076	7187	5526	11841	14788	5770	10582	2965	9286	5764	48953	704	6551	12007	8207	5568	5696	9106	11389	6871	13236	4674	2603	5525	10679	163799	6105	3360	1840	8362	2743	25602	5408	17283	5110	5015	4637
TG 36:0; TG 10:0_12:0_14:0; [M+NH4]+	TG 36:0	TG	4.043	656.583	3273	LIPp	LipidBlast	arb. units	11717	8067	39367	9683	33032	22282	5219	25700	42217	4663	22714	14679	17459	6831	247161	8029	9141	27845	14633	17705	6952	19591	22578	10330	38805	7102	4527	3396	22721	631792	7372	8086	5310	15882	7646	72886	4846	122625	4515	8043	7462
TG 38:0; TG 10:0_12:0_16:0; [M+NH4]+	TG 38:0	TG	4.348	684.614	3489	LIPp	LipidBlast	arb. units	31613	9210	91753	14584	72981	40159	8199	52034	94627	2778	39104	36664	38374	759	361965	5708	12395	60108	22017	37706	1643	28480	43255	3217	67719	5766	7731	4587	44813	1081136	8912	8619	3877	27050	5353	58858	1827	161548	7460	10227	7098
TG 40:0; TG 10:0_14:0_16:0; [M+NH4]+	TG 40:0	TG	4.625	712.645	3708	LIPp	LipidBlast	arb. units	53295	14465	253017	32087	200026	160900	14044	117908	259386	4960	77027	118662	89594	4727	700574	5408	34488	150512	56995	107431	10266	67080	107399	7411	155794	5622	12471	6317	129686	2543969	20977	22631	10048	76214	9687	110011	1852	213215	18425	17982	24673
TG 42:0; TG 12:0_14:0_16:0; [M+NH4]+	TG 42:0	TG	4.885	740.677	3900	LIPp	LipidBlast	arb. units	218201	33242	770473	83775	573308	415370	53805	308950	829007	6995	281628	443163	250530	3305	966588	14095	148843	431837	142141	241737	52036	177787	283566	20042	343322	14848	35476	11487	378968	4465065	62061	62449	42055	193694	26294	134471	12803	257834	68166	46385	85239
TG 42:1; TG 8:0_16:0_18:1; [M+NH4]+	TG 42:1	TG	4.634	738.661	3879	LIPp	LipidBlast	arb. units	124292	30399	481876	52137	426906	289108	38402	172669	405220	4504	85107	270051	111544	930	729695	9735	81121	200062	95245	247734	21665	110027	206676	13873	151050	9926	15321	4954	227038	2445581	35569	45143	23860	76438	23147	301883	6690	250832	33241	37895	47635
TG 42:2; TG 8:0_16:0_18:2; [M+NH4]+	TG 42:2	TG	4.397	736.645	3866	LIPp	LipidBlast	arb. units	64467	12844	230882	26859	206599	75947	17352	70087	183935	1779	30604	117265	29066	737	289047	1898	28577	53656	38119	123062	7353	137783	141075	5586	46116	4034	4935	5684	92008	1550466	17093	11409	2261	59015	15474	188147	1471	100442	16624	32775	17867
TG 43:1; TG 12:0_15:0_16:1; [M+NH4]+	TG 43:1	TG	4.761	752.677	3993	LIPp	LipidBlast	arb. units	26012	7254	86268	10547	53876	21813	8344	27566	61281	650	14687	32898	17677	1320	11703	618	13195	27848	17420	28878	2077	15552	26634	2227	17429	1598	1880	636	33442	91067	4173	1953	2913	14984	5110	11051	2154	11192	7598	4005	6818
TG 44:0; TG 12:0_14:0_18:0; [M+NH4]+	TG 44:0	TG	5.119	768.708	4149	LIPp	LipidBlast	arb. units	1826594	217142	3465589	418240	2368497	2741966	246833	1693541	4289345	41377	652079	2725844	1328122	4487	2790933	135492	899290	1962341	758774	1369015	234270	844816	1346905	220826	982494	78988	189213	85937	2320748	9228365	302463	415926	508111	1015008	265380	602710	99540	836929	470039	259989	656443
TG 44:1; TG 12:0_14:0_18:1; [M+NH4]+	TG 44:1	TG	4.89	766.692	4129	LIPp	LipidBlast	arb. units	669438	134388	2144371	224442	1556660	1192452	248414	750945	1730664	25270	504895	1474368	530120	13732	1629401	48842	598464	865303	404696	805246	307461	388484	703269	86063	422018	41478	62704	41895	1031517	5519858	172669	187494	249312	290731	111610	562157	32230	752681	216382	155496	277864
TG 44:2; TG 10:0_16:0_18:2; [M+NH4]+	TG 44:2	TG	4.661	764.677	4104	LIPp	LipidBlast	arb. units	262904	64655	775550	123697	734513	294377	70350	261281	660367	11751	110582	530941	122294	6359	520906	18811	176812	237195	143118	347934	59142	405224	465445	25755	115829	20532	19251	26044	359582	3031342	87633	49425	57981	213360	55992	320891	14241	295158	109918	114102	106556
TG 44:3; TG 12:0_14:0_18:3; [M+NH4]+	TG 44:3	TG	4.438	762.661	4087	LIPp	LipidBlast	arb. units	34547	13142	138212	23602	174648	30362	15104	46439	110568	780	23016	80601	15773	808	42128	1908	21770	36476	27489	44320	5879	104164	112179	1610	17912	778	791	2061	63686	351438	14727	1717	6580	46177	15185	94438	816	33164	17315	36567	14695
TG 45:1; TG 12:0_15:0_18:1; [M+NH4]+	TG 45:1	TG	5.005	780.708	4262	LIPp	LipidBlast	arb. units	106147	30806	349676	38799	205260	140505	35919	114865	255878	15025	60382	240094	76885	10982	54053	19741	125818	126123	72983	124402	45311	69314	99593	33078	57972	15639	17962	15009	173656	355424	27629	33607	53041	49568	27460	51009	10025	61461	39025	31260	54007
TG 45:2; TG 12:0_15:0_18:2; [M+NH4]+	TG 45:2	TG	4.785	778.692	4242	LIPp	LipidBlast	arb. units	31154	6396	87547	18125	65108	31368	12697	31440	69064	2451	16030	59792	15768	823	13190	4440	29835	27328	19764	33643	6760	33236	39620	6647	10437	2199	2093	7463	45307	146503	10574	6569	8543	23652	10115	19839	2494	20940	13881	15454	12611
TG 46:0; TG 12:0_16:0_18:0; [M+NH4]+	TG 46:0	TG	5.344	796.739	4459	LIPp	LipidBlast	arb. units	3888472	615766	4912829	892985	3329481	3747788	634625	2851035	6055799	184620	807670	3267057	2379592	67497	1498823	419997	1537426	2928443	1259512	1957465	482633	1629031	1997536	701403	1240144	153411	249161	200710	3052895	5196570	800280	521824	1534114	1397831	498882	1096169	315483	757521	880322	617406	2006043
TG 46:1; TG 12:0_16:0_18:1; [M+NH4]+	TG 46:1	TG	5.121	794.724	4435	LIPp	LipidBlast	arb. units	7790055	1398667	19424147	1702609	7666583	13133821	1717134	7184674	12039711	345941	1869960	14159136	4729104	284955	10513902	1052142	5994866	5851134	3084033	6298613	2036111	2640191	4743429	1648458	1548234	381178	591198	788352	10203182	20994317	1388484	2537672	5012716	1783641	1812230	3792497	614382	6685303	2318418	1596063	3204868
TG 46:2; TG 12:0_16:0_18:2; [M+NH4]+	TG 46:2	TG	4.908	792.708	4412	LIPp	LipidBlast	arb. units	1860318	391718	3974499	514262	2254273	2383785	565156	1357265	2576969	98824	743149	3507317	805815	73342	2025256	224932	1756691	1227285	668262	1549801	1052104	1074495	1447957	362571	347285	132434	105261	292381	1998115	11378342	352506	493478	927794	707894	457530	1215714	122584	1757729	749139	443541	581205
TG 46:3; TG 10:0_18:1_18:2; [M+NH4]+	TG 46:3	TG	4.675	790.692	4390	LIPp	LipidBlast	arb. units	201047	87883	545167	120299	569056	219846	86130	224371	394151	16908	107573	472406	101776	11916	181803	32597	232563	161813	146965	234156	81069	365162	389956	48123	70718	27925	18675	58161	301137	988609	75238	65867	95447	154665	74239	273669	20451	272420	142601	116830	86361
TG 46:4; TG 10:0_18:1_18:3; [M+NH4]+	TG 46:4	TG	4.451	788.676	4370	LIPp	LipidBlast	arb. units	30088	16346	105456	30390	147352	24372	17870	53871	89721	688	28339	94899	13317	722	20934	1672	31901	27828	28902	36821	13842	205289	142693	5890	14422	4950	713	12177	69207	196346	16794	7538	14134	62271	16117	90567	3562	31475	38419	90684	16203
TG 47:0; TG 15:0_16:0_16:0; [M+NH4]+	TG 47:0	TG	5.446	810.754	4597	LIPp	LipidBlast	arb. units	398199	165862	529512	201602	507495	315606	166703	305003	886358	69145	259711	498191	505340	42964	106351	142487	313692	487678	350746	375964	174462	319941	345676	183407	376921	63385	94643	76693	469096	441441	169569	113920	349191	324381	127241	159776	134521	88920	199814	222162	359561
TG 47:1; TG 15:0_16:0_16:1; [M+NH4]+	TG 47:1	TG	5.232	808.739	4572	LIPp	LipidBlast	arb. units	1152051	497054	3752872	471097	1690205	1646352	435576	1306940	2323495	198153	575099	2032646	1243659	58105	440982	389864	1318916	1322293	613563	1363203	507637	574260	776479	454735	444864	182001	209248	218812	1871677	1464679	332295	375552	1082879	512509	284557	460985	300298	522760	611904	529815	909432
TG 47:2; TG 14:0_15:0_18:2; [M+NH4]+	TG 47:2	TG	5.025	806.723	4550	LIPp	LipidBlast	arb. units	244903	76916	681249	77911	296047	192929	93372	212868	385238	27653	93540	470213	158645	20208	65218	65167	334380	183460	116775	219329	100693	141781	151940	77136	45865	38739	27914	73331	342464	347985	57789	72928	194120	112018	52003	69398	42979	126924	150403	103435	118939
TG 48:0; TG 14:0_16:0_18:0; [M+NH4]+	TG 48:0	TG	5.545	824.77	4761	LIPp	LipidBlast	arb. units	5467092	2429558	2991628	1919255	3158286	2925761	1817813	2879363	7656606	1176507	1239562	2865171	3869562	266602	1038039	1593121	2961159	2596360	3001889	2233129	1614892	4490997	3033164	2880058	1531900	620652	583836	588554	3135677	2519617	2246585	1131863	5028272	1927295	1458006	2555288	1317951	978032	1859392	2113381	4592672
TG 48:1; TG 14:0_16:0_18:1; [M+NH4]+	TG 48:1	TG	5.344	822.755	4738	LIPp	LipidBlast	arb. units	26914704	7550218	76658393	6025419	21852116	37961548	8812060	31802221	32815521	2027737	4659932	32244042	18267918	1423108	9425195	7279924	16031941	17738232	9399761	15898001	8767711	11369376	12838867	10043399	2964854	1615381	1916026	3497882	30729597	15690869	5756874	5664096	24532759	4739482	5536857	8139247	4753359	10034965	6424970	7059887	17548387
TG 48:2; TG 14:0_16:0_18:2; [M+NH4]+	TG 48:2	TG	5.132	820.739	4710	LIPp	LipidBlast	arb. units	20097735	5156781	45763270	5184411	13703736	20601416	6388571	21636028	23350310	1515232	3711726	29261177	13743876	1491205	11363845	5412072	17001070	11374228	6526107	12926809	7531554	10842321	10108706	7806325	1808867	1734506	2085876	4794641	23090698	18953229	4310846	6055537	19193358	4848971	4634939	8371456	3348528	13874920	7071411	5920750	10019704
TG 48:3; TG 12:0_18:1_18:2; [M+NH4]+	TG 48:3	TG	4.917	818.724	4683	LIPp	LipidBlast	arb. units	2939156	1052214	5547819	1000344	2341799	2791749	1232603	2836243	2916161	283004	1177074	5608967	1377792	243776	2603654	731993	4002297	1759944	1207283	2286203	2514526	1698615	1842163	1229434	419223	453069	274047	1238716	3512662	10569456	735756	1261478	2689353	885376	1011791	2485455	437719	4123335	1683066	1024616	1234862
TG 48:4 (1); TG 12:0_18:1_18:3; [M+NH4]+	TG 48:4 (1)	TG	4.705	816.708	4667	LIPp	LipidBlast	arb. units	374888	178888	504092	178614	427739	359074	147347	316487	386909	51570	160006	855319	138916	34874	425231	86402	538825	196682	216400	331484	179576	551027	487054	154851	78487	96498	36427	265056	460714	3836339	121169	184992	242495	244675	295431	609716	53371	804435	387941	273957	166510
TG 48:4 (2); TG 12:0_16:0_20:4; [M+NH4]+	TG 48:4 (2)	TG	4.832	816.707	4666	LIPp	LipidBlast	arb. units	110839	23681	161728	30593	70634	101159	24771	104958	148282	12639	26061	135555	47376	6868	82098	21654	80892	68055	30083	102476	51197	41555	59455	25227	21356	10686	12448	27926	107439	305809	32520	34694	59206	24006	32974	70688	14935	74643	60805	28347	43961
TG 48:5; TG 12:0_18:2_18:3; [M+NH4]+	TG 48:5	TG	4.495	814.692	4648	LIPp	LipidBlast	arb. units	36214	18138	50748	24363	59333	35782	21180	42328	58109	4229	31436	125976	12702	3034	42624	8837	68786	21047	26558	47869	19535	87748	89132	19641	10211	11056	1481	28538	61938	682539	16296	19864	27668	47379	50479	111539	4040	98642	56801	80364	22898
TG 49:0; TG 15:0_16:0_18:0; [M+NH4]+	TG 49:0	TG	5.622	838.785	4920	LIPp	LipidBlast	arb. units	104669	101076	184146	73609	167570	106728	53439	108104	306779	23546	67195	138018	123629	7413	14463	55702	142635	133797	100209	88462	55751	106259	98715	64525	95859	25848	33341	20510	180554	108976	70829	30030	150104	97015	45495	56497	42989	23889	76254	84548	115490
TG 49:1; TG 15:0_16:0_18:1; [M+NH4]+	TG 49:1	TG	5.448	836.77	4894	LIPp	LipidBlast	arb. units	2837860	1632742	9270826	1091732	3837663	4017969	1596642	3507965	4515342	580738	1367558	4684051	3320180	460946	633738	1968886	3058655	2713462	2229640	2768177	1579682	1906744	2467507	1711505	774633	437882	636829	825255	5664934	1579848	970828	1060061	4822235	1376585	1062905	1097968	1431151	1171625	1316393	1911740	3284524
TG 49:2; TG 15:0_16:0_18:2; [M+NH4]+	TG 49:2	TG	5.241	834.754	4861	LIPp	LipidBlast	arb. units	3448150	2072490	8960579	1697974	3125501	3510223	1850199	3892901	4597548	753588	1292005	5252485	3601016	416385	520716	2440953	4209844	2935759	1676951	3058786	1902555	2399407	2541770	2333051	451633	784388	779016	1503350	5230092	1876221	1103489	1285516	4684306	1579123	1152783	1150745	1674426	1700064	1692969	2152996	2630649
TG 49:3; TG 15:0_16:1_18:2; [M+NH4]+	TG 49:3	TG	5.035	832.739	4840	LIPp	LipidBlast	arb. units	398977	198083	974219	147302	278981	259630	187867	437272	470891	58272	153600	882704	271786	46228	54800	230105	640492	250150	166654	293683	215092	261297	228322	295177	45270	82921	63610	246140	585967	214074	113879	184833	595196	141955	112788	112818	150525	234254	297805	240349	234477
TG 50:1; TG 16:0_16:0_18:1; [M+NH4]+	TG 50:1	TG	5.543	850.786	5049	LIPp	LipidBlast	arb. units	63826852	34154736	159955698	19564799	59696530	101435629	29439290	89918145	77236450	12147995	10828153	57071113	48192077	9353860	11062855	37321965	35121567	33486090	34137141	31792575	31337051	55098481	48360830	41008033	6736422	7427858	8811202	12998441	98180142	17224548	18950330	15832109	104343098	15263355	24771011	29344382	24666137	22738683	13389559	27593938	65013193
TG 50:2; TG 16:0_16:1_18:1; [M+NH4]+	TG 50:2	TG	5.354	848.771	5029	LIPp	LipidBlast	arb. units	80495183	38442946	196846524	24351480	49860738	96585032	43773405	116139579	77947523	15803246	14052675	90746924	68436158	13123558	14891681	52245016	57138848	42501782	35083095	41107991	44564095	72028237	54971447	61499168	6483905	12688736	12477627	29088533	108138247	22559736	23834387	26200618	136601116	22250375	28261729	29170039	32152201	38652000	22864075	40202474	61537329
TG 50:3; TG 14:0_18:1_18:2; [M+NH4]+	TG 50:3	TG	5.144	846.755	5009	LIPp	LipidBlast	arb. units	39034939	17370762	76242371	13660750	18665914	32780760	18152111	55666794	32801038	6395256	8061224	57205645	22745477	7622754	9453145	24358067	41697846	17668318	16031966	19991923	23492339	33038270	20964297	32637638	3043520	7951431	7188669	23850914	50504854	17009906	11081690	16631547	72797856	10365003	13087277	13363962	14267665	27836994	17579644	19087907	26289004
TG 50:4 (1); TG 14:0_18:2_18:2; [M+NH4]+	TG 50:4 (1)	TG	4.949	844.739	4985	LIPp	LipidBlast	arb. units	5086741	2042479	5985320	1919014	2836138	2572289	2204322	4915814	4001445	935927	1518533	7992566	1618250	805505	1028087	1965418	6129296	1793184	1727141	2320837	3796641	5738879	2978284	2881339	425514	1399146	545132	4477417	5251853	5880211	1329259	1996313	5552285	2184493	1913947	1579144	1235270	3760252	3931015	2759606	2973400
TG 50:4 (2); TG 14:0_16:0_20:4; [M+NH4]+	TG 50:4 (2)	TG	5.083	844.739	4984	LIPp	LipidBlast	arb. units	873064	116173	1354842	149840	285135	574063	155914	936282	1135676	65939	112342	850926	319867	83980	224785	179139	474578	322034	234557	530469	324443	239724	300715	187255	73858	85032	113250	241940	775710	570258	199842	171216	556831	136707	167633	374282	123620	321434	363417	180179	313252
TG 50:5; TG 14:0_18:2_18:3; [M+NH4]+	TG 50:5	TG	4.758	842.723	4966	LIPp	LipidBlast	arb. units	420264	212348	486230	226413	365533	232721	266151	456487	443620	104765	240220	926716	161642	71681	109373	139308	671604	189859	157041	272847	270631	581312	420069	237423	66771	180287	63328	357649	510201	970657	171371	198177	404895	305491	231976	206970	92152	403958	548823	443622	293455
TG 50:6 (1); TG 12:0_18:2_20:4; [M+NH4]+	TG 50:6 (1)	TG	4.615	840.707	4940	LIPp	LipidBlast	arb. units	48004	20721	56229	22583	40735	33491	18850	54780	56366	9660	25243	84409	20277	7351	48295	12946	72328	30120	20613	71949	89742	32923	35971	20298	16620	23955	8132	36817	65994	332881	22472	27943	35074	21335	27229	46926	7119	67910	79907	32699	28117
TG 50:6 (2); TG 12:0_16:0_22:6; [M+NH4]+	TG 50:6 (2)	TG	4.728	840.708	4941	LIPp	LipidBlast	arb. units	67618	6788	57833	9794	23583	37501	21012	21329	71791	3174	20972	60951	17918	3451	18279	9902	56708	30428	9389	34922	56315	16902	23018	4192	16085	4740	4715	12557	31982	307234	13452	16335	2092	12282	7589	38485	7102	21462	27404	15070	25014
TG 51:0; TG 16:0_17:0_18:0; [M+NH4]+	TG 51:0	TG	5.801	866.816	5230	LIPp	LipidBlast	arb. units	18693	38548	24555	25715	45715	16942	24115	21472	70311	8060	27800	29992	30630	1083	2513	13005	44307	30657	37800	23195	20810	28577	21957	21206	28593	11361	12386	8364	42005	28305	21543	10742	37342	31844	15999	16825	17130	8913	25600	29211	30316
TG 51:1; TG 16:0_17:0_18:1; [M+NH4]+	TG 51:1	TG	5.626	864.802	5208	LIPp	LipidBlast	arb. units	771711	753873	1978111	395809	1357900	1295740	474294	1123427	1415112	207926	342992	1268790	810635	101803	115714	650912	974325	695940	582658	659065	590282	618573	823586	485104	202213	157738	210814	211777	1819247	458743	311009	247283	1579859	397835	421462	392605	391594	314903	336945	560688	830505
TG 51:2 (1); TG 16:0_17:1_18:1; [M+NH4]+	TG 51:2 (1)	TG	5.448	862.786	5178	LIPp	LipidBlast	arb. units	5835232	5265849	15033877	2674915	6279142	7960674	5926840	8669764	6940322	2043427	3221885	10648520	8909738	1620825	1344726	6634153	9361059	4805847	5601435	5666809	5832065	4959493	5068258	5152173	1159865	1543528	2562944	3297900	14192332	2247684	2176224	3331491	16144786	2919802	3184604	2956195	4826546	4292223	3215008	6784102	6974983
TG 51:2 (2); TG 16:0_17:1_18:1; [M+NH4]+	TG 51:2 (2)	TG	5.605	862.786	5179	LIPp	LipidBlast	arb. units	82511	93016	287915	44146	127393	117506	93544	136954	145121	39121	60775	206823	175778	13868	8827	111298	176088	136385	70331	89273	118411	57080	103774	77548	21271	24721	33670	33005	271494	42199	32656	51351	210217	53130	46772	37956	90220	53685	76945	117549	122545
TG 51:3; TG 15:0_18:1_18:2; [M+NH4]+	TG 51:3	TG	5.252	860.77	5154	LIPp	LipidBlast	arb. units	7050252	5378208	11376492	3480375	5144904	5771178	4124982	7697382	5719927	2376587	2889033	10480914	5048945	1774961	1068665	7230539	10356643	3925467	4396268	4739855	5352798	6639423	5199696	5972419	778877	2555348	2347013	5595692	11577344	2892282	2292581	3717855	12266092	4217613	3644970	2831518	5075593	4700251	4287620	5783896	6268957
TG 51:4; TG 15:0_18:2_18:2; [M+NH4]+	TG 51:4	TG	5.074	858.755	5138	LIPp	LipidBlast	arb. units	682738	436338	1008841	318646	445285	392996	373224	743104	653865	229609	367601	1534141	369481	195616	99922	632011	1246275	332104	399502	403254	550105	917080	554797	644454	79596	344966	195388	968523	1166033	429114	212917	397827	1224635	507269	393616	296203	432917	424870	802138	587795	549955
TG 51:5; TG 15:0_18:2_18:3; [M+NH4]+	TG 51:5	TG	4.897	856.739	5114	LIPp	LipidBlast	arb. units	68517	38503	126955	42795	59059	34436	55119	77314	88943	25093	86896	169157	35916	25027	4364	52347	165053	39134	33935	57378	196328	111061	80108	54674	13939	49662	20442	95717	129980	133963	30449	45114	92192	68823	53377	43842	34315	60399	146220	83819	63921
TG 52:1; TG 16:0_18:0_18:1; [M+NH4]+	TG 52:1	TG	5.729	878.818	5355	LIPp	LipidBlast	arb. units	7282944	7242532	15121666	4491683	21905795	18245717	4046670	15826161	15500132	1677559	2612425	12301878	6151625	849020	1566422	3495899	5466335	4427019	5724416	4896753	6134677	8037563	9505037	4002263	1593591	1218482	1529339	1475034	25065927	5601855	3754548	2860763	16435902	4154069	5165114	6394956	2520943	2584914	2321626	4534517	6853017
TG 52:2; TG 16:0_18:1_18:1; [M+NH4]+	TG 52:2	TG	5.541	876.803	5329	LIPp	LipidBlast	arb. units	144957504	131686140	303999964	63775785	142319998	243226545	170501876	263688768	132778382	55211754	46012250	188976080	200595499	51831667	37248461	146259315	133268731	82368944	145026377	91464012	178574334	164418465	122988523	141393157	20910422	36960924	51060627	67383718	368631133	33424455	47693123	76073106	418178661	47195174	100440619	87077197	121900702	121897045	45096791	152286904	184392444
TG 52:3; TG 16:0_18:1_18:2; [M+NH4]+	TG 52:3	TG	5.361	874.786	5310	LIPp	LipidBlast	arb. units	231754500	154581855	347532132	90192902	130054574	223565565	158083189	321446913	164131272	76181401	55148816	269375489	136387842	83256850	35302910	217100513	217676511	90969746	157917657	106999530	201665547	313460164	193434864	210380757	19358465	72088003	54805132	174784420	380545714	65957052	68423880	110209702	470813135	103268835	144085765	97351846	155888040	151477923	91905734	171960580	215301900
TG 52:4; TG 16:1_18:1_18:2; [M+NH4]+	TG 52:4	TG	5.172	872.771	5289	LIPp	LipidBlast	arb. units	92656794	49674198	98354990	30407487	31524674	50978761	41414514	109095127	60856399	27599603	16730409	100076266	21360153	27449864	8299547	72687702	85522069	23449076	43227321	28442686	55682376	171591622	74424121	82532887	5285804	35804462	14627253	103574929	112164820	37547603	23358449	38185943	157589921	47873394	59201359	30926965	46529419	49074493	48069790	56530144	68292917
TG 52:5; TG 16:1_18:2_18:2; [M+NH4]+	TG 52:5	TG	4.991	870.755	5270	LIPp	LipidBlast	arb. units	7576227	3937545	8351251	3334983	3228642	3772203	5244938	9349778	6601323	2851373	2933276	12294942	2235127	2108807	790228	4716942	10663382	2618473	3485212	2935423	5961504	14825130	7625371	6643494	778984	3762303	1361144	8882377	9486880	5541680	2614754	3540931	12604675	4842296	6076252	3807777	3259816	4799085	6422229	7947075	7101342
TG 52:6; TG 14:0_16:0_22:6; [M+NH4]+	TG 52:6	TG	4.975	868.739	5247	LIPp	LipidBlast	arb. units	503885	24754	448082	24754	52607	131380	98760	146598	341550	19771	46798	252109	71456	6580	37860	54532	305357	131663	25137	101267	386796	91363	76535	25566	38418	20287	23811	44695	115322	290778	40100	40285	92659	44230	22110	136693	29151	58186	54108	56791	167113
TG 53:1; TG 17:0_18:0_18:1; [M+NH4]+	TG 53:1	TG	5.809	892.833	5511	LIPp	LipidBlast	arb. units	91550	155590	185024	82527	323872	183336	70978	154946	229373	31904	73222	178940	105069	16792	22920	76569	142665	98119	105990	92071	99235	86629	127836	56754	48105	31360	40830	31331	290228	123843	51411	44983	187760	90509	72046	71878	57558	44024	57016	98949	110456
TG 53:2; TG 17:0_18:1_18:1; [M+NH4]+	TG 53:2	TG	5.628	890.819	5485	LIPp	LipidBlast	arb. units	850270	1298541	1918939	382189	1362363	1289470	1103458	1380520	898158	341995	430581	1576161	1164670	148594	22921	1105768	1498739	474748	887539	655114	1175547	868887	652799	676144	101418	202079	380609	382759	2697394	314215	207824	399777	2783796	361214	619538	453194	603286	650581	376728	1085352	1110101
TG 53:3; TG 17:0_18:1_18:2; [M+NH4]+	TG 53:3	TG	5.456	888.801	5459	LIPp	LipidBlast	arb. units	4607353	5237963	6227372	2226785	4161817	4031329	4974856	5568264	3569492	2162813	2523240	7185722	4093525	1841817	914918	5546335	7602049	2289848	4279092	3135640	5573408	5215628	4005172	3880616	960207	1777208	2156591	4029822	8825413	2026725	1642631	2735476	10714378	2878192	3266681	2413201	3706605	3813069	3081857	4911010	5355168
TG 53:4; TG 17:1_18:1_18:2; [M+NH4]+	TG 53:4	TG	5.261	886.787	5434	LIPp	LipidBlast	arb. units	2841888	2962128	2852414	1460505	2173407	1717757	2295651	3089504	1996846	1192003	1244997	4379210	1477451	1074712	447339	2898561	4937742	1085262	2068089	1547058	2856956	3633190	2426458	2457758	503479	1593804	1185538	3550119	3909174	1590852	1058719	1534249	5326164	1888029	2040980	1440063	1782268	2596370	2382417	2354249	2642455
TG 53:5; TG 17:1_18:2_18:2; [M+NH4]+	TG 53:5	TG	5.097	884.77	5415	LIPp	LipidBlast	arb. units	384366	283321	484068	192432	270013	211515	324270	471646	371821	131071	229358	730957	204124	133349	57217	344485	801001	159996	242119	239010	409928	509308	332857	361052	81226	225669	172894	601324	597817	296633	150074	198080	703514	229673	291670	271948	190528	305190	510891	387776	348693
TG 54:1; TG 16:0_20:0_18:1; [M+NH4]+	TG 54:1	TG	5.899	906.849	5666	LIPp	LipidBlast	arb. units	1933344	3539122	2492796	1850720	8105316	4134783	1196386	2583225	3285254	484447	1027288	2966768	1257479	230589	766688	749483	1197012	906203	1810493	1224574	1445005	2032685	2621259	650530	580281	591270	500710	442111	7060881	2417240	1274979	1519802	2338351	1960498	1445150	1685154	507552	767915	771797	1241158	1216654
TG 54:2; TG 18:0_18:1_18:1; [M+NH4]+	TG 54:2	TG	5.726	904.834	5647	LIPp	LipidBlast	arb. units	7706708	11734820	12927805	4853852	28596073	14852554	6870029	12879819	8162037	2197258	3148306	11905732	5758401	1874852	2498414	4447925	5818946	2754152	7457896	3788171	9537230	8860519	9204755	3746968	1827330	2375994	2563145	2473106	28226516	4682405	2614966	4314095	19784689	3745518	7088137	5310108	2944576	6135484	2272532	5699675	7590567
TG 54:3; TG 18:0_18:1_18:2; [M+NH4]+	TG 54:3	TG	5.544	902.817	5622	LIPp	LipidBlast	arb. units	49736180	68905416	60953613	23678208	90850893	49552767	77089000	62038790	28915340	17101485	16691130	55567165	43471804	20769288	13262891	35013688	37070828	15101085	51126803	21106916	103459110	55977608	47951603	36685514	9814611	20298434	18609001	25127663	101342353	16369818	14367425	28218703	124615872	18282755	44343955	39467045	25252713	59235565	15490236	44481587	52423581
TG 54:4; TG 18:1_18:1_18:2; [M+NH4]+	TG 54:4	TG	5.363	900.801	5605	LIPp	LipidBlast	arb. units	69372897	72644606	66612740	30365553	82018964	36052807	71825512	65146183	28622976	21787443	18116171	70846095	29660648	34160970	12499708	45083112	54256108	14883584	52888235	23297125	114022862	92731468	66225896	51158646	8854977	35049319	19414670	58344291	98093707	24375721	19597542	37094445	126319998	30686828	64761518	46449757	29446112	70317951	30020159	52739495	57580650
TG 54:5 (1); TG 18:1_18:2_18:2; [M+NH4]+	TG 54:5 (1)	TG	5.181	898.786	5579	LIPp	LipidBlast	arb. units	35025662	27630728	28153920	13565411	25868482	11166516	25556249	29765479	13348525	10443329	8065148	35434069	7807041	13924450	3916081	18136940	27867433	5855576	18856005	8778612	35859970	70661553	34027392	25229046	3046657	20983932	6110836	47030233	38231783	17017274	8588494	15105900	55108485	17629440	38476274	20953976	11754646	26238035	20934705	33519534	23748672
TG 54:5 (2); TG 16:0_18:1_20:4; [M+NH4]+	TG 54:5 (2)	TG	5.283	898.786	5580	LIPp	LipidBlast	arb. units	9862197	3532200	15544729	2710655	4539965	7342839	5050218	15490977	9922133	2593207	2147966	10146073	6410724	3819140	2239809	6330028	7587922	4096472	5830914	5382510	6672706	6895834	6816706	6282998	1242605	2709437	4146989	6966708	13494575	3682191	3444884	4613708	14485946	3526682	4586759	6475378	5238452	5773416	5282211	6567006	6561448
TG 54:6 (1); TG 18:1_18:2_18:3; [M+NH4]+	TG 54:6 (1)	TG	4.989	896.771	5561	LIPp	LipidBlast	arb. units	7612915	4146879	5294229	3277625	4692694	1827760	5630679	7274117	3215715	2899279	2622824	9808933	1206489	2556171	756832	3068634	8737856	1232478	3437175	2152605	7580610	19849238	8383750	5122497	739578	5443430	1159602	12608075	7301700	6086939	2085583	3003434	10075615	4942460	10384639	6067235	2280631	5136864	6855234	18112338	5718791
TG 54:6 (2); TG 16:0_18:2_20:4; [M+NH4]+	TG 54:6 (2)	TG	5.109	896.771	5560	LIPp	LipidBlast	arb. units	9583216	2264296	12211985	2261030	3027287	5239839	3154527	12827752	9670161	2144778	2414141	10302164	3454884	3876811	1605079	5444506	7551670	3085299	4358414	4677389	15190207	7881064	6200610	5653791	964592	2958101	3227876	10013337	10227525	4369333	2647790	4103007	13171588	4106163	4960334	5802486	4382225	4864416	5678201	4572798	4915664
TG 54:6 (3); TG 16:0_16:0_22:6; [M+NH4]+	TG 54:6 (3)	TG	5.208	896.77	5559	LIPp	LipidBlast	arb. units	2153607	194328	3197594	97991	265533	828235	616225	1126539	1734200	123922	232282	894988	375626	155407	107572	456829	1118856	640538	131795	531735	1690044	838169	853949	299550	237384	82932	177845	318986	709431	587897	348325	208646	1343746	360300	167372	934328	279544	224592	225572	404678	1156552
TG 54:7 (1); TG 18:2_18:2_18:3; [M+NH4]+	TG 54:7 (1)	TG	4.794	894.755	5536	LIPp	LipidBlast	arb. units	793614	528269	478807	576635	602766	256979	646186	1175053	558352	579206	472479	1572643	136051	318852	116335	370641	1242950	182920	454547	306681	749516	3143744	1462262	751677	118666	1053516	143065	1938838	971647	1226769	371781	442900	1286556	887374	1934326	931988	325561	739409	1429173	5456742	793128
TG 54:7 (2); TG 16:0_18:2_20:5; [M+NH4]+	TG 54:7 (2)	TG	4.922	894.755	5537	LIPp	LipidBlast	arb. units	770723	235201	1070119	241985	379407	446538	651413	1060484	1071178	191095	851479	1630549	346794	366369	127045	324151	1596136	458271	269668	448471	7947078	416798	489771	646398	276248	359437	277026	831582	980373	1244297	396222	481828	1764435	382668	399802	781259	283230	502617	865163	466647	422997
TG 54:8 (1); TG 18:2_18:3_18:3; [M+NH4]+	TG 54:8 (1)	TG	4.604	892.739	5510	LIPp	LipidBlast	arb. units	45402	39349	34764	50142	53518	20671	63470	113525	61995	58102	66877	149113	16562	16946	12132	22714	140482	26654	30749	53488	61275	222396	151246	61033	11710	115190	12411	115366	87388	195092	33907	49335	158341	82650	163630	112136	23059	61247	214897	868595	67501
TG 54:8 (2); TG 14:0_18:2_22:6; [M+NH4]+	TG 54:8 (2)	TG	4.762	892.738	5509	LIPp	LipidBlast	arb. units	254464	28513	228586	22081	44327	63369	112052	135765	152185	29422	81262	243593	45147	34673	34185	49513	335212	71386	25504	75930	524610	99330	66826	29116	59706	40383	37857	95873	102362	239467	58521	66828	139304	65558	32934	120706	30432	74074	119821	65028	126431
TG 55:1; TG 16:0_21:0_18:1; [M+NH4]+	TG 55:1	TG	5.983	920.864	5813	LIPp	LipidBlast	arb. units	20222	30022	31782	14220	59468	21127	14255	16117	26779	3328	10586	24007	13075	1636	2911	5830	15698	11092	14147	12547	11755	17879	23995	4397	7330	5107	2668	615	36427	18215	9676	8656	17683	13664	7839	14410	3032	6739	6278	13674	12463
TG 55:2; TG 18:0_18:1_19:1; [M+NH4]+	TG 55:2	TG	5.809	918.849	5794	LIPp	LipidBlast	arb. units	58054	73617	82763	33681	127401	71057	45215	56888	65649	14577	32799	72211	45432	16324	14368	47390	57300	29320	39469	34262	50342	51767	65498	25920	18042	20682	22369	21909	129595	39569	21227	24433	80904	33294	34373	37042	24851	35038	23872	44453	61952
TG 55:4; TG 18:1_19:1_18:2; [M+NH4]+	TG 55:4	TG	5.462	914.817	5751	LIPp	LipidBlast	arb. units	433301	462414	408093	184548	437518	226350	440365	361385	242282	162122	177814	515691	278004	150964	75679	443259	503168	170076	319615	215167	314632	481282	390767	362843	85617	233527	233783	338636	582230	237817	156245	209501	676830	255668	289570	232617	245148	380531	262934	378686	504099
TG 56:1; TG 16:0_22:0_18:1; [M+NH4]+	TG 56:1	TG	6.059	934.88	5938	LIPp	LipidBlast	arb. units	363359	964558	391031	105187	550837	145893	140656	77563	104097	25161	34109	131864	52982	34645	37354	19926	37635	32826	91635	54876	58492	121715	138239	29592	19979	53056	14518	20881	209117	76226	44555	241546	95366	55062	138341	77606	17106	31424	35594	56696	53725
TG 56:2; TG 18:0_18:1_20:1; [M+NH4]+	TG 56:2	TG	5.894	932.864	5915	LIPp	LipidBlast	arb. units	1997417	4748470	2195938	614296	2580898	1212716	1094824	831510	671995	247240	334901	1346798	510355	351123	343080	345786	419157	260967	658049	374314	828528	1014584	1202689	302015	359826	512359	245286	283223	1902223	574487	329823	1372940	988024	349322	1029802	887721	275765	562030	261408	573056	813885
TG 56:3; TG 20:0_18:1_18:2; [M+NH4]+	TG 56:3	TG	5.722	930.848	5903	LIPp	LipidBlast	arb. units	1443830	2412340	1583650	395269	1704881	840681	1053452	872187	484680	248482	273018	1068383	611169	321809	290362	626785	456384	232993	700227	295324	763222	1133628	831123	448127	289283	448466	341086	309978	1779090	353537	263958	683141	1646217	283699	893970	790174	367338	701062	207046	535227	1243788
TG 56:4; TG 18:1_20:1_18:2; [M+NH4]+	TG 56:4	TG	5.547	928.834	5886	LIPp	LipidBlast	arb. units	3410465	3111091	2903944	821981	1949618	1354820	2629738	2167846	901773	706534	601364	2272909	1327449	911619	609742	2100042	1340245	615486	1624254	713280	1740752	3386195	1657116	1534060	431806	1048134	869305	1305047	2768699	687152	607659	1239559	3424814	718072	2349339	1670160	1154871	2022011	623592	1493066	3779859
TG 56:5; TG 18:0_18:1_20:4; [M+NH4]+	TG 56:5	TG	5.49	926.818	5871	LIPp	LipidBlast	arb. units	3389340	2244254	3730712	1042876	2156135	3417514	4828749	8948544	2815144	1690247	1215407	4110221	3462823	1998513	1364005	2796138	4193539	1912032	3225410	1300947	5515423	2774332	3845301	2819470	985230	1691932	3385214	3989220	6229367	1937713	1724616	2369601	9061247	2116715	2480367	3819452	3072819	3417110	2143844	4591355	3647777
TG 56:6; TG 16:0_18:1_22:5; [M+NH4]+	TG 56:6	TG	5.276	924.802	5852	LIPp	LipidBlast	arb. units	6992541	5213781	7789664	2913245	4054797	5499834	10844631	11551688	6348302	2894078	4228501	10039105	6204737	4869740	2148323	5361210	9945483	4538318	6194190	3315059	14050083	4626563	6417220	7946104	1916189	3551227	5512249	7783022	12928081	3880861	3839486	5716776	15923169	3814096	4528320	5781061	4767867	7267238	6389737	7726783	4815143
TG 56:7 (1); TG 18:1_18:2_20:4; [M+NH4]+	TG 56:7 (1)	TG	5.106	922.785	5827	LIPp	LipidBlast	arb. units	5663676	2886648	5872119	2398225	3034354	2673595	4423266	8045648	4449473	1977250	2507759	8196486	2649789	4896840	1741193	3987230	6630759	2277226	4322615	2479768	12196487	5391071	5340100	5327203	1227825	3618465	3981190	9156012	8130663	4182714	2429884	4202803	10917371	3815091	4657047	4996483	3232726	4939886	5556068	4524549	3674003
TG 56:7 (2); TG 16:0_18:1_22:6; [M+NH4]+	TG 56:7 (2)	TG	5.205	922.786	5828	LIPp	LipidBlast	arb. units	7754714	1286188	10185284	578166	1456474	3419841	7165796	6259364	4640131	1056444	1347563	5065759	2174973	1611140	679212	3009921	7803524	2387516	1439962	2050927	15646384	5727743	3911196	1896122	1737014	735196	1938005	2798714	4529963	2262816	1532684	2006923	7766789	2029250	1494444	4958971	2516618	1825723	1684993	3158407	6059714
TG 56:8 (1); TG 18:1_18:2_20:5; [M+NH4]+	TG 56:8 (1)	TG	4.915	920.771	5809	LIPp	LipidBlast	arb. units	951834	415247	939804	413329	515042	334785	852864	1016855	650801	320534	1041071	1601846	312025	738212	238470	457338	1325153	376620	502568	417941	6386476	837199	828518	780490	353439	749184	472356	1631617	1107618	1676811	483796	671522	1822746	735227	735026	929914	364377	755051	1142853	724315	545872
TG 56:8 (2); TG 16:0_18:2_22:6; [M+NH4]+	TG 56:8 (2)	TG	5.003	920.771	5810	LIPp	LipidBlast	arb. units	3891836	414503	3878572	237036	429127	977657	1963660	2608780	2152044	450981	507099	2408939	494459	640523	199615	1248939	4263140	745271	430401	767467	6993812	3294638	1686204	753705	532280	377868	624094	1676165	1374497	1322133	593758	797883	2672399	1158137	666482	2004203	888682	720590	872671	1114427	2716089
TG 57:1; TG 16:0_23:0_18:1; [M+NH4]+	TG 57:1	TG	6.114	948.897	6065	LIPp	LipidBlast	arb. units	22333	41398	34016	15217	57085	18042	17046	14992	22037	7018	10516	33276	15900	883	5918	7181	10594	9566	12551	11389	18633	19927	28886	3171	2230	9778	4731	4729	30671	16308	10038	14793	12967	10510	12310	16370	4327	3060	9081	16281	10249
TG 57:2; TG 21:0_18:1_18:1; [M+NH4]+	TG 57:2	TG	5.985	946.882	6043	LIPp	LipidBlast	arb. units	27543	40867	31798	12792	50729	16654	15683	16152	18851	1900	6216	32048	12088	4692	3560	8632	8748	9351	10738	12074	23191	20781	31336	3586	5342	6959	1347	5641	32650	18056	9411	11976	17392	13316	14498	21063	3140	7376	8549	13706	15521
TG 58:1; TG 16:0_24:0_18:1; [M+NH4]+	TG 58:1	TG	6.156	962.911	6178	LIPp	LipidBlast	arb. units	308498	776165	279920	77119	370663	110945	119588	58383	62811	19289	29874	103572	51678	29298	34104	18165	29378	26678	63273	48333	50279	90525	98659	27191	18012	45114	18560	24232	126447	54542	39439	217070	85867	40642	113045	72556	21757	24641	28898	54842	46019
TG 58:2; TG 16:0_18:1_24:1; [M+NH4]+	TG 58:2	TG	6.056	960.896	6161	LIPp	LipidBlast	arb. units	738516	2465774	640144	94824	578943	124223	223585	76277	77718	30506	38247	151588	54760	75947	36142	25110	36737	26791	80928	56432	97773	132977	162552	28049	32582	78170	20440	34605	182258	71682	45059	634203	199801	51941	230601	137444	25460	41191	38241	66067	62759
TG 58:3; TG 22:0_18:1_18:2; [M+NH4]+	TG 58:3	TG	5.896	958.879	6144	LIPp	LipidBlast	arb. units	1662229	3604231	1323375	205214	869931	179577	393200	264438	160372	80895	100203	432799	160331	228517	102281	129143	128349	66653	140835	123808	220111	326222	413818	100996	180434	214442	54836	119507	360959	211455	118943	924879	359092	124929	669807	333952	97611	149881	121280	184756	279004
TG 58:4; TG 18:1_22:1_18:2; [M+NH4]+	TG 58:4	TG	5.735	956.864	6126	LIPp	LipidBlast	arb. units	271213	302466	215345	34514	119212	32927	69343	66754	53206	25790	30593	155086	41479	35466	24244	55185	42193	22133	31946	27438	67602	108546	99178	31963	41323	37723	27399	40072	116448	61396	27424	71235	146658	30585	146416	87136	35170	56897	27368	59410	129683
TG 58:6; TG 18:0_18:1_22:5; [M+NH4]+	TG 58:6	TG	5.459	952.832	6092	LIPp	LipidBlast	arb. units	1565505	585237	952412	243241	477844	670880	1021560	1188396	808343	367072	358969	1153018	669634	414191	266138	818766	881463	411254	606965	344542	1418186	853086	676402	690846	250399	339895	530049	797243	1282950	454859	399919	493047	1440942	414070	501280	593730	598058	646365	562828	712080	1233269
TG 58:7; TG 18:1_18:2_22:4; [M+NH4]+	TG 58:7	TG	5.269	950.817	6078	LIPp	LipidBlast	arb. units	1697475	647158	951121	370233	561812	590091	1451116	1204795	745884	394800	510032	1457447	559654	636946	263969	855593	1155358	427514	664380	343423	2344867	1105879	810659	869890	353564	574325	673404	1268946	1388975	686168	470319	689416	1883516	543096	719636	769100	576019	899327	875420	851813	1221502
TG 58:8 (1); TG 18:1_18:2_22:5; [M+NH4]+	TG 58:8 (1)	TG	5.106	948.801	6063	LIPp	LipidBlast	arb. units	551549	218911	505528	129901	240242	251277	555623	557821	535270	128580	294959	736970	212279	310739	116122	327789	697899	202764	249792	205013	1530418	341902	352832	436845	140842	274358	295212	763244	549180	435838	203471	342199	1020225	305641	284577	428498	268868	393860	541815	370892	375364
TG 58:8 (2); TG 18:1_18:1_22:6; [M+NH4]+	TG 58:8 (2)	TG	5.21	948.801	6064	LIPp	LipidBlast	arb. units	2260169	521006	2300188	248801	626344	627319	2231755	1650392	953127	459241	757807	1464377	886648	761264	418417	983359	2022790	612402	530015	561575	6035026	1889660	1258066	586024	1102123	457206	1062214	1049467	1364656	1028496	613307	878513	3111266	974404	710382	2059901	788522	809585	655712	1088496	2235557
TG 58:9; TG 18:1_18:2_22:6; [M+NH4]+	TG 58:9	TG	5.013	946.787	6038	LIPp	LipidBlast	arb. units	1376261	241751	1201689	178965	285439	262584	816548	866594	611076	219708	378182	1045323	339666	474146	179915	501987	1260176	272003	274123	319927	3034267	1307723	697204	373982	436614	312888	496926	905481	718178	691588	357029	433349	1238611	555669	401842	1090366	373130	444394	605874	556890	1277573
TG 58:10 (1); TG 18:2_18:2_22:6; [M+NH4]+	TG 58:10 (1)	TG	4.82	944.77	6019	LIPp	LipidBlast	arb. units	373759	61622	277515	92104	96872	62422	170755	229729	194404	76835	130208	322200	98944	155808	66504	132898	313109	82876	68987	100504	811351	369735	212522	113006	128153	147992	154380	343502	182638	304345	150286	123182	323297	224387	153343	331314	104120	128863	225516	172352	307461
TG 58:10 (2); TG 16:0_20:4_22:6; [M+NH4]+	TG 58:10 (2)	TG	4.93	944.772	6020	LIPp	LipidBlast	arb. units	232001	3296	161577	1396	26288	47366	44074	134109	160283	10472	16335	113908	24741	27641	7253	42871	112452	37830	4868	34816	646115	85015	68920	4592	44042	2573	33278	56943	49007	76889	23291	26603	116391	30471	13097	155090	26213	15842	37343	35474	92134
TG 58:11; TG 18:2_18:3_22:6; [M+NH4]+	TG 58:11	TG	4.64	942.755	6003	LIPp	LipidBlast	arb. units	61598	11793	49654	23277	26060	9394	38171	45363	51928	17501	114922	104749	23351	43534	14540	17951	85672	27842	13189	21583	525251	48889	38233	32419	75913	45897	51322	63771	39206	174180	51582	40005	89109	45219	38991	106943	16193	28138	84515	37034	50633
TG 59:1; TG 16:0_25:0_18:1; [M+NH4]+	TG 59:1	TG	6.188	976.928	6263	LIPp	LipidBlast	arb. units	13850	27040	20903	8170	34071	12502	11660	7977	11653	3330	5794	22605	12741	2183	5504	6256	8394	6917	7972	9911	16127	16220	19187	4608	4730	1956	4117	3833	20700	12067	9189	6731	12468	6853	8970	12750	1982	5443	5885	11458	16571
TG 59:2; TG 23:0_18:1_18:1; [M+NH4]+	TG 59:2	TG	6.114	974.912	6248	LIPp	LipidBlast	arb. units	27009	51952	29392	13935	57575	16967	17458	12279	16517	6073	9142	33047	11906	4621	5819	8282	6451	7595	12452	10825	31981	19769	32500	5305	2795	12788	3707	4757	34467	18178	10590	14392	21643	12024	15415	24554	6011	9648	9435	17024	18029
TG 59:3; TG 23:0_18:1_18:2; [M+NH4]+	TG 59:3	TG	5.988	972.894	6235	LIPp	LipidBlast	arb. units	18780	25614	15476	7863	25542	2532	12051	6596	6146	2570	6955	20882	3410	5237	421	3373	7101	342	3127	2028	16135	16112	18650	2732	4525	10082	1696	4804	18436	11620	1890	7774	12255	8989	12566	13708	2966	7423	4107	9122	10600
TG 60:1; TG 18:0_24:0_18:1; [M+NH4]+	TG 60:1	TG	6.214	990.943	6343	LIPp	LipidBlast	arb. units	124878	300952	108681	32888	139884	40648	49360	26005	23970	7356	12274	48241	28697	10543	13936	2487	11136	16360	27444	20316	30834	44750	41620	11578	5856	16115	6272	9011	50920	27668	26278	92717	39206	15995	50599	33854	9912	11491	14356	31285	27837
TG 60:2; TG 16:0_18:1_26:1; [M+NH4]+	TG 60:2	TG	6.153	988.927	6334	LIPp	LipidBlast	arb. units	364532	1373413	334718	65882	309536	84551	143505	53625	48026	18796	39673	94773	56999	61451	39330	17532	27607	23813	64295	42357	82503	78958	94528	29270	21302	56470	22017	29475	121251	50232	37502	330871	114832	33534	144534	106772	25143	36893	28878	60630	53506
TG 60:3; TG 24:0_18:1_18:2; [M+NH4]+	TG 60:3	TG	6.06	986.911	6325	LIPp	LipidBlast	arb. units	264882	728671	253915	38965	138358	26170	74780	32682	28653	15155	24145	52268	23859	44619	21984	10731	17175	10226	30991	23224	46842	59976	64640	16249	17844	42690	12045	25264	54918	40287	24126	151298	52913	25112	122893	70454	14037	22849	17731	35617	33636
TG 60:4; TG 24:0_18:2_18:2; [M+NH4]+	TG 60:4	TG	5.897	984.896	6314	LIPp	LipidBlast	arb. units	130256	183463	119513	15452	85709	17524	57050	34719	27103	3529	20872	79765	15426	31724	26806	13236	18632	772	15009	19647	40395	76819	90279	15152	9752	30117	3057	28863	49304	89441	12684	64263	82799	20538	87237	123079	7093	10303	6492	61486	105792
TG 60:11; TG 16:0_22:5_22:6; [M+NH4]+	TG 60:11	TG	4.925	970.785	6221	LIPp	LipidBlast	arb. units	178996	23566	158991	14676	32418	47001	106203	122185	102791	31081	69629	149776	46916	69560	30488	51339	184461	53021	28479	35470	1108706	96075	77147	38281	89453	33144	81798	90932	87763	131055	51438	64389	132123	63733	35548	197038	46448	55125	68360	61508	87219
TG 60:12; TG 18:1_20:5_22:6; [M+NH4]+	TG 60:12	TG	4.731	968.77	6211	LIPp	LipidBlast	arb. units	80175	5919	59420	4018	7540	7738	31161	41907	33192	8898	34253	48948	16520	31336	12437	22579	48753	13377	9868	16977	388852	49068	30574	14722	60188	18483	29875	46702	23103	74240	22879	19014	54337	39264	19392	88980	18616	16181	26825	23912	42967
TG 62:3; TG 26:0_18:1_18:2; [M+NH4]+	TG 62:3	TG	6.155	1014.94	6436	LIPp	LipidBlast	arb. units	48881	151463	47331	9541	27479	7483	20385	9515	5014	4936	11185	16107	10941	9151	9206	4330	7043	3357	5378	4430	20091	16763	20459	6976	6551	13010	3972	7369	18258	14703	11655	42480	15607	9355	32030	25722	5867	8984	8306	13684	15875
1-Methyladenosine; [M+H]+	1-Methyladenosine	Polar	3.572	282.119	5451	HILICp	RTMZ-Lib	arb. units	487435	394371	293392	328310	277189	298325	293553	268282	368916	352289	322021	362277	380716	326405	364438	294248	426679	406478	227342	376288	442993	518007	208077	483965	394635	544270	385691	472425	555434	433602	446742	458038	443700	538969	553086	521733	405031	493784	403571	514652	509473
1-Methylhistidine; [M+H]+	1-Methylhistidine	Polar	4.31	170.092	3036	HILICp	RTMZ-Lib	arb. units	234073	396268	565347	642435	831829	420166	529461	267557	298811	313718	295795	425890	567719	537485	394951	383017	691659	517036	799238	547630	776080	859257	1537146	730002	724181	674393	1157053	1216182	665568	1104893	1583151	1194439	3512978	3043639	2002704	1455559	1587265	2137009	2758354	1726479	2711216
1-Methylnicotinamide; [M+H]+	1-Methylnicotinamide	Polar	2.835	137.071	2017	HILICp	RTMZ-Lib	arb. units	4843454	1455838	2800715	736778	1769686	808046	4587688	825607	1623909	578317	2383521	1227728	1214255	1401887	1948777	2208043	2037124	1900488	1005784	970854	3039546	2160334	1945509	1681866	1374114	1541669	2778799	423447	2456580	2830728	8586487	2789276	11620015	7015800	914797	2971841	3145361	1863686	3098419	1177017	2313160
2-Hydroxybutyric acid; [M-H]-	2-Hydroxybutyric acid	Polar	1.644	103.04	611	HSST3n	RTMZ-Lib	arb. units	3475693	8474438	6170226	4944260	5621368	10820977	9155026	9679334	10655689	6105576	4623096	10129731	13963845	13622724	5337223	16767428	8246892	9252251	8179792	7164684	7599916	7034773	14249917	14262925	7597261	5899400	10745498	6782456	12465191	3615698	4981461	6020499	19565739	5691702	8829981	2758830	6760302	5178296	4034438	6237466	4141817
3-Hydroxybutyric acid; [M-H]-	3-Hydroxybutyric acid	Polar	1.313	103.04	612	HSST3n	RTMZ-Lib	arb. units	1106498	1055542	1396038	753463	906257	1482663	636693	1010485	1681376	887037	1359577	867109	6025597	5464037	1370305	3805791	1068930	2410456	1798497	551617	1120092	3501635	1623256	2961310	1747086	766223	990686	1209595	1534237	1005617	641532	1222042	2091797	1768380	1496090	666241	1671219	802446	671443	1051596	1343065
3-Hydroxyisobutyric acid; [M-H]-	3-Hydroxyisobutyric acid	Polar	1.465	103.04	608	HSST3n	RTMZ-Lib	arb. units	847002	973933	829386	2364125	560615	800274	1106700	752008	1200695	484128	1390676	762078	1839675	978125	600642	1342438	904387	800457	851147	629508	1872502	1389979	1673374	981646	828499	810080	933865	905344	1215314	952935	969710	952019	1689902	1008777	1047855	765375	947902	473767	684136	1126624	1273713
3-Indoxyl sulfate; [M-H]-	3-Indoxyl sulfate	Polar	2.349	212.002	3490	HSST3n	MSMS-Lib	arb. units	4503138	8110170	6486895	4241880	8815017	9252078	4622783	4765385	4187586	6263269	2962330	1103173	9712509	6955833	4742808	4395498	6771661	4056263	1844235	4688253	11597688	12547017	13665626	8492731	15435011	6900440	11122109	17189947	12355277	22940767	6734057	13881434	13950352	24434545	18268614	7084606	15963306	9036481	8791509	16217394	17710381
3-Methyl-2-oxobutanoic acid; [M-H]-	3-Methyl-2-oxobutanoic acid	Polar	2.078	115.04	788	HSST3n	RTMZ-Lib	arb. units	3251862	2709499	8264644	5462213	7278202	6159970	9083503	4108753	7470442	3294390	4415113	9141516	4328620	5786886	3060431	3488334	3731401	6319947	6184745	6709909	5243876	2051992	7514869	3535150	3302882	1604379	5971332	3614620	3832234	5688254	2355129	5655482	13496446	7177697	2396142	2016105	4895339	4150944	4859836	2648343	3951195
3-Methyl-2-oxovaleric acid; [M-H]-	3-Methyl-2-oxovaleric acid	Polar	2.556	129.056	1048	HSST3n	RTMZ-Lib	arb. units	17705713	22415720	37870347	33313998	46774969	41256079	43405618	25479215	29715089	11629898	17345476	50425275	20563828	30742719	22646831	21320081	22883973	32326532	31268974	32141024	40926682	16654401	53000719	26314077	15701461	12668108	29412670	22853538	25145321	29974214	16512038	23589042	68839457	28717295	14898009	10904606	15551529	15112913	20857648	16317225	18124646
3-Methylglutaconic acid; [M-H]-	3-Methylglutaconic acid	Polar	2.394	143.035	1351	HSST3n	RTMZ-Lib	arb. units	38147	37026	38324	29188	30393	26056	36278	26018	31048	36731	34953	38806	38523	37594	66397	41804	35670	35984	32813	31530	65393	47787	43665	35627	50527	197429	69195	47703	43324	42540	68092	62306	53020	60266	94682	63719	93035	46477	56938	70586	164068
3-Methylhistidine; [M+H]+	3-Methylhistidine	Polar	4.651	170.092	3035	HILICp	RTMZ-Lib	arb. units	869845	320761	104318	1399177	227709	375218	2806943	428756	659395	766392	124660	120878	2421975	2361700	1165883	261565	470148	1462972	1432266	625116	2022856	4518686	6527368	7381047	3860601	1584663	2885309	2884090	883893	1822896	271063	162977	7343659	4141309	5196565	2250134	3031824	3561706	5800974	1445862	12876702
4-Hydroxyhippuric acid sulfate; [M-H]-	4-Hydroxyhippuric acid sulfate	Polar	2.086	274.003	5712	HSST3n	MSMS-Lib	arb. units	25747	28097	38289	22522	9431	61329	15811	13225	20338	431512	71244	439242	136656	391561	78013	12452	7499	38759	7613	14315	467150	2573	48760	15915	65346	82792	37956	20158	96032	178640	67802	140502	99046	160678	1463209	1113615	77604	74576	255900	331221	92791
4-Hydroxyhippuric acid; [M-H]-	4-Hydroxyhippuric acid	Polar	2.222	194.046	2821	HSST3n	MSMS-Lib	arb. units	148041	509896	50936	87553	95280	128022	226349	11041	64011	97560	137023	244168	244069	709958	157391	51188	54160	71126	61163	99445	551498	82014	296920	42034	80897	176545	124313	69864	181555	612719	136603	703848	137287	118632	293141	1148717	387215	200175	441749	330477	214733
4-Methyl-2-oxovaleric acid; [M-H]-	4-Methyl-2-oxovaleric acid	Polar	2.601	129.056	1051	HSST3n	RTMZ-Lib	arb. units	25398263	26104432	63131451	41463702	69617680	49086772	66512228	32410920	50722249	14636859	36677703	86187735	27373599	63538977	28652895	23734892	34497923	51556881	44315589	48369248	66569500	20467665	72766984	36138955	18689393	14670015	46394059	29389704	27109744	45378688	21261657	39785674	108943362	45069001	13498156	13841544	26432432	25661907	32769984	21372304	22512956
5-Aminovaleric acid betaine; [M+H]+	5-Aminovaleric acid betaine	Polar	2.987	160.133	2699	HILICp	MSMS-Lib	arb. units	3713160	10612477	14900804	6047601	5857516	3582241	3100597	5197487	5576624	3222287	9386123	3486158	7411954	4964003	2540492	4608343	7744067	5657218	5145373	3352215	3125537	2616129	7039301	5959389	3822147	5752465	8057286	5011701	7845157	10490067	10805622	15355618	19446398	8422135	8506280	5494760	8135558	10666286	11683509	8722470	5632784
5'-S-Methyl-5'-thioadenosine; [M+H]+	5'-S-Methyl-5'-thioadenosine	Polar	0.9	298.096	5676	HILICp	MSMS-Lib	arb. units	49182	57300	5377	17090	1999	34496	33483	54316	67738	49483	22353	41655	51112	22522	4502	40592	37268	39818	9777	5841	36544	70273	26501	61677	52340	72724	12110	28421	66704	69801	56079	14959	28327	50066	104479	34511	33091	39500	82243	100194	29349
Acetylthreonine; [M-H]-	Acetylthreonine	Polar	0.984	160.061	1741	HSST3n	MSMS-Lib	arb. units	250168	209971	287677	238053	291019	221407	244086	189781	163958	211298	228748	374772	234869	291941	203222	235974	279912	217230	300269	274995	325932	284092	366109	339542	445039	407016	477857	429232	418695	449078	516536	608983	780169	717251	489305	558732	493875	562029	779157	608342	652381
Aconitic acid, cis-; [M-H]-	Aconitic acid, cis-	Polar	1.033	173.009	2178	HSST3n	RTMZ-Lib	arb. units	25548	45432	143585	140696	196425	27188	101965	15903	17456	18194	22362	166515	19054	89539	31554	29248	16889	79033	130901	564213	20455	39902	116401	23098	31616	32639	255541	27039	40404	73105	46438	214975	287281	103600	46003	47203	43239	92436	74012	51832	144763
Adenosine; [M+H]+	Adenosine	Polar	1.997	268.104	5179	HILICp	RTMZ-Lib	arb. units	86716	45667	8631	2456	2439	39479	8078	37566	22061	55567	34979	2345	111374	5170	51168	22883	85835	38362	7291	2572	21877	64400	30025	32713	70728	51283	26867	38389	69017	35270	54648	4971	17419	51006	4982	26795	45675	5032	15505	103063	38715
Alanine; [M+H]+	Alanine	Polar	3.926	90.055	936	HILICp	RTMZ-Lib	arb. units	3939319	4750885	6432531	4514417	5812762	4740024	6116685	4182342	3391664	4291907	3932811	5769279	3624708	2979226	3959366	2987070	3895591	3306684	4611161	6579924	5292893	2959557	5125740	3224261	2685595	3597769	4774711	3344728	3561644	7249695	4774030	3449136	5995528	3507917	4123066	2548647	3675325	6033712	4172454	3741897	4985892
alpha-Hydroxyglutaric acid; [M-H]-	alpha-Hydroxyglutaric acid	Polar	0.819	147.03	1462	HSST3n	RTMZ-Lib	arb. units	219954	191078	1151988	524808	908516	285900	720975	233188	129668	255683	359643	994148	269545	362699	373215	329120	231618	433203	482468	478150	355149	186712	561215	367725	347989	265193	821026	251320	218474	597507	352239	499769	914018	438017	165915	327775	379097	365142	373268	423059	573845
alpha-Ketoglutaric acid; [M-H]-	alpha-Ketoglutaric acid	Polar	0.722	145.014	1403	HSST3n	RTMZ-Lib	arb. units	1524208	676627	5187378	3197204	3415322	5252784	4583746	1311541	1693175	1557009	2728274	5650026	1793594	2330573	2135884	1070453	2227832	4434204	3854092	3919808	2172774	689529	4408525	820458	1277875	1074090	5518671	1266585	3074797	2466666	643291	2834964	11194049	3944095	588232	456916	2466770	1890708	2355778	1426132	2701521
Arginine; [M+H]+	Arginine	Polar	4.7	175.119	3178	HILICp	RTMZ-Lib	arb. units	1014121	2905992	2940525	290838	512164	668578	162569	652836	1960342	415539	639194	450844	1455033	225601	666410	722193	562648	462971	563388	113659	604055	1239562	587352	640388	324345	1263096	358154	192194	477018	131533	1805497	464112	722984	256235	2597027	1843358	202735	204740	681930	561395	1467640
Asparagine; [M+H]+	Asparagine	Polar	4.253	133.061	1942	HILICp	RTMZ-Lib	arb. units	499430	514205	681224	458469	700602	390725	597270	277668	264882	363997	409276	578939	359131	493348	422059	430799	379725	333717	368662	1355238	591504	418208	376172	371466	337411	588318	495170	386163	343498	696463	507337	467545	459662	393105	335799	354713	398073	503519	425073	534847	670477
Aspartic acid; [M+H]+	Aspartic acid	Polar	4.528	134.045	1951	HILICp	RTMZ-Lib	arb. units	23077	29998	158951	34679	161079	25833	20889	17164	4847	19882	23699	22023	29492	39669	20693	30221	29205	27714	50480	13656	19043	35624	35511	31437	15281	21859	66530	14188	28461	15565	25454	36127	40571	24932	29043	14193	27737	29179	14592	33948	83376
Betaine; [M]+	Betaine	Polar	3.376	118.086	1565	HILICp	RTMZ-Lib	arb. units	91567084	278177709	178002075	314840387	323754192	154415466	376608780	160996200	177306646	316231052	333137107	359033902	267719802	510023540	179001914	106461085	395430783	249223529	267660992	265369721	307374070	86093181	407210204	337302327	246417738	276938015	279153378	274666189	190313559	386043567	390824145	245236769	358458602	346322211	287247136	538801884	167653529	324816047	241284508	200231869	113695351
Carnitine; [M+H]+	Carnitine	Polar	3.763	162.113	2741	HILICp	RTMZ-Lib	arb. units	136975376	261075194	145712819	236336756	205863108	219018741	359140096	205797566	163766124	252218133	148816440	198541204	244999906	252192558	146149689	160861209	262209308	207352914	250752037	151172599	189397945	106775155	355176184	297622852	200095313	117640549	289946324	237057220	192085710	327102288	286923407	300816318	522410355	310312356	320778918	267526046	288268121	437930713	252210599	234373744	217453520
Choline; [M]+	Choline	Polar	2.11	104.107	1219	HILICp	RTMZ-Lib	arb. units	162071329	127684712	534428592	236810886	416331663	160423874	231306033	104593528	82879939	138558761	161860753	285487342	178327387	198884255	138625196	121626316	173565022	165561396	272257561	107033976	199251853	141778492	238077883	133072549	151930161	181783097	269894199	143515189	218556006	152088260	163588415	265075792	359155192	183356022	146725101	201602409	165158635	215492215	196925037	175972843	265208099
Citric acid; [M-H]-	Citric acid	Polar	0.905	191.02	2735	HSST3n	RTMZ-Lib	arb. units	3624424	3343889	5656026	5665458	8335872	591593	4594545	1881681	841629	967352	1193643	6011819	2028896	1870654	2001962	2822791	1164169	1296522	6392964	12315888	1352445	3220395	5208736	2258069	1922339	1720368	10522194	1982123	3843355	2049086	4595474	8131356	8645970	1249781	2291456	3972726	1141826	1336880	832881	4386473	3969089
Citrulline; [M+H]+	Citrulline	Polar	4.316	176.103	3196	HILICp	RTMZ-Lib	arb. units	516175	669101	467291	414909	512505	483730	643224	411599	342683	422406	385002	507734	463737	616171	391535	414956	688899	562397	761971	335878	1038357	279496	503473	1002726	646361	876596	710354	717149	581474	913742	692313	710989	1387410	945338	593580	810975	401451	975375	1069695	1085302	1063465
CMPF; [M-H]-	CMPF	Polar	2.898	239.092	4518	HSST3n	MSMS-Lib	arb. units	5384342	1245766	3731108	549879	208749	1155046	10834309	1033861	1667895	1278402	47634220	5544861	1119070	7601292	1175634	978306	5868274	5675045	1322326	5238649	83976569	12110482	3888301	1245095	17195266	194070	7084019	1139458	1284142	29082638	2155584	232371	5011187	28409492	4110620	11063906	993416	4887357	1535907	7833180	34827912
Creatine; [M+H]+	Creatine	Polar	3.921	132.077	1927	HILICp	RTMZ-Lib	arb. units	51289728	66293651	74871381	31686091	38539237	22147888	48128815	21289823	43048487	42241518	15229813	26112106	35231309	26061350	19875735	23074180	22387750	19015742	30756193	16941607	61996698	66316479	46901490	12213174	11037134	15474153	23468941	15810770	23362239	25619434	21383975	10131980	100055544	10793603	80506460	10310409	74461828	22784444	17676631	17279019	49492854
Creatinine; [M+H]+	Creatinine	Polar	1.878	114.066	1469	HILICp	RTMZ-Lib	arb. units	222482032	249355091	200821406	279064033	254102752	272197157	305021030	249125522	251431225	240860235	248261675	341572192	258347130	350330466	273525003	309066509	322373681	285847138	305508988	325410801	322066678	357487107	460487873	414114526	348345374	402911431	401416508	490478449	428693360	460190967	453049078	421478918	430311296	570855610	482108400	544563560	491550500	500593386	509853559	492176313	526435403
Cysteine S-sulfate; [M+H]+	Cysteine S-sulfate	Polar	3.904	201.984	3819	HILICp	MSMS-Lib	arb. units	43019	48858	70719	94069	54278	58869	60240	7564	13635	60249	44547	110741	39717	64795	52635	68631	76780	86440	86079	105764	58354	74127	60027	63375	50064	46644	142227	81012	98825	74668	67241	112796	157888	102696	28406	37623	76461	106391	114960	49151	75969
Cystine; [M+H]+	Cystine	Polar	4.981	241.031	4618	HILICp	MSMS-Lib	arb. units	103042	148055	220533	118851	212339	103921	138775	112180	154782	131722	113538	251746	134161	156986	101138	72927	163896	152356	202924	47257	162182	104573	162682	211746	195996	167383	291259	217717	300200	147487	237879	464029	773553	236846	410592	343922	168780	306028	274329	319281	252475
Cytosine; [M+H]+	Cytosine	Polar	2.592	112.051	1377	HILICp	RTMZ-Lib	arb. units	214587	231603	290724	264195	242701	228020	354312	217546	214810	262330	354085	282138	244510	277724	238162	216795	282341	268082	205618	206718	350514	264600	478404	207919	249676	264754	258650	298525	255981	386831	357132	287245	267803	436215	562205	437633	292697	333278	533397	422910	440861
Dimethylarginine; [M+H]+	Dimethylarginine	Polar	4.371	203.15	3855	HILICp	RTMZ-Lib	arb. units	573548	688993	628286	620181	703951	448981	579171	439962	373492	460499	538662	866658	535310	810590	479916	553180	806611	560302	699243	723649	721541	1042460	720069	815545	692873	962479	846698	1004185	868563	1308424	1559685	1371947	1298325	1484469	1124570	1612864	1368357	2073427	2001168	1867344	1971072
Disaccharide; [M-H]-	Disaccharide	Polar	0.545	341.109	7506	HSST3n	MSMS-Lib	arb. units	23131	36381	40180	30738	31973	25023	16395	59776	44266	84702	189326	30576	73014	24673	38065	23834	39609	134937	22795	53866	90677	43768	150428	65680	56211	121456	81757	94015	47910	136286	116854	60645	18345	79947	135932	278697	67702	63088	68810	102401	195523
Ethyl sulfate; [M-H]-	Ethyl sulfate	Polar	0.682	124.991	948	HSST3n	MSMS-Lib	arb. units	97087	123603	33534	51277	23338	100123	86847	289048	54249	104968	20995	111553	40551	16412	17984	57501	19016	170192	20547	36496	24214	96290	115012	79316	646551	18445	70870	85623	26212	57471	847235	45661	35492	510378	51360	1607938	72239	94730	45287	917691	95545
Fumaric acid; [M-H]-	Fumaric acid	Polar	1.137	115.004	784	HSST3n	RTMZ-Lib	arb. units	266091	181732	559519	556927	640481	348391	713445	208814	149793	253299	425582	769748	187274	532584	301046	233079	464629	560618	415962	766949	474609	115633	319567	175546	244488	180679	589932	191622	298143	687357	252796	407312	485634	397074	91113	217701	440242	513876	694518	237930	318129
gamma-Butyrobetaine; [M]+	gamma-Butyrobetaine	Polar	3.7	146.118	2297	HILICp	RTMZ-Lib	arb. units	2619935	5980846	3492630	4123537	5006969	4128211	7514767	3430687	3532476	4171513	2988923	6275143	3466806	6533957	3902257	4937383	6228391	4319128	4060303	4381247	5899668	2959746	8510042	9254788	4750766	5428477	8261315	7930846	6333610	8636607	7616966	7342759	15608427	9478422	5836684	9113354	6766394	10613222	6552581	4785259	8192154
gamma-Glutamylalanine; [M-H]-	gamma-Glutamylalanine	Polar	0.681	217.083	3714	HSST3n	MSMS-Lib	arb. units	184876	225900	128675	226139	38681	482117	494793	277031	136700	257890	310552	364587	158469	273493	179494	121072	219247	97706	65716	345749	291831	76612	103992	77171	169824	128638	78270	158904	95451	496213	193982	77181	70989	132672	106879	121184	203262	366726	217144	145069	75819
gamma-Glutamylglutamic acid; [M-H]-	gamma-Glutamylglutamic acid	Polar	0.642	275.088	5750	HSST3n	MSMS-Lib	arb. units	6366	8870	38786	26260	33062	39979	36537	11367	2257	10169	16840	28739	13257	37713	12306	5585	16193	19700	24357	26519	21734	3817	21090	3193	4045	6960	37078	11179	17817	13146	12255	11093	23135	12554	6069	3273	13844	26309	3961	13308	16323
gamma-Glutamylglutamine; [M+H]+	gamma-Glutamylglutamine	Polar	4.783	276.119	5348	HILICp	MSMS-Lib	arb. units	78733	90872	15634	66710	9472	123759	145548	81139	44104	73173	132318	66784	59673	143049	50877	33385	95242	31418	15158	74366	87157	34838	24561	33259	77788	63154	8664	56649	37414	150026	67629	12138	10541	40821	44160	50055	60722	114540	87085	53906	15841
gamma-Glutamylleucine; [M+H]+	gamma-Glutamylleucine	Polar	3.941	261.144	5072	HILICp	MSMS-Lib	arb. units	28126	31434	20602	33155	20707	49122	33537	17954	20340	6530	23227	36519	27018	27465	17281	19049	33039	28028	29334	18163	64666	22074	55396	28217	23004	21594	25110	19436	38660	36760	40223	31507	56705	34070	44622	29122	26471	32081	32505	41898	28281
gamma-Glutamylmethionine; [M-H]-	gamma-Glutamylmethionine	Polar	2.053	277.086	5818	HSST3n	MSMS-Lib	arb. units	58599	53531	29388	75576	17218	114773	120273	45090	30817	49949	79265	98476	65039	97401	48079	50172	79588	34800	19619	52943	132513	41256	51050	35912	62705	46584	21194	72760	33354	127360	59895	25041	10534	42373	33397	40722	43735	44929	62299	46857	40518
gamma-Glutamyltyrosine; [M-H]-	gamma-Glutamyltyrosine	Polar	2.168	309.109	6697	HSST3n	MSMS-Lib	arb. units	70589	74996	92006	101558	62592	115665	94525	60666	65756	44871	85206	98254	64078	84022	49278	38309	82933	82443	68044	66214	140064	65865	73895	49282	57992	48424	75537	79690	80702	71947	75748	61261	90081	61031	79270	50556	35896	92452	62489	58289	54891
Glucose; [M-H]-	Glucose	Polar	0.526	179.056	2352	HSST3n	RTMZ-Lib	arb. units	1003989	2571701	3322110	827912	1018328	521180	1055037	733623	3996850	4165677	11533358	2609548	5554269	1842834	1996638	401691	725376	6415909	672955	429546	5947783	2096939	3709835	1619829	5489762	7947069	1266720	1531740	2420597	4980182	5702428	1608260	1594867	4137742	7601940	9730414	4688213	2034717	2730798	4571624	3126584
Glutamic acid; [M+H]+	Glutamic acid	Polar	4.303	148.06	2346	HILICp	RTMZ-Lib	arb. units	988296	766877	3275858	1306686	3105088	1395154	1230951	657133	709834	822755	982116	944663	1079450	1367013	700684	955122	1217436	1351396	1719654	859997	1059801	919685	1647384	1102680	669056	827768	2017746	729455	1812034	779264	1007304	1287413	2336634	1254593	519982	390951	1109467	1178187	919382	1073645	1575021
Glutamine; [M+H]+	Glutamine	Polar	4.189	147.076	2328	HILICp	RTMZ-Lib	arb. units	6893550	8423715	4440784	4957626	5904724	6637861	7920187	5915299	6666286	5722813	9059303	5843063	5460619	7033947	5651977	5369359	6448783	5047036	3968534	10641019	8037211	4792790	5894344	5949249	7307522	8164251	4900149	7779068	5758235	9281819	9529964	4855628	4270096	6435775	6427147	5798151	3796306	7888725	6729330	6193525	4582464
Glycerate; [M-H]-	Glycerate	Polar	0.542	105.019	647	HSST3n	MSMS-Lib	arb. units	4456755	2211309	4865272	3011512	8063341	4249842	3097960	3679956	838563	2730160	3153920	3001391	2614604	3526624	3754256	3515586	3544021	3242109	3437317	1487864	4140785	3261434	4168009	3723825	2536939	2626982	5123953	3277231	4047044	3571485	4571524	4029446	5171036	3151410	1956663	1921484	3857848	3204626	3969018	3185912	4868122
Glycero-3-phosphocholine; [M+H]+	Glycero-3-phosphocholine	Polar	4.208	258.11	5014	HILICp	RTMZ-Lib	arb. units	9490426	2391402	24938574	12257263	35972342	5218232	11310464	3210906	723969	2308336	3800988	7577899	4111201	5107650	3116052	1794450	5639356	4829751	10018760	46127774	2728616	3698675	7698498	3158703	2394040	2842029	9617624	2043980	3605090	4525500	2641508	8114601	19544394	3265329	1226958	1496317	5544156	5868706	4066961	2166912	5935588
Glycine; [M+H]+	Glycine	Polar	4.079	76.0393	693	HILICp	RTMZ-Lib	arb. units	264768	475361	591979	401358	754769	350941	563374	370654	157940	373757	409052	350257	302081	344625	473385	273265	441841	350755	859728	422606	364685	163406	384781	381840	455402	506047	563688	592096	378831	575294	616498	398616	633735	494900	494052	321493	333391	501286	515537	495836	350048
Hippuric acid; [M+H]+	Hippuric acid	Polar	1.064	180.065	3275	HILICp	MSMS-Lib	arb. units	91575	121464	90676	68053	151027	58498	53210	22997	53684	380497	179028	192977	409463	72236	149381	56089	49452	126219	4026	38114	79493	74639	263887	47866	192740	488434	139980	72628	347857	574934	204110	532707	209786	288880	485985	459487	139717	182915	139036	286954	405607
Histidine; [M+H]+	Histidine	Polar	4.606	156.077	2594	HILICp	RTMZ-Lib	arb. units	4075500	2176427	4584450	2971918	5972936	2403629	3580623	1669037	1927495	1998559	2607038	3318140	2173033	2823173	2171961	2521638	2460837	2498000	3216559	4171840	2619514	3586060	3451067	2570299	2462539	2211722	3613102	2190375	2087139	3257651	2865286	3160107	4055300	3051678	1918255	2101193	2120598	3115540	2560922	2553532	4008760
Homoarginine; [M+H]+	Homoarginine	Polar	4.629	189.134	3542	HILICp	MSMS-Lib	arb. units	790116	82241	150901	130592	176438	87428	156544	88706	219033	66602	83852	127668	119019	143767	117916	212926	131453	125918	57825	146262	141846	229096	163931	80936	59796	103812	103580	84835	97955	73761	197892	117469	163653	112363	99616	154413	110203	120038	142421	61104	368338
Hypoxanthine; [M+H]+	Hypoxanthine	Polar	1.964	137.046	2015	HILICp	RTMZ-Lib	arb. units	34914849	75537506	123137251	35408618	208597204	2376228	8398317	18376753	5058073	2513353	2179773	99917791	17478198	20144619	35133786	24894272	10241966	2269901	37722558	659254	68356892	50005741	65859347	65649357	16788987	26208238	83769931	16087694	32758090	775342	90880318	95583841	176268419	2051349	61202517	43435879	6308871	11736264	1222219	19260090	61417086
Indole-3-lactic acid; [M-H]-	Indole-3-lactic acid	Polar	2.678	204.066	3206	HSST3n	MSMS-Lib	arb. units	1001818	1034598	1571278	1497806	1323229	1502802	2150498	1225940	959504	1072835	986711	1056338	1226780	1707461	1128551	1712795	1319971	1530853	1156329	2354198	1142045	953804	1735323	1274307	1841781	974432	1820461	1828043	1567429	2229950	2189882	2049147	2988600	2435772	1583057	3453339	1246345	1795223	1900655	1726636	3956531
Inosine; [M-H]-	Inosine	Polar	1.866	267.073	5505	HSST3n	MSMS-Lib	arb. units	757945	8745328	406078	144285	283573	25211	67699	494139	293386	48041	50063	566530	365803	147255	505177	547878	224710	17638	111684	2057	794029	5332633	362805	1738512	1047373	433211	385490	410132	760361	27477	2569926	551977	828277	267208	27521092	3007002	110516	1269963	12391	1992809	1541195
Isocitric acid; [M-H]-	Isocitric acid	Polar	0.625	191.02	2734	HSST3n	RTMZ-Lib	arb. units	38975	37546	185586	149861	318985	22401	160808	30433	23290	22707	21367	183043	32419	96540	43941	51296	22651	58637	181701	1160359	32382	45490	166769	33165	37371	38310	239403	40710	66814	62351	66421	224195	293061	64210	60873	197479	44957	51022	61008	74780	167397
Isoleucine; [M+H]+	Isoleucine	Polar	3.466	132.102	1933	HILICp	RTMZ-Lib	arb. units	5978164	7306532	6804330	7886465	8712962	10092892	4853420	4433880	4791719	2742217	3111320	5267031	4972577	4742269	4132305	4804229	4909815	3473822	4959968	4522022	12281213	7000981	9350951	6399766	3254427	4836280	5388817	5019383	6772587	5108717	5364503	3809594	7868657	4671659	5623160	3634143	3286006	3942604	4434946	4274536	7718915
Kynurenine; [M+H]+	Kynurenine	Polar	3.348	209.092	3970	HILICp	MSMS-Lib	arb. units	198168	293804	176872	283586	206147	236398	228232	255409	272895	259187	165767	171252	197284	221999	225389	242860	321840	218764	182730	301848	380581	177555	276934	222824	265491	345997	252866	309499	469822	293654	259133	347951	312983	298207	382261	291837	264239	381970	416587	293801	375031
Lactic acid; [M-H]-	Lactic acid	Polar	0.771	89.0245	436	HSST3n	RTMZ-Lib	arb. units	490599909	398499781	718425402	575058719	591633751	651080734	574693603	558734835	318588958	513836444	579103842	621723767	463531074	596354037	524658758	565710275	561333260	585298515	593606274	597761823	585551091	385853164	553477010	502384815	499976524	438006460	745574982	517100447	552142917	626417625	538445116	565188872	660741056	570330825	245498930	350264955	570375446	565160173	608416773	462502548	615822764
Leucine; [M+H]+	Leucine	Polar	3.379	132.102	1935	HILICp	RTMZ-Lib	arb. units	16525379	16257388	21725999	19726068	21615690	23997380	14140133	11668181	11903915	7427236	10344823	14824096	12467458	14036669	10998604	13200855	12765012	10274366	13768551	10733669	25403972	15340664	17888783	15752645	8780007	12166931	15512791	12041677	14869390	12781503	12985282	11304552	18363818	12515700	10388951	8454593	10627937	11334344	12269439	11756777	22348141
Lysine; [M+H]+	Lysine	Polar	4.763	147.113	2330	HILICp	RTMZ-Lib	arb. units	2029408	1474553	2638290	1684552	2442601	1502028	2015775	1245834	1249356	1095538	1636390	1869759	1497181	1555776	1018999	1782413	2543324	1245544	1794080	1059243	4392409	1802296	1738713	1437928	972782	1425549	1459081	1318054	1769117	2724035	1672374	1160839	1964464	1407669	2218643	1309548	1250379	2407582	1862996	1599677	3241854
Malic acid; [M-H]-	Malic acid	Polar	0.621	133.014	1167	HSST3n	RTMZ-Lib	arb. units	1780074	1280030	11863120	10508585	13272285	3498380	9826822	1296062	711150	1846234	2660805	15934740	1285281	8279989	2578310	1731212	3072485	6305710	7746448	13340104	2884357	974935	6540140	1299452	1563850	1434175	12465013	1551944	2210838	6085832	1967521	8361212	11362648	5149214	744003	1947234	4859939	5167652	6736777	2085201	6712099
Malonic acid; [M-H]-	Malonic acid	Polar	0.676	103.004	604	HSST3n	RTMZ-Lib	arb. units	44532	36783	60230	59331	63587	41778	64827	32782	28557	24980	40975	72673	29755	50073	34058	27605	35718	37614	62571	56539	36258	31536	56062	23824	29334	25227	68238	33352	36287	94802	47954	72559	79801	61622	28739	97262	46866	39717	46267	38761	81802
Methionine; [M+H]+	Methionine	Polar	3.593	150.058	2383	HILICp	RTMZ-Lib	arb. units	942797	1149144	1554197	993173	1545980	963033	802151	627710	805169	665121	801669	1011977	1056112	855113	918640	811404	917907	668560	575929	710438	1309213	907599	1063790	1001624	694815	1076713	722913	926348	864683	1333975	1083919	532668	429878	521942	833837	861229	405263	593481	697604	774981	1631469
N,N-Dimethylglycine; [M+H]+	N,N-Dimethylglycine	Polar	3.733	104.071	1209	HILICp	RTMZ-Lib	arb. units	488316	1028079	584551	903294	889476	938160	943516	472750	552896	679017	630134	1222468	754787	1164061	413712	782239	3410305	919960	1098627	600400	1186740	567123	1991001	726963	1104120	685426	859103	959643	1083317	1267416	1026564	864261	1685479	1364442	1313982	4753102	984684	1150936	1430860	1653370	980144
N1-Acetylspermidine; [M+H]+	N1-Acetylspermidine	Polar	4.334	188.176	3514	HILICp	RTMZ-Lib	arb. units	122997	282629	1493373	1047237	709338	528768	547635	270249	317158	254421	490117	6056667	349141	553294	251315	195373	431975	385224	397442	204872	311939	172705	399192	633791	226079	241915	395354	548219	244901	342615	690634	1230727	2059443	747293	354638	430821	400649	661388	548197	379794	337586
N6,N6,N6-Trimethyllysine; [M+H]+	N6,N6,N6-Trimethyllysine	Polar	4.553	189.16	3546	HILICp	RTMZ-Lib	arb. units	362598	420761	583769	1047378	1016778	602453	912920	288629	387060	323590	286949	1255779	632708	633972	490074	487650	810128	464251	814471	1084775	388242	442100	1597117	735143	658475	511511	894239	825367	853772	667521	726819	1004833	2655358	1029113	1092805	940395	761379	892905	1369399	2746868	1949251
N6-Succinyladenosine; [M-H]-	N6-Succinyladenosine	Polar	2.254	382.1	8238	HSST3n	MSMS-Lib	arb. units	6228	10113	27570	23843	26339	4195	12412	16900	10214	17556	13771	34722	23364	27038	12021	17176	19569	15972	20277	13068	18396	19995	35473	14733	20312	24661	41923	20945	34542	32765	31606	57823	51391	41455	38968	40841	42281	57151	42017	51664	42986
N-Acetylalanine; [M-H]-	N-Acetylalanine	Polar	1.299	130.051	1078	HSST3n	MSMS-Lib	arb. units	523877	526643	816905	529144	797979	631762	555262	517687	500174	495004	533503	790519	595102	616121	540574	543894	658769	597871	650249	638955	732356	618536	715491	804146	712870	767837	922396	755554	933602	901299	781378	942944	1106337	909741	970236	944124	862182	973175	1281428	1074034	1230859
N-Acetylcarnosine; [M+H]+	N-Acetylcarnosine	Polar	4.097	269.124	5207	HILICp	MSMS-Lib	arb. units	6386	43735	9848	28662	22491	28154	36462	20556	28954	31000	20237	55381	21686	41295	21115	35405	44699	26874	18843	57225	35875	23804	69936	53048	21812	73755	45354	45880	55960	90597	49571	94674	58685	126098	50171	59942	83818	66060	90891	50266	78894
N-Acetylcitrulline; [M-H]-	N-Acetylcitrulline	Polar	1.035	216.099	3675	HSST3n	MSMS-Lib	arb. units	15079	7806	8227	6202	859	15499	8189	18325	14791	4587	8427	1995	21951	7141	8179	2091	6111	15646	16695	904	46753	8794	10517	52756	18592	8882	31009	14498	15064	12159	13671	17451	287857	49524	16511	32159	8797	61223	37031	15500	34188
N-Acetylcytidine; [M-H]-	N-Acetylcytidine	Polar	2.147	284.089	6026	HSST3n	MSMS-Lib	arb. units	16181	25255	13981	18697	16338	50923	13750	26400	16695	14138	5621	46111	10718	10992	23541	17188	22672	12086	20972	17442	23084	34750	28348	24417	56127	21822	25908	40878	37596	28243	31191	26605	56682	23233	49905	28084	30340	30900	39149	30141	20224
N-Acetylglutamine; [M-H]-	N-Acetylglutamine	Polar	0.716	187.072	2577	HSST3n	MSMS-Lib	arb. units	264792	143138	54843	50845	38138	147764	83097	202568	212566	175731	234855	49837	202579	69882	191619	178552	144031	92068	40920	65452	325628	163790	74952	167922	243953	150383	55414	264102	184223	153084	189747	68865	131235	241028	174003	207215	91814	207011	191717	196795	96017
N-Acetylmethionine; [M-H]-	N-Acetylmethionine	Polar	2.398	190.054	2706	HSST3n	MSMS-Lib	arb. units	136630	82801	550114	109411	353692	90679	63298	72462	45622	92884	86554	99241	172543	135259	137361	154234	84340	117103	189159	95480	111006	108112	101410	117688	99365	128312	244981	95146	178420	107189	95025	139869	140965	103643	134655	75646	171127	89969	165254	181288	252353
N-Acetylneuraminic acid; [M-H]-	N-Acetylneuraminic acid	Polar	0.527	308.099	6658	HSST3n	MSMS-Lib	arb. units	201257	189006	284811	184306	573632	180274	134261	137917	121370	138846	177983	232472	524086	188024	207710	141696	163345	215307	195172	120904	198195	409320	193705	225396	159241	282353	289934	237644	348642	223304	246590	370440	572317	450257	266711	309869	255541	429363	400115	407938	419171
N-Acetylornithine; [M+H]+	N-Acetylornithine	Polar	4.019	175.108	3177	HILICp	RTMZ-Lib	arb. units	50002	62270	31623	145172	62601	76602	130357	50010	42187	54470	92052	159954	225218	180681	57218	31470	167237	67689	65955	144532	160905	142451	260921	49265	75203	299612	132085	214785	83958	254163	927935	407657	143807	331733	306629	645942	396199	136401	320594	655900	205738
N-Acetylproline; [M-H]-	N-Acetylproline	Polar	2.2	156.066	1633	HSST3n	MSMS-Lib	arb. units	41973	36489	51571	43192	41737	59020	40514	43674	36098	54042	38949	43365	31042	31987	34768	28734	44080	43921	34754	41037	46565	39706	48818	20711	61535	38340	36980	45258	47771	53620	51712	39134	39602	34241	38720	29694	28187	51093	61944	69187	59720
N-Acetylserine; [M-H]-	N-Acetylserine	Polar	0.642	146.046	1417	HSST3n	MSMS-Lib	arb. units	342265	381275	892699	467521	678701	414753	423513	319106	281651	323058	321354	631262	433227	499507	363455	326023	398960	422470	523118	384099	461358	490699	798715	523720	520184	534642	804965	501255	603414	699617	641212	1068687	1403521	952606	803465	838529	820401	919311	1182511	961301	1527820
N-Acetyltryptophan; [M-H]-	N-Acetyltryptophan	Polar	2.68	245.093	4741	HSST3n	MSMS-Lib	arb. units	39121	45431	30737	49768	27420	57322	51132	38488	25589	36023	25259	37268	39551	38909	45328	30285	40296	47507	31404	38171	58125	13403	39472	44836	36161	25650	38223	41866	45937	37968	77126	44525	23115	28257	38377	59621	30106	40381	50025	53848	37847
N-Acetylvaline; [M-H]-	N-Acetylvaline	Polar	2.169	158.082	1687	HSST3n	MSMS-Lib	arb. units	16662	20198	19144	21102	27509	28208	32451	9431	25401	39560	8085	15452	27814	21097	13888	18713	17046	39609	22173	17702	23076	26162	15220	26457	21908	37702	23429	102227	40177	20479	32082	53128	431146	28045	30832	222998	39131	60489	77583	41967	32149
N-alpha-Acetylarginine; [M+H]+	N-alpha-Acetylarginine	Polar	3.949	217.129	4161	HILICp	MSMS-Lib	arb. units	44401	68872	34453	22683	24937	34353	77991	59230	60264	51128	77708	58623	89649	60582	50623	26508	54824	76104	38517	38539	177932	36513	67627	123696	88192	40400	29667	52621	51004	56737	78929	62453	433986	119025	90506	88798	97509	172859	132134	81462	182793
N-alpha-Acetylornithine; [M-H]-	N-alpha-Acetylornithine	Polar	0.557	173.093	2192	HSST3n	MSMS-Lib	arb. units	143670	165746	104567	330573	163434	225920	346277	165445	96719	178982	247284	399446	556338	419027	188326	132180	368773	177336	173739	44871	441406	307074	574835	140997	213323	720927	333485	564597	211909	554809	2056422	869936	290480	751500	653876	1410751	1015401	276750	706455	1380064	389476
N-epsilon-Methyllysine; [M+H]+	N-epsilon-Methyllysine	Polar	4.594	161.128	2716	HILICp	RTMZ-Lib	arb. units	148146	259991	286494	221042	588977	210270	255801	105279	711512	107308	143985	1531497	871904	457570	96024	152238	270617	671138	415487	164015	205343	686551	345139	238157	921262	279821	154529	1763196	274572	179958	187014	888458	990806	1593195	338286	187532	157369	204158	244261	1560807	293345
N-Formylmethionine; [M-H]-	N-Formylmethionine	Polar	2.315	176.039	2276	HSST3n	MSMS-Lib	arb. units	90873	105517	60140	99434	91950	95199	106586	56557	100763	87286	96575	127063	116344	130800	114926	99064	91864	125981	92399	133462	159887	108981	129768	141795	124408	143648	156096	156674	194820	213776	166491	197787	156996	178645	199296	179410	180249	133280	207983	205640	228564
N-gamma-Glutamylleucine; [M-H]-	N-gamma-Glutamylleucine	Polar	2.448	259.13	5241	HSST3n	MSMS-Lib	arb. units	244339	244771	272447	332688	225702	444991	284108	176179	165073	111629	185660	319018	222190	320198	124614	166564	224003	191491	222229	183320	513021	193705	426245	231002	181073	191789	294671	222482	310600	260139	280295	225750	471725	284533	255625	255029	231708	227710	239673	217587	203307
Nicotinamide; [M+H]+	Nicotinamide	Polar	0.63	123.055	1625	HILICp	RTMZ-Lib	arb. units	495717	1426367	2632545	288403	3654921	608379	206534	889549	595456	617720	1054266	150645	674879	233737	1289840	685079	843760	405141	1222071	226254	620123	251288	1167394	1486176	733255	480709	2986230	328857	706153	184501	803646	262255	1204829	560213	506641	852262	289909	177581	222553	1389935	2249370
N-Methylproline; [M+H]+	N-Methylproline	Polar	3.377	130.086	1897	HILICp	RTMZ-Lib	arb. units	1491259	2652756	8202467	1780279	3225532	5303099	3200122	7758315	774844	1986730	6933907	1852690	24077154	2923197	3239181	969452	2208951	4229612	1278524	3978988	3576789	1187718	4677902	4435991	3352034	2397381	3324429	7990192	681173	4688531	3904658	2457061	2727458	5481283	7106481	7839922	12867370	3569696	4286326	23270728	5215224
o-Hydroxyhippuric acid; [M-H]-	o-Hydroxyhippuric acid	Polar	2.296	194.046	2824	HSST3n	MSMS-Lib	arb. units	84268	127483	89203	64514	103814	158429	59704	23578	43340	1378787	301241	650581	556425	760099	364132	36401	31718	79669	27850	36337	1395809	4726	103943	44490	296185	319527	49838	79630	218960	317906	229943	331333	119480	209526	1853044	2623359	101591	128863	439144	304768	73956
Ornithine; [M+H]+	Ornithine	Polar	4.795	133.097	1948	HILICp	RTMZ-Lib	arb. units	518351	916250	756169	717769	1081460	801654	1318020	475723	256081	514541	887799	961718	665166	945645	438105	508885	1054884	545646	706779	687670	1457887	485364	863498	743602	615898	596709	596599	657104	849435	1744582	984631	781214	1162447	719584	495441	343601	432135	1429722	892304	1083111	882302
Orotic acid; [M-H]-	Orotic acid	Polar	0.679	155.01	1612	HSST3n	MSMS-Lib	arb. units	70937	45287	118164	39774	92544	62683	41721	37762	12993	54643	49448	98522	40015	50148	37397	35024	47818	50924	54293	53820	77473	32686	56358	54726	40177	52026	25164	137387	95946	46256	88231	37775	157042	87500	813427	30592	68574	80420	58614	261302	191442
Pantothenic acid; [M+H]+	Pantothenic acid	Polar	1.197	220.118	4197	HILICp	RTMZ-Lib	arb. units	285651	210766	866778	334803	323946	294631	814168	252589	224479	194344	932215	774718	331858	280354	209652	235465	443711	692900	898802	380588	1704598	623031	394334	273700	207087	397642	768986	206063	457739	1120094	1157034	385229	2501814	773165	445122	156787	257960	224676	710221	406321	389868
Phenol sulfate; [M-H]-	Phenol sulfate	Polar	2.29	172.991	2173	HSST3n	MSMS-Lib	arb. units	5056042	13526031	3317288	20206000	31901101	5783477	6539955	1281339	1481196	5769413	6891250	19015040	6654433	16440177	5623135	2434716	3119173	4896653	32723298	3109826	7039104	975895	29593156	11799549	7438663	19373670	6117973	9547025	19513997	18120009	17241414	20656242	11353429	12611089	25799603	14123685	12657703	17349660	18628489	25444401	57526062
Phenyl glucuronide; [M-H]-	Phenyl glucuronide	Polar	2.423	269.067	5574	HSST3n	MSMS-Lib	arb. units	1377	9867	1142	4992	82400	1379	6921	1254	1112	7855	38525	6920	19089	10864	3256	1148	2549	3786	26305	1380	10117	1193	20300	30617	9083	47006	7171	5319	31472	9636	12693	20639	13383	3634	16713	18586	18496	16854	24689	9691	19915
Phenylacetylglutamine; [M+H]+	Phenylacetylglutamine	Polar	2.82	265.118	5146	HILICp	RTMZ-Lib	arb. units	905166	704496	764536	239935	343307	447342	303997	175531	119797	277163	879192	106072	1953862	714367	818190	730987	436054	432341	297022	363678	911570	1355443	764114	475948	1370601	1114423	1372363	1202643	1324433	1061584	730089	1421925	1697940	2287108	744407	604990	1656013	1264849	722935	985092	806565
Phenylalanine; [M+H]+	Phenylalanine	Polar	3.326	166.086	2835	HILICp	RTMZ-Lib	arb. units	12538394	17577766	22303676	18665881	26168236	14910380	14956701	10258517	10001410	9523149	10325134	17970463	10606325	15897246	13993358	10908867	15238186	12266865	14049440	9369032	16443791	12595721	15328976	12951612	11144035	12586478	16856367	11088771	14025845	14444360	14887604	13290975	16382113	11821429	10517541	11485494	10124047	15961532	12015773	9951626	19335316
Phe-Trp; [M+H]+	Phe-Trp	Polar	2.742	352.166	6308	HILICp	MSMS-Lib	arb. units	14698	79193	1697	1590	1549	16164	23050	8816	96657	24353	29853	1556	36759	3164	5886	24316	28474	3215	1583	1737	14894	36812	1570	11107	68310	37291	1576	43074	39908	75545	54479	1587	1602	3481	85694	54806	25775	18961	28052	40577	1655
Proline; [M+H]+	Proline	Polar	3.772	116.071	1516	HILICp	RTMZ-Lib	arb. units	20741294	30628196	41548723	27433484	37630664	40076531	24577290	25980823	26514722	29743719	21596595	22710231	20653406	20408845	20590194	15985429	28510700	20368539	21042729	29349729	28172290	20853614	30409026	19202195	21946639	29023547	25490875	32742579	26967367	42442277	34801422	19495913	26308432	21565258	20248624	20760621	15663914	31541775	44517199	26810531	47064932
Pseudouridine; [M-H]-	Pseudouridine	Polar	0.705	243.062	4656	HSST3n	MSMS-Lib	arb. units	952952	1401753	691306	835980	666764	1080893	860279	1017685	1012820	986530	829868	1053328	1064162	953353	955850	1045115	1278693	993755	988730	874076	1472124	1633648	1268974	1662964	2023736	1738514	1294195	2202692	1998834	2149446	2438827	2201363	2620606	2905564	2802828	2600351	2311237	2678603	3231893	2751178	2244619
Pyruvic acid; [M-H]-	Pyruvic acid	Polar	0.631	87.0087	402	HSST3n	RTMZ-Lib	arb. units	5880220	1397209	30651626	30905289	32238553	16873717	29671786	6383819	7311167	10365162	12055294	35885558	7408208	32996289	8472811	6584064	11968142	17241601	27642416	21580005	10487699	1356037	30350576	1516185	3679871	3165494	35352386	4352229	4571885	17558972	941473	35322682	29131917	16538132	1604156	625755	19643133	21674528	21007812	2394306	37142345
Sebacic acid; [M-H]-	Sebacic acid	Polar	2.837	201.113	3121	HSST3n	MSMS-Lib	arb. units	156954	198594	206090	230589	285644	221194	237858	150561	233981	199496	326082	210439	246305	231653	322081	314778	180395	413205	225003	289405	217698	266636	335567	195805	539322	285388	216602	265611	378644	524125	350640	349846	397463	342312	482027	277373	303364	300434	341985	230034	284506
Serine; [M+H]+	Serine	Polar	4.216	106.05	1247	HILICp	RTMZ-Lib	arb. units	456563	563545	907964	509299	820808	387104	574166	301895	257070	520032	568079	412098	487972	458794	449823	491281	530524	310955	618113	739384	499631	293262	414913	428706	476476	440211	563961	398077	419165	652470	583879	436544	417614	409399	340601	267121	358291	558795	458967	555352	757868
Stachydrine (proline betaine); [M+H]+	Stachydrine (proline betaine)	Polar	3.319	144.102	2246	HILICp	RTMZ-Lib	arb. units	10835162	16697637	259454746	24780659	58256932	21697701	10849373	123518246	1732386	3262288	173658448	14650774	364875466	9616321	6848054	2269844	39340299	107192161	7410328	115226652	10598635	7917053	208467119	68406725	16737814	60976980	64979431	385787078	30780413	61398501	34232524	39352311	28382961	305927300	200991376	391789540	401976954	44053238	156331631	600829597	110540371
Suberic acid; [M-H]-	Suberic acid	Polar	2.704	173.082	2187	HSST3n	MSMS-Lib	arb. units	304442	305290	353866	286204	347966	286344	426449	287132	392821	283419	406775	381595	340765	283108	382962	410149	368409	378675	263675	351343	485339	407338	444066	248372	402571	398013	307533	415340	509103	648801	466613	389162	591680	408311	666758	401888	339040	330986	298703	278224	312699
Succinic acid; [M-H]-	Succinic acid	Polar	1.15	117.019	831	HSST3n	RTMZ-Lib	arb. units	1309183	1570490	7510184	2148225	2678008	2539196	3219854	1454675	1331975	1431804	1587276	4082901	1642835	1827341	1910677	1755850	1462248	2530287	2828630	2799060	1755145	1257666	2526845	1751848	1582014	1780368	3439735	1772825	2197632	2157177	1543388	4387111	6248896	2144428	1295019	1400057	2236446	1362775	1815099	2021108	3034696
Threonic acid; [M-H]-	Threonic acid	Polar	0.507	135.03	1219	HSST3n	MSMS-Lib	arb. units	10746153	4555813	21972764	17083491	16357925	9207279	14270006	13755286	4305329	9189623	12687925	15801530	15477772	14367498	23458750	8688794	13008860	19342933	12623307	14027816	14314313	11328396	22324006	10460628	13180663	10769061	16893953	11863678	11493952	27581993	30959609	24117942	26167523	30775566	18392985	21334711	29934167	21620104	20068674	29175255	22408991
Threonine; [M+H]+	Threonine	Polar	4.008	120.066	1592	HILICp	RTMZ-Lib	arb. units	2844317	1737908	1886419	1352705	2211422	1060320	1626388	943216	1015454	1396211	1160094	1078527	1468807	1049745	1288178	1558862	1562599	929443	949377	1493022	1912164	1910242	994893	1313996	1106518	1097187	1562288	1052386	1344917	1619060	1350540	1001854	1128547	936575	977030	1004253	868777	1662445	1307636	1104407	2097290
Tiglylglycine; [M-H]-	Tiglylglycine	Polar	2.37	156.066	1632	HSST3n	MSMS-Lib	arb. units	40737	36782	39522	77624	41249	13095	30271	13805	15276	25663	40766	9509	49411	27131	64426	30715	24560	41112	146786	38744	135980	39169	56012	43421	82206	43216	97855	57639	83368	82183	105514	29583	38540	98366	99789	57313	59041	43617	90045	102770	66911
TMAO; [M+H]+	TMAO	Polar	2.425	76.0758	701	HILICp	RTMZ-Lib	arb. units	8560205	6090885	12442048	5630488	6574003	11745025	6373475	5724712	3195494	7147144	11247319	8435213	20184558	10210673	9433549	46033329	23171649	4085473	5212695	10897885	7634089	10549666	21315580	13629963	26782612	8446321	10455534	8967758	16204098	13533674	11445152	26419405	29754557	26193492	18168001	17396900	16566980	33848454	12755775	21974089	16351891
Trisaccharide; [M+CHO2]-	Trisaccharide	Polar	0.55	549.167	9831	HSST3n	MSMS-Lib	arb. units	38956	46246	1084	6762	1160	22636	1079	38996	19018	59715	18214	4738	42795	13821	40342	50471	31926	27973	5496	1212	24315	64363	3421	76354	43163	96703	25186	45966	59207	18885	37722	19114	7735	48995	41560	56662	26799	25384	15687	75476	20425
Tryptophan; [M+H]+	Tryptophan	Polar	3.327	205.097	3871	HILICp	RTMZ-Lib	arb. units	5429380	7956785	6965473	9941507	6910433	7796772	6618113	5629898	5174103	4791910	5393502	7479477	4190125	6781839	5619030	5575372	6226933	5418439	5790549	5445801	10536510	3788918	6557739	5435375	4402462	4418210	5501771	4918888	4959174	4319760	6160129	4215696	4646411	3419472	4106469	4123994	3711508	5191853	4497323	4650536	7173695
Tyrosine; [M-H]-	Tyrosine	Polar	1.363	180.067	2378	HSST3n	MSMS-Lib	arb. units	1678402	1783321	2433551	2038681	1817622	1969301	1784037	1357528	1496105	1023876	1641293	1563376	1272218	1238930	1403724	1037815	1611324	1486209	1356870	1171416	2217251	1577153	1390262	1272430	1005166	1088784	1356506	1382096	1507999	1655201	1447008	1166332	1610670	1002101	1078183	839698	697123	1179157	1089928	1095646	1500867
Urea; [M+H]+	Urea	Polar	0.981	61.0399	23	HILICp	RTMZ-Lib	arb. units	93067127	96386665	73572236	101232435	81434515	85294301	106668712	62126529	93992098	72616525	85025165	98162381	117893786	122172852	66377104	93888143	85918336	82296347	110276783	88943362	119022646	90423699	127124945	96623698	100940208	103998750	131470976	119690652	110445286	132916297	147113324	167512239	225791542	195518153	159324705	165717290	158036124	163938803	198362776	167894692	218027073
Uric acid; [M-H]-	Uric acid	Polar	0.853	167.021	1980	HSST3n	MSMS-Lib	arb. units	70492076	94338876	56783474	71437909	56901147	86542117	77594458	72102435	93460750	71202436	60889416	104434998	76776006	78524148	52160570	66479851	75228782	73965023	83630631	81585704	81764278	111661819	77033652	81184911	109138295	74929954	94256204	94334405	76290461	86189824	86139806	73153118	64752967	82597559	87522197	112529819	57830955	54265989	111850157	89126236	61089390
Uridine; [M-H]-	Uridine	Polar	1.194	243.062	4655	HSST3n	MSMS-Lib	arb. units	499655	723275	731022	613778	771373	664208	897590	471079	477828	612919	593099	1038306	775137	866544	667228	727834	675511	601579	647766	731949	561608	487653	577815	815143	485562	617577	464719	773590	510180	387474	666818	1215626	926115	670883	553658	782494	613901	825896	628782	800753	1096047
Valine; [M+H]+	Valine	Polar	3.739	118.086	1569	HILICp	RTMZ-Lib	arb. units	7794246	8176719	8715228	7943005	10089249	8997099	7759282	6689360	7684119	5337030	6290767	7278080	7228051	7071746	5259564	6531568	7037620	6497193	7757278	6626189	9572620	7197993	8768909	7667732	5895122	6037778	7921878	6313048	7999577	7417019	7487692	6603697	9034658	7178648	7020079	6811810	6150995	6459908	6971746	6233265	8584523
[truncated: 103 more columns]

## Sheet: legend
Legend
Metabolite name (full)	Metabolite name including detected ion form (e.g., CE 18:1; [M+NH4]+)
Metabolite name	• Metabolite name without ion form; in case of lipids as the total number of carbon atoms and double bonds (e.g., DG 36:4) • In case of lipidomics data, see abbreviations for each lipid class below. • In general, the lipid class abbreviation is followed by the total number of carbon atoms and double bonds, e.g., DG 36:4 —> Diacylglycerol with 36 carbon atoms and 4 double bonds. • Isomers are mark…
Class	• Lipids are marked based on particular lipid class (e.g., DG, TG). • Polar metabolites are marked as “Polar”.
Average Rt (min)	Retention time of particular metabolite (min).
Average Mz	Mass-to-charge ratio of particular metabolite (m/z).
Alignment ID	Internal ID of particular metabolite within this project.
Platform	• Lipidomics platforms: LIPp, LIPn • Metabolomics platforms: HSST3n, HILICp
Identification	Annotations of particular metabolites are based on in-house retention time–m/z list (RTMZ-Lib), using in-silico lipid database (LipidBlast), or MS/MS search from various spectral databases (MSMS-Lib).
Unit	Data are reported as signal intensity from the detector (arb. units).
Lipid class nomenclature
Abbreviation	Lipid class	Example: chain summed	Example: chain separated
Acylcarnitine	CAR	CAR 18:1	CAR 18:1
Cholesteryl ester	CE	CE 18:1	CE 18:1
Ceramide non-hydroxyfatty acid-dihydrosphingosine	Cer-NDS	Cer 44:0;2O	Cer 18:0;2O/26:0
Ceramide non-hydroxyfatty acid-sphingosine	Cer-NS	Cer 42:1;2O	Cer 18:1;2O/24:0
Cholesterol	Cholesterol	Cholesterol	Cholesterol
Diacylglycerol	DG	DG 38:4	DG 18:0_20:4
Free fatty acid	FA	FA 18:1	FA 18:1
Ganglioside GM3	GM3	GM3 36:1;2O	GM3 18:1;2O/18:0
Dihexosylceramide	Hex2Cer	Hex2Cer 34:1;2O	Hex2Cer 18:1;2O/16:0
Trihexosylceramide	Hex3Cer	Hex3Cer 34:1;2O	Hex3Cer 18:1;2O/16:0
Hexosylceramide non-hydroxyfatty acid-dihydrosphingosine	HexCer-NDS	HexCer 40:0;2O	HexCer 18:0;2O/22:0
Hexosylceramide non-hydroxyfatty acid-sphingosine	HexCer-NS	HexCer 38:1;2O	HexCer 18:1;2O/20:0
Lysophosphatidic acid	LPA	LPA 16:0	LPA 16:0
Lysophophatidylcholine	LPC	LPC 18:1	LPC 18:1
Lysophosphatidylethanolamine	LPE	LPE 18:1	LPE 18:1
Ether-linked lysophosphatidylethanolamine	EtherLPE	LPE O-18:1	LPE O-18:1
Lysophosphatidylinositol	LPI	LPI 18:1	LPI 18:1
Lysophosphatidylserine	LPS	LPS 18:0	LPS 18:0
Monoacylglycerol	MG	MG 18:0	MG 18:0
N-acyl ethanolamines	NAE	NAE 20:4	NAE 20:4
Phosphatidylcholine	PC	PC 38:4	PC 18:0_20:4
Ether-linked phosphatidylcholine	EtherPC	PC O-38:4	PC O-18:0_20:4
Oxidized phosphatidylcholine	OxPC	PC 34:2;O	PC 16:0_18:2;O
Phosphatidylethanolamine	PE	PE 38:4	PE 18:0_20:4
Ceramide phosphoethanolamine	PE-Cer	PE-Cer 34:0;2O	PE-Cer 18:0;2O/16:0
Ether-linked phosphatidylethanolamine	EtherPE	PE O-38:4	PE O-18:0_20:4
Oxidized phosphatidylethanolamine	OxPE	PE 38:4;4O	PE 18:0_20:4;4O
Phosphatidylglycerol	PG	PG 38:4	PG 18:0_20:4
Phosphatidylinositol	PI	PI 38:4	PI 18:0_20:4
Phosphatidylserine	PS	PS 38:4	PS 18:0_20:4
Sulfatide	SHexCer	SHexCer 36:1;2O	SHexCer 18:1;2O/18:0
Sphingomyelin	SM	SM 38:1;2O	SM 18:1;2O/20:0
Sterol sulfate	SSulfate	ST 27:1;O;S	ST 27:1;O;S
Triacylglycerol	TG	TG 56:8	TG 16:0_18:2_22:6

## Sheet: list of samples
Sample ID	Material	Family Diagnosis	Individual's genetic diagnosis	eGFR	Group according to the eGFR	Sex	Age
S001	plasma	UKD	UKD-genotyped	155.288	UKD-1	F	30
S002	plasma	UKD	UKD-genotyped	152.522	UKD-1	M	12
S003	plasma	UKD	UKD-genotyped	139.114	UKD-1	F	30
S004	plasma	UKD	UKD-genotyped	115.032	UKD-1	F	17
S005	plasma	UKD	UKD-genotyped	115.032	UKD-1	F	16
S006	plasma	UKD	UKD-genotyped	113.79	UKD-1	M	23
S007	plasma	UKD	UKD-genotyped	109.029	UKD-1	M	34
S008	plasma	UKD	UKD-genotyped	100.927	UKD-1	F	34
S009	plasma	UKD	UKD-genotyped	100.739	UKD-1	F	22
S010	plasma	UKD	UKD-genotyped	96.882	UKD-1	F	23
S011	plasma	UKD	UKD-genotyped	93.6773	UKD-1	F	45
S012	plasma	UKD	UKD-genotyped	83.2803	UKD-2	NA	41
S013	plasma	UKD	UKD-genotyped	82.3055	UKD-2	F	67
S014	plasma	UKD	UKD-genotyped	78.0873	UKD-2	M	59
S015	plasma	UKD	UKD-genotyped	78.0814	UKD-2	F	42
S016	plasma	UKD	UKD-genotyped	76.628	UKD-2	F	27
S017	plasma	UKD	UKD-genotyped	73.9402	UKD-2	F	32
S018	plasma	UKD	UKD-genotyped	73.6931	UKD-2	F	43
S019	plasma	UKD	UKD-genotyped	72.1216	UKD-2	F	34
S020	plasma	UKD	UKD-genotyped	68.8398	UKD-2	F	20
S021	plasma	UKD	UKD-genotyped	62.0535	UKD-2	F	58
S022	plasma	UKD	UKD-genotyped	55.8707	UKD-3	F	28
S023	plasma	UKD	UKD-genotyped	54.238	UKD-3	M	21
S024	plasma	UKD	UKD-genotyped	52.3338	UKD-3	M	50
S025	plasma	UKD	UKD-genotyped	50.0669	UKD-3	F	35
S026	plasma	UKD	UKD-genotyped	42.7185	UKD-3	F	29
S027	plasma	UKD	UKD-genotyped	42.3766	UKD-3	F	49
S028	plasma	UKD	UKD-genotyped	41.3079	UKD-3	M	29
S029	plasma	UKD	UKD-genotyped	38.3349	UKD-3	F	37
S030	plasma	UKD	UKD-genotyped	37.3642	UKD-3	F	27
S031	plasma	UKD	UKD-genotyped	35.8592	UKD-3	F	30
S032	plasma	UKD	UKD-genotyped	34.5091	UKD-3	F	34
S033	plasma	UKD	UKD-genotyped	34.296	UKD-3	F	47
S034	plasma	UKD	UKD-genotyped	30.9399	UKD-3	M	31
S035	plasma	UKD	UKD-genotyped	30.1864	UKD-3	F	37
S036	plasma	UKD	UKD-genotyped	30.0097	UKD-3	M	54
S037	plasma	UKD	UKD-genotyped	29.9713	UKD-4	F	29
S038	plasma	UKD	UKD-genotyped	29.0177	UKD-4	F	46
S039	plasma	UKD	UKD-genotyped	28.8747	UKD-4	F	33
S040	plasma	UKD	UKD-genotyped	28.6831	UKD-4	F	46
S041	plasma	UKD	UKD-genotyped	28.6136	UKD-4	F	31
S042	plasma	UKD	UKD-genotyped	27.8611	UKD-4	F	32
S044	plasma	UKD	UKD-genotyped	26.2604	UKD-4	F	33
S045	plasma	UKD	UKD-genotyped	26.1976	UKD-4	F	32
S046	plasma	UKD	UKD-genotyped	25.0089	UKD-4	M	76
S047	plasma	UKD	UKD-genotyped	23.6132	UKD-4	F	53
S048	plasma	UKD	UKD-genotyped	23.5384	UKD-4	F	62
S049	plasma	UKD	UKD-genotyped	22.0193	UKD-4	M	44
S050	plasma	UKD	UKD-genotyped	20.0426	UKD-4	M	62
S051	plasma	UKD	UKD-genotyped	18.7334	UKD-4	F	71
S052	plasma	UKD	UKD-genotyped	16.357	UKD-4	F	43
S053	plasma	MKD	MKD-genotyped	102.028	MKD-1	F	29
S054	plasma	MKD	MKD-genotyped	108.155	MKD-1	F	31
S055	plasma	MKD	MKD-genotyped	103.608	MKD-1	M	19
S056	plasma	MKD	MKD-genotyped	111.088	MKD-1	F	20
S057	plasma	MKD	MKD-genotyped	131.886	MKD-1	F	23
S058	plasma	MKD	MKD-genotyped	102.592	MKD-1	F	33
S059	plasma	MKD	MKD-genotyped	94.1685	MKD-1	F	35
S060	plasma	MKD	MKD-genotyped	129.596	MKD-1	F	18
S061	plasma	MKD	MKD-genotyped	123.934	MKD-1	F	13
S062	plasma	MKD	MKD-genotyped	90.9239	MKD-1	F	28
S063	plasma	MKD	MKD-genotyped	125.028	MKD-1	F	19
S064	plasma	MKD	MKD-genotyped	84.745	MKD-2	M	24
S065	plasma	MKD	MKD-genotyped	77.2913	MKD-2	F	35
S066	plasma	MKD	MKD-genotyped	77.6055	MKD-2	M	23
S067	plasma	MKD	MKD-genotyped	82.8508	MKD-2	F	21
S068	plasma	MKD	MKD-genotyped	66.2555	MKD-2	F	43
S069	plasma	MKD	MKD-genotyped	87.4471	MKD-2	M	18
S070	plasma	MKD	MKD-genotyped	73.0428	MKD-2	F	31
S071	plasma	MKD	MKD-genotyped	90.9239	MKD-2	F	28
S072	plasma	MKD	MKD-genotyped	79.0806	MKD-2	M	35
S073	plasma	MKD	MKD-genotyped	69.5649	MKD-2	F	66
S074	plasma	MKD	MKD-genotyped	58.3417	MKD-3	M	46
S075	plasma	MKD	MKD-genotyped	40.012	MKD-3	M	34
S076	plasma	MKD	MKD-genotyped	35.8592	MKD-3	F	30
S077	plasma	MKD	MKD-genotyped	50.9095	MKD-3	F	51
S078	plasma	MKD	MKD-genotyped	37.9129	MKD-3	M	26
S079	plasma	MKD	MKD-genotyped	40.6006	MKD-3	F	45
S080	plasma	MKD	MKD-genotyped	58.1441	MKD-3	F	46
S081	plasma	MKD	MKD-genotyped	40.3691	MKD-3	F	52
S082	plasma	MKD	MKD-genotyped	32.8353	MKD-3	M	58
S083	plasma	MKD	MKD-genotyped	46.8411	MKD-3	F	27
S084	plasma	MKD	MKD-genotyped	47.0842	MKD-3	M	33
S085	plasma	MKD	MKD-genotyped	45.5413	MKD-3	F	61
S086	plasma	MKD	MKD-genotyped	43.0889	MKD-3	F	25
S087	plasma	MKD	MKD-genotyped	50.5728	MKD-3	F	65
S088	plasma	MKD	MKD-genotyped	32.5871	MKD-3	F	25
S089	plasma	MKD	MKD-genotyped	8.07317	MKD-4	F	37
S090	plasma	MKD	MKD-genotyped	28.5123	MKD-4	F	40
S091	plasma	MKD	MKD-genotyped	21.0292	MKD-4	F	64
S092	plasma	MKD	MKD-genotyped	16.1107	MKD-4	F	45
S093	plasma	MKD	MKD-genotyped	28.0576	MKD-4	F	37
S094	plasma	MKD	MKD-genotyped	11.6374	MKD-4	M	18
S095	plasma	MKD	MKD-genotyped	28.7844	MKD-4	F	61
S096	plasma	MKD	MKD-genotyped	26.6199	MKD-4	F	66
S097	plasma	MKD	MKD-genotyped	12.7831	MKD-4	F	38
S098	plasma	MKD	MKD-genotyped	20.6703	MKD-4	M	29
S099	plasma	MKD	MKD-genotyped	15.339	MKD-4	F	58
S100	plasma	MKD	MKD-genotyped	20.1096	MKD-4	F	39
S101	plasma	MKD	MKD-genotyped	16.8637	MKD-4	F	37
S102	plasma	MKD	MKD-genotyped	22.8589	MKD-4	F	37
S105	plasma	UKD	Genetically-unaffected	102.592	UKD-Ctrl	F	33
S106	plasma	UKD	Genetically-unaffected	96.7179	UKD-Ctrl	M	50
S107	plasma	UKD	Genetically-unaffected	82.6282	UKD-Ctrl	M	79
S108	plasma	UKD	Genetically-unaffected	98.7748	UKD-Ctrl	F	20
S109	plasma	UKD	Genetically-unaffected	114.575	UKD-Ctrl	F	47
S110	plasma	UKD	Genetically-unaffected	115.33	UKD-Ctrl	F	49
S111	plasma	UKD	Genetically-unaffected	87.5513	UKD-Ctrl	M	25
S112	plasma	UKD	Genetically-unaffected	95.4971	UKD-Ctrl	M	36
S113	plasma	UKD	Genetically-unaffected	51.4822	UKD-Ctrl	M	71
S114	plasma	UKD	Genetically-unaffected	84.4929	UKD-Ctrl	F	59
S115	plasma	UKD	Genetically-unaffected	112.754	UKD-Ctrl	F	15
S116	plasma	UKD	Genetically-unaffected	88.4795	UKD-Ctrl	M	36
S117	plasma	UKD	Genetically-unaffected	81.8329	UKD-Ctrl	M	26
S118	plasma	UKD	Genetically-unaffected	77.7454	UKD-Ctrl	F	32
S119	plasma	UKD	Genetically-unaffected	105.64	UKD-Ctrl	F	52
S120	plasma	UKD	Genetically-unaffected	96.0315	UKD-Ctrl	M	34
S121	plasma	UKD	Genetically-unaffected	87.8019	UKD-Ctrl	F	48
S122	plasma	UKD	Genetically-unaffected	111.844	UKD-Ctrl	F	57
S123	plasma	UKD	Genetically-unaffected	64.7962	UKD-Ctrl	M	34
S124	plasma	UKD	Genetically-unaffected	109.372	UKD-Ctrl	F	49
S125	plasma	MKD	Genetically-unaffected	92.955	MKD-Ctrl	F	29
S126	plasma	MKD	Genetically-unaffected	108.495	MKD-Ctrl	M	52
S127	plasma	MKD	Genetically-unaffected	83.224	MKD-Ctrl	F	51
S128	plasma	MKD	Genetically-unaffected	84.6091	MKD-Ctrl	M	20
S129	plasma	MKD	Genetically-unaffected	62.1087	MKD-Ctrl	F	47
S130	plasma	MKD	Genetically-unaffected	60.9101	MKD-Ctrl	F	60
S131	plasma	MKD	Genetically-unaffected	104.791	MKD-Ctrl	F	66
S132	plasma	MKD	Genetically-unaffected	153.564	MKD-Ctrl	F	23
S133	plasma	MKD	Genetically-unaffected	82.0572	MKD-Ctrl	F	28
S134	plasma	MKD	Genetically-unaffected	110.366	MKD-Ctrl	M	25
S135	plasma	MKD	Genetically-unaffected	67.7977	MKD-Ctrl	M	31
S136	plasma	MKD	Genetically-unaffected	61.5778	MKD-Ctrl	M	72
S137	plasma	MKD	Genetically-unaffected	75.2004	MKD-Ctrl	F	62
S138	plasma	MKD	Genetically-unaffected	92.66	MKD-Ctrl	M	36
S139	plasma	MKD	Genetically-unaffected	124.858	MKD-Ctrl	F	26
S140	plasma	MKD	Genetically-unaffected	77.0517	MKD-Ctrl	F	56
S141	plasma	MKD	Genetically-unaffected	101.309	MKD-Ctrl	F	23
S142	plasma	MKD	Genetically-unaffected	78.8505	MKD-Ctrl	F	25
S143	plasma	MKD	Genetically-unaffected	112.575	MKD-Ctrl	M	18
S144	plasma	MKD	Genetically-unaffected	77.7093	MKD-Ctrl	F	43
S951	plasma	NIST-SRM-1950	NIST_SRM	NA	NIST_SRM	NA	NA
S952	plasma	NIST-SRM-1950	NIST_SRM	NA	NIST_SRM	NA	NA
S953	plasma	NIST-SRM-1950	NIST_SRM	NA	NIST_SRM	NA	NA
