# Supplementary material for: Plasma Metabolites Associated with CKD Stage in Autosomal Dominant Tubulointerstitial Kidney Disease
Source: Kidney360. 2025 Nov 14;7(2):321–34. doi: 10.34067/KID.0000001029 (PMC12935368; doi:10.34067/KID.0000001029)
Supplement: Supplementary file 3 [file kidney360-7-321-s003.xlsx]

## Sheet: ANOVA significant
		Tukey´s HSD post-hoc tests (adjusted P-value)
Metabolite name	ANOVA (adjusted P-value)	MKD-Ctrl vs. UKD-Ctrl	UKD-1 vs. UKD-Ctrl	UKD-2 vs. UKD-Ctrl	UKD-3 vs. UKD-Ctrl	UKD-4 vs. UKD-Ctrl	MKD-1 vs. UKD-Ctrl	MKD-2 vs. UKD-Ctrl	MKD-3 vs. UKD-Ctrl	MKD-4 vs. UKD-Ctrl	UKD-1 vs. MKD-Ctrl	UKD-2 vs. MKD-Ctrl	UKD-3 vs. MKD-Ctrl	UKD-4 vs. MKD-Ctrl	MKD-1 vs. MKD-Ctrl	MKD-2 vs. MKD-Ctrl	MKD-3 vs. MKD-Ctrl	MKD-4 vs. MKD-Ctrl	UKD-2 vs. UKD-1	UKD-3 vs. UKD-1	UKD-4 vs. UKD-1	MKD-1 vs. UKD-1	MKD-2 vs. UKD-1	MKD-3 vs. UKD-1	MKD-4 vs. UKD-1	UKD-3 vs. UKD-2	UKD-4 vs. UKD-2	MKD-1 vs. UKD-2	MKD-2 vs. UKD-2	MKD-3 vs. UKD-2	MKD-4 vs. UKD-2	UKD-4 vs. UKD-3	MKD-1 vs. UKD-3	MKD-2 vs. UKD-3	MKD-3 vs. UKD-3	MKD-4 vs. UKD-3	MKD-1 vs. UKD-4	MKD-2 vs. UKD-4	MKD-3 vs. UKD-4	MKD-4 vs. UKD-4	MKD-2 vs. MKD-1	MKD-3 vs. MKD-1	MKD-4 vs. MKD-1	MKD-3 vs. MKD-2	MKD-4 vs. MKD-2	MKD-4 vs. MKD-3
Creatinine	6.69482e-40	0.991801	0.999302	0.199463	1.01252e-13	3.77476e-15	1	0.101385	1.54132e-12	3.55271e-15	0.861006	0.703389	6.21281e-13	8.65974e-15	0.996411	0.484626	2.24095e-10	3.55271e-15	0.0939358	2.18492e-13	1.28786e-14	0.999866	0.0465527	2.31781e-11	3.55271e-15	7.09592e-06	1.13354e-12	0.330723	0.999999	0.000392256	7.03881e-14	0.0282554	4.16489e-12	7.84977e-05	0.989373	9.93716e-07	3.41949e-14	3.45803e-11	0.000743442	0.226662	0.192054	7.06005e-10	3.55271e-15	0.00282262	9.50351e-14	6.1667e-09
Pseudouridine	2.49823e-39	1	1	0.958706	3.06644e-13	5.55112e-15	0.999992	0.396798	2.75057e-10	3.55271e-15	1	0.979247	5.72764e-13	6.21725e-15	0.999918	0.478131	5.91672e-10	3.55271e-15	0.969654	1.15227e-10	5.37348e-14	1	0.506459	4.11489e-08	3.77476e-15	2.75733e-07	1.07248e-13	0.892757	0.994847	4.45483e-05	2.35367e-14	0.0161474	2.13669e-11	7.6854e-05	0.967257	2.79561e-07	3.9968e-14	1.45259e-11	0.000168719	0.188966	0.328253	8.38921e-09	3.55271e-15	0.00496044	8.60423e-14	5.98416e-10
Acetylthreonine	1.66643e-37	0.99998	0.999998	0.617068	5.18763e-12	3.4639e-14	0.999743	0.699735	1.13857e-06	3.55271e-15	1	0.851412	5.61262e-11	5.57332e-14	1	0.897889	8.86989e-06	3.55271e-15	0.91256	1.52428e-08	1.05249e-13	1	0.939334	0.000215513	3.55271e-15	5.6673e-05	1.16301e-10	0.971058	1	0.0720465	2.04281e-14	0.0976238	5.75222e-08	9.1106e-05	0.4478	2.20277e-10	1.23457e-13	3.29826e-10	3.38792e-05	0.000282443	0.981858	0.000622993	3.77476e-15	0.0816591	3.24185e-14	9.88098e-14
Dimethylarginine	8.06845e-36	1	0.99999	0.730895	2.55342e-11	5.77316e-15	1	0.272249	4.61807e-07	3.55271e-15	0.999935	0.791313	4.74782e-11	6.21725e-15	1	0.326265	8.03075e-07	3.55271e-15	0.616179	1.09634e-09	4.10783e-14	0.999711	0.22373	3.71071e-06	8.43769e-15	8.12626e-05	2.9321e-13	0.94163	0.999621	0.0289756	9.17044e-14	0.00104243	4.04354e-08	0.00283831	0.752075	5.20699e-06	7.79377e-14	5.23438e-11	4.2379e-07	0.947827	0.605682	8.45616e-05	2.44249e-14	0.24533	2.6823e-13	8.97037e-10
N-Formylmethionine	4.28143e-35	0.475219	1	0.0122193	1.49225e-12	2.10942e-14	0.999108	0.0697759	1.37923e-12	3.55271e-15	0.806767	0.67017	6.32232e-08	9.88098e-14	0.984986	0.931122	5.85848e-08	3.9968e-15	0.0653702	1.98225e-09	9.74776e-14	0.999958	0.213474	1.85107e-09	4.44089e-15	0.0132407	1.19938e-07	0.219826	0.999996	0.0127005	1.15463e-13	0.0771671	3.45222e-08	0.00453909	1	1.42786e-07	1.05915e-13	3.85602e-08	0.0801109	0.0343149	0.501493	3.23132e-08	8.43769e-15	0.00434468	1.05693e-13	1.53e-07
N-Acetylalanine	3.05232e-33	0.978377	0.994556	0.337478	7.02638e-11	1.57652e-14	1	0.4392	1.06407e-07	3.55271e-15	1	0.90621	1.88721e-08	6.63913e-14	0.999523	0.9451	1.65556e-05	4.66294e-15	0.949566	1.76778e-06	1.10578e-13	0.999873	0.970304	0.000369195	4.68514e-14	0.00147766	1.3112e-10	0.678545	1	0.0702561	1.05915e-13	0.00711554	8.11551e-08	0.00187095	0.948202	1.33201e-06	9.88098e-14	3.28327e-10	3.95858e-05	0.514007	0.755846	2.50346e-05	2.08722e-14	0.0751385	1.20237e-13	2.03531e-09
1-Methylhistidine	4.3862e-32	0.999666	0.99991	0.85796	4.19575e-12	3.81917e-14	0.99854	0.986892	0.000362898	5.81757e-14	1	0.520351	2.34701e-13	1.4877e-14	1	0.850645	2.68377e-05	2.62013e-14	0.68142	1.26184e-10	8.59313e-14	1	0.916784	0.000567591	9.27036e-14	8.98051e-06	2.24399e-11	0.545298	0.999996	0.346028	7.1176e-11	0.131925	3.89826e-11	2.76236e-06	0.0235583	0.190766	7.67164e-14	8.7248e-12	1.706e-07	1	0.836706	0.000234852	9.02611e-14	0.171217	2.66251e-11	5.06578e-07
N-Acetylserine	1.60239e-30	0.999867	0.999642	0.973115	1.48652e-08	7.78266e-14	0.999829	0.970793	7.08748e-06	4.21885e-15	1	0.999453	2.32578e-07	9.74776e-14	1	0.999217	8.08083e-05	6.43929e-15	0.999978	2.92172e-05	2.10376e-12	1	0.999959	0.00248286	7.41629e-14	0.000467094	1.17866e-10	0.99995	1	0.0211467	9.4813e-14	0.0196284	2.29889e-05	0.0010235	0.973433	7.52705e-07	1.58651e-12	5.828e-10	0.000255225	0.254673	0.999912	0.00203151	7.14984e-14	0.0349958	1.04472e-13	2.13997e-09
Urea	4.00893e-24	0.999975	1	0.711566	4.75092e-08	9.68114e-14	0.787925	0.515663	8.49937e-05	9.73666e-14	0.999371	0.440404	4.75868e-09	8.58202e-14	0.517349	0.275738	1.16993e-05	8.82627e-14	0.935903	1.531e-05	8.96383e-12	0.965148	0.82635	0.00412801	7.28051e-12	0.00927132	6.42709e-08	1	1	0.320165	4.65236e-08	0.0732009	0.00347624	0.0387449	0.891945	0.052768	1.03862e-08	9.13525e-07	0.000453637	1	0.999982	0.19828	7.69901e-09	0.591191	6.45554e-07	0.000310528
N6-Succinyladenosine	2.91577e-23	0.922099	0.99884	0.814198	5.04728e-06	1.72529e-12	0.989274	0.997464	0.0745106	8.54872e-14	0.627689	0.999962	0.00129614	1.87229e-09	0.444614	1	0.753418	1.58429e-13	0.504851	6.42175e-06	2.00585e-11	1	0.922468	0.0316976	9.65894e-14	0.0659803	6.92251e-06	0.355264	0.999696	0.992107	2.11355e-09	0.180158	1.99629e-06	0.0101922	0.34943	0.000451567	5.15488e-12	5.49023e-07	5.35119e-05	0.660772	0.83085	0.0144869	9.21485e-14	0.806469	1.64428e-10	8.71067e-09
1-Methyladenosine	1.01374e-19	0.98981	0.999995	0.999948	0.00296238	6.36858e-09	1	0.999918	0.00148723	1.9762e-13	0.999983	0.933757	6.52098e-05	4.04556e-11	0.999563	0.933664	2.90657e-05	9.15934e-14	0.998241	0.00583434	1.28076e-07	1	0.997867	0.00331049	1.08177e-11	0.111546	1.82954e-05	0.999785	1	0.0750092	3.45348e-09	0.185438	0.0117681	0.155196	1	0.000280066	3.53487e-07	4.73655e-05	0.265205	0.570665	0.999701	0.00687212	3.25819e-11	0.108501	1.35421e-08	0.000556648
Kynurenine	1.77793e-18	0.999211	0.574963	0.360087	4.48677e-05	1.60685e-11	0.98605	0.524528	1.34509e-06	1.01474e-13	0.920004	0.760812	0.000760522	6.26474e-10	0.999985	0.878027	3.07494e-05	2.24265e-13	0.999999	0.28617	6.54342e-05	0.99769	1	0.0612903	9.53514e-08	0.563676	0.000529266	0.976445	1	0.18659	1.27358e-06	0.155458	0.0301738	0.499392	0.999354	0.00121117	1.04968e-06	0.000501248	0.55963	0.847531	0.992743	0.00334443	9.68996e-10	0.158881	1.44783e-06	0.0148318
CAR 6:0-DC	2.13202e-17	0.999969	0.988903	0.999993	0.000366765	1.31427e-08	0.969008	1	0.00149028	3.86758e-11	0.999798	0.99804	5.27586e-05	1.19424e-09	0.829259	0.999963	0.000239258	3.34222e-12	0.958908	8.88046e-05	1.10713e-08	0.609884	0.993151	0.000320175	6.64249e-11	0.0234958	1.9413e-05	0.99963	1	0.0565346	2.03595e-07	0.558866	0.135875	0.0139696	0.999999	0.0549575	0.000242154	1.20962e-05	0.338129	0.97674	0.995946	0.263943	2.91187e-06	0.034383	1.39803e-07	0.020767
3-Indoxyl sulfate	2.41719e-17	1	1	0.999651	0.00720257	2.27974e-05	0.999685	1	0.00199571	3.29958e-13	1	0.999674	0.00704788	2.2166e-05	0.999707	1	0.00194919	3.21076e-13	0.99977	0.0453459	0.000620414	0.999799	1	0.0178766	2.13398e-10	0.00707661	6.27316e-05	1	0.999999	0.00243238	1.75517e-11	0.939235	0.00533042	0.0338224	0.999999	0.000194869	3.78897e-05	0.000555724	0.990747	0.024993	0.999999	0.00173906	6.07792e-12	0.0137044	4.66406e-10	0.000735968
3-Methylglutaconic acid	1.77982e-16	0.999996	0.993707	0.998194	0.00236569	4.56249e-07	0.99996	0.999785	0.12683	1.29674e-12	0.954082	0.999967	0.00845313	2.5301e-06	1	0.995074	0.275658	8.42615e-12	0.867412	0.000660997	3.44024e-07	0.951796	1	0.0316756	5.11147e-12	0.187064	0.00112583	1	0.964741	0.83597	9.231e-08	0.705451	0.0726416	0.00470837	0.971015	0.00180335	0.000196363	6.58359e-06	0.0802626	0.329999	0.992416	0.615313	7.85139e-09	0.111256	2.63987e-10	1.33234e-05
Tiglylglycine	7.75315e-16	1	0.991483	0.354722	0.000963054	1.00468e-05	1	0.948364	2.90903e-05	6.04183e-13	0.973011	0.255957	0.000435825	3.99418e-06	1	0.895256	1.18558e-05	2.70783e-13	0.965474	0.140024	0.00965019	0.988232	0.999999	0.0187849	4.09952e-08	0.917662	0.379924	0.421834	0.997667	0.512014	4.48943e-05	0.991294	0.00480058	0.396404	0.998668	0.00236059	0.000129575	0.0569311	1	0.0594443	0.944017	0.000302153	1.22619e-10	0.0949257	1.46094e-06	0.0317611
CAR 5:0-DC	2.26462e-14	0.995746	0.955521	0.973816	0.049161	1.12493e-07	0.999999	0.926882	0.133946	1.25551e-08	0.99996	0.649105	0.00311875	1.47408e-09	0.99999	0.520243	0.0118578	1.60675e-10	0.49528	0.0042018	2.24323e-08	0.99787	0.384775	0.0130472	3.07362e-09	0.856905	0.00169544	0.943264	1	0.96149	0.000335757	0.0965591	0.0709488	0.955299	0.999998	0.0254299	1.84635e-06	0.0066059	0.0359363	0.999951	0.879571	0.161076	2.70203e-07	0.993243	0.00150776	0.00808936
N-Acetylcytidine	6.79142e-14	1	1	1	0.00373252	0.000359085	0.793668	0.999287	0.105626	3.29816e-10	1	0.999993	0.00176615	0.000155309	0.883969	0.99623	0.0620267	1.13499e-10	0.999997	0.0135706	0.00215907	0.946407	0.998271	0.179149	2.56077e-08	0.0623119	0.0133849	0.809541	0.99999	0.439901	4.5768e-07	0.999902	5.78098e-05	0.244451	0.990934	0.0324519	5.50571e-06	0.0770796	0.852859	0.145138	0.552482	0.00247145	1.56877e-11	0.800135	1.00733e-05	0.0010412
N-Acetylneuraminic acid	3.1006e-13	0.991788	0.999997	1	0.0584704	3.15911e-06	1	0.999987	0.106006	4.18376e-11	0.967132	0.999243	0.437163	0.000190536	0.999319	0.999999	0.59296	5.16752e-09	0.999995	0.0727516	2.31294e-05	0.999989	0.999326	0.119574	1.88783e-09	0.244226	0.000272783	1	0.999999	0.347914	4.53626e-08	0.343028	0.224304	0.508221	1	0.000569699	0.000178558	0.00195594	0.229599	0.479709	1	0.326313	2.10949e-08	0.635497	6.88724e-07	0.000245554
Phenylacetylglutamine	3.60291e-13	1	0.977796	1	0.0700409	0.000107213	0.999655	0.999191	0.00459118	2.59712e-08	0.990943	1	0.0457735	5.5534e-05	0.999952	0.999834	0.00263793	1.20602e-08	0.989618	0.00945948	1.84364e-05	0.999991	1	0.00060719	1.09135e-08	0.254743	0.00309168	0.999822	0.999556	0.0430657	5.57999e-06	0.788158	0.04042	0.0510194	0.998298	0.0266825	0.000137268	0.000281956	0.996306	0.762707	1	0.00350432	1.09034e-07	0.00546977	3.82887e-07	0.212195
N-Acetylcarnosine	4.27392e-13	1	0.998212	0.962766	0.0010795	4.81955e-07	0.999996	0.144293	0.0270807	8.63273e-08	0.999719	0.921541	0.000522051	1.9503e-07	1	0.0983761	0.0151417	3.47041e-08	0.728748	0.000566242	7.09378e-07	0.999998	0.0541454	0.0105864	1.50339e-07	0.300442	0.00525713	0.910483	0.924645	0.802571	0.00151057	0.825839	0.00262264	0.997483	0.99716	0.563885	4.70021e-06	0.412885	0.274483	0.999989	0.135037	0.0372083	1.02413e-06	1	0.215529	0.11479
N-Acetylcitrulline	1.03381e-12	0.951454	0.999994	1	0.00800443	0.000293175	0.992917	0.999969	0.00875076	7.45728e-08	0.88682	0.970341	7.41847e-05	1.38349e-06	1	0.880158	8.30143e-05	1.6076e-10	1	0.120254	0.0138131	0.967158	1	0.126992	2.87663e-05	0.0795649	0.00860479	0.99355	0.999999	0.0842673	1.85116e-05	0.998132	0.0019406	0.224403	1	0.235034	9.36149e-05	0.0374327	0.997655	0.747174	0.959901	0.00211116	6.21091e-08	0.234386	0.000164159	0.223708
N6,N6,N6-Trimethyllysine	1.03381e-12	0.999998	0.999971	0.964316	0.0200498	1.11155e-07	0.999932	1	0.430188	1.82176e-07	1	0.874702	0.00659295	2.04505e-08	1	0.999901	0.23588	3.50984e-08	0.87982	0.0215889	8.89544e-07	1	0.999638	0.333138	1.21338e-06	0.750835	0.00206569	0.860411	0.998542	0.99945	0.00235868	0.18636	0.0185165	0.236096	0.971959	0.195243	7.03644e-07	0.000110024	0.00595335	1	0.999399	0.305074	9.64474e-07	0.869465	0.000131655	0.00689286
Cystine	1.11062e-12	0.393925	0.998354	0.98641	0.00842282	0.00910349	0.250331	0.489319	0.20946	0.00463683	0.980412	0.998372	1.17833e-06	1.31445e-06	0.999821	0.999999	0.000201515	6.3257e-07	1	0.00369562	0.00396725	0.874479	0.961689	0.0820804	0.00210162	0.00202399	0.00217404	0.963817	0.992821	0.0486896	0.00114968	1	3.75332e-06	4.49347e-05	0.98636	1	4.11421e-06	4.87262e-05	0.988161	1	1	0.000286725	2.04412e-06	0.00197451	2.49037e-05	0.954864
Indole-3-lactic acid	1.71861e-12	1	0.993246	0.815499	0.00229124	0.000243103	0.999666	0.926357	0.000336519	3.34429e-10	0.997603	0.874088	0.00378972	0.000426175	0.998654	0.956634	0.000585574	6.85355e-10	0.999765	0.203369	0.060978	0.912048	0.999991	0.0733675	5.18435e-06	0.66717	0.345422	0.572559	1	0.386456	0.00019132	0.999943	0.00192844	0.574302	0.999984	0.0467758	0.000279076	0.277581	1	0.178103	0.733999	0.000368707	2.76926e-09	0.313004	0.000158664	0.151019
gamma-Butyrobetaine	4.12088e-12	0.985324	0.999824	0.990666	2.00391e-05	9.26411e-08	0.992093	0.732965	0.0137807	1.18075e-07	0.878784	1	0.00131195	1.12085e-05	1	0.994527	0.211471	1.27724e-05	0.915908	4.09387e-05	4.47216e-07	0.92037	0.5166	0.0109048	4.98288e-07	0.0233484	0.000822273	1	0.999373	0.543969	0.000808024	0.987501	0.0144449	0.234931	0.864637	0.982202	0.000404852	0.0213569	0.218778	1	0.998781	0.466926	0.000404566	0.965198	0.0201664	0.206133
CAR 4:0	4.12088e-12	0.997553	0.962897	0.803844	0.00121787	1.44333e-09	0.954768	1	0.00388021	8.33896e-08	0.999947	0.992555	0.0193517	8.19949e-08	0.999902	0.999786	0.0492981	3.48053e-06	0.999993	0.257324	5.91437e-05	1	0.991573	0.414181	0.000810995	0.584939	0.000675007	0.999997	0.93125	0.757715	0.00644045	0.16809	0.276875	0.0244022	1	0.539251	6.96005e-05	1.76833e-06	0.0826679	0.999837	0.989352	0.439047	0.000937472	0.0514392	2.82033e-05	0.349605
Sebacic acid	5.06097e-12	1	0.999994	0.839823	0.00555448	0.000444316	0.0563341	0.793648	0.00087495	5.09696e-11	0.999886	0.746182	0.00280653	0.000204117	0.0342356	0.694304	0.000411027	1.85378e-11	0.98601	0.0954596	0.0182392	0.313098	0.974644	0.0288022	9.59341e-08	0.769145	0.394412	0.952011	1	0.489721	4.50652e-05	0.999788	0.999998	0.869021	0.999982	0.00822135	0.994902	0.536102	1	0.0556002	0.980077	0.998622	0.00667784	0.632438	0.000158202	0.0354011
CAR 4:0-OH	1.61796e-11	0.944699	0.999973	0.996787	7.27093e-06	2.32138e-05	0.550454	0.160027	0.760157	2.07037e-10	0.999777	1	0.00132505	0.0034465	0.99432	0.784367	0.999951	1.07161e-07	0.999998	0.0013452	0.00306955	0.927528	0.559307	0.988497	4.23183e-07	0.008323	0.0169263	0.991881	0.809011	0.999766	5.60213e-06	1	0.146718	0.70133	0.0195966	0.558036	0.237391	0.824371	0.040615	0.397868	0.999195	0.999988	0.000319961	0.96989	0.0148314	7.32619e-06
Disaccharide	2.00044e-11	0.999985	1	1	0.411723	4.70838e-05	0.999848	1	0.0147999	1.9096e-07	1	0.999999	0.184612	7.0501e-06	1	0.999999	0.00344851	2.3787e-08	1	0.442067	0.000304821	1	1	0.0307045	3.14973e-06	0.645309	0.0012784	0.999974	1	0.0773499	1.82132e-05	0.202869	0.264052	0.69785	0.961024	0.00776863	8.79367e-05	0.00228352	0.925477	0.97063	0.999973	0.0120089	7.84823e-07	0.103797	4.07077e-05	0.23874
N-Acetylornithine	2.39645e-11	0.97649	0.948157	0.99695	0.000947253	6.88194e-07	0.867384	0.597667	0.00116918	0.0071168	0.398351	1	0.0383216	9.31242e-05	0.260813	0.985145	0.0448733	0.153178	0.664304	7.08847e-05	9.55597e-08	1	0.119259	8.66652e-05	0.00050824	0.13375	0.00181607	0.523436	0.991013	0.148836	0.327292	0.873523	2.66279e-05	0.821958	1	0.999991	3.09779e-08	0.0949286	0.850405	0.637345	0.0718915	3.27548e-05	0.000206779	0.844213	0.962756	0.999997
Hippuric acid	3.25348e-11	0.999493	0.984095	0.999971	0.0028263	0.000127182	1	0.995529	7.68504e-06	7.87134e-08	0.999962	1	0.0250218	0.00168325	0.999422	0.999998	0.000131584	1.7135e-06	0.999965	0.284478	0.0583636	0.986426	1	0.0109349	0.000448882	0.0998518	0.0149243	0.999937	0.999996	0.00233787	8.16337e-05	0.99923	0.013795	0.309065	0.944729	0.392806	0.00124947	0.0733232	0.99986	0.853575	0.995431	0.000137542	3.15288e-06	0.0159896	0.000849182	0.991923
TMAO	3.39873e-11	1	0.999601	0.965018	0.0690452	6.95605e-05	0.933368	1	0.384156	9.91925e-08	0.997832	0.985778	0.108963	0.000147191	0.876296	1	0.501424	2.3321e-07	0.806028	0.0385801	9.0429e-05	0.999825	0.999725	0.212185	3.21275e-07	0.91795	0.0831957	0.412211	0.993803	0.998907	0.00158143	0.734504	0.00454697	0.319197	0.999241	0.056122	4.829e-06	0.00427937	0.261636	0.922017	0.966526	0.0404497	1.24952e-08	0.739235	3.90543e-05	0.00580205
Cytosine	1.47235e-10	1	0.999992	0.999999	0.335161	3.02172e-05	0.999992	0.999981	7.50954e-06	3.86196e-06	0.999999	1	0.404851	4.94654e-05	0.999999	0.999997	1.25278e-05	6.42962e-06	1	0.81364	0.00294371	1	1	0.00108255	0.000590326	0.788794	0.00318906	1	1	0.00121191	0.00066843	0.211868	0.815291	0.891608	0.109064	0.0671845	0.00297717	0.00875486	1	0.999954	1	0.00109556	0.000597516	0.00364344	0.0020727	1
4-Hydroxyhippuric acid sulfate	2.06267e-10	0.999997	1	0.984243	0.571748	0.00170644	1	0.999878	6.49065e-05	4.94695e-08	0.999999	0.998679	0.799827	0.00613074	0.999918	1	0.000286006	2.7535e-07	0.992657	0.75221	0.0130788	1	0.999943	0.00109172	3.44469e-06	0.999644	0.276908	0.974634	0.999994	0.0561787	0.000606271	0.564328	0.613263	0.984394	0.145179	0.0014203	0.00641672	0.12421	0.999041	0.417347	0.999322	0.000475853	1.29245e-06	0.0199922	0.000175951	0.879402
N-alpha-Acetylornithine	2.08032e-10	0.966072	0.971363	1	0.00277568	2.33446e-05	0.73611	0.58722	0.000303738	0.081209	0.438462	0.993984	0.0988087	0.00246835	0.136422	0.988401	0.0194159	0.652375	0.986678	0.000315615	3.82534e-06	0.999951	0.145977	3.95756e-05	0.00973753	0.0303781	0.00101998	0.853296	0.77921	0.00646384	0.269706	0.984385	2.84766e-05	0.924412	0.999945	0.995544	2.56139e-07	0.363952	0.999914	0.602706	0.039242	3.0519e-06	0.00131321	0.692591	0.999883	0.910528
Phenol sulfate	6.22387e-10	1	0.999997	0.997846	0.125537	2.80211e-05	1	0.977315	0.318565	3.72762e-08	0.999982	0.995394	0.0981196	1.7973e-05	1	0.963947	0.264157	2.27075e-08	0.999993	0.522668	0.0023648	0.999999	0.999349	0.774794	1.46624e-05	0.843007	0.0165504	0.999031	1	0.964854	0.00018605	0.45318	0.287367	0.967592	0.999994	0.0170369	0.000567896	0.0626028	0.216648	0.924694	0.988613	0.528041	2.72715e-06	0.997223	0.0012532	0.00432596
CAR 8:1	8.55977e-10	0.999424	1	1	0.000708901	3.27145e-06	0.999985	0.99997	0.973198	0.000664797	0.999998	0.998186	4.65186e-05	1.39218e-07	0.987888	0.988078	0.707103	4.58523e-05	0.999993	0.00318896	4.316e-05	0.999819	0.99974	0.963048	0.00285384	0.0212691	0.000509533	1	1	0.998932	0.018809	0.976569	0.0289946	0.0617734	0.0763219	1	0.000675818	0.00234159	0.00175491	0.988811	1	0.999878	0.0256521	0.999974	0.0546827	0.0676945
4-Hydroxyhippuric acid	3.17923e-09	0.985672	0.999728	0.678565	0.10841	1.9971e-06	0.973749	0.50813	0.00285059	2.04784e-08	1	0.991668	0.651213	0.000173784	1	0.956329	0.0703714	2.52608e-06	0.982192	0.663195	0.000944695	0.99998	0.935466	0.112121	2.84953e-05	0.999672	0.0746355	0.999694	1	0.826488	0.00553999	0.185889	0.924959	0.999999	0.984584	0.0142413	0.00614329	0.194026	0.844051	0.992829	0.995681	0.330652	0.000241856	0.954576	0.0219479	0.248771
Phenyl glucuronide	5.89023e-09	1	1	1	0.238415	9.50287e-05	1	0.987346	0.0262207	1.08936e-06	1	0.999997	0.199901	6.61038e-05	1	0.980102	0.0201626	7.31658e-07	1	0.451224	0.00155946	1	0.994511	0.101102	4.35548e-05	0.692089	0.006822	1	0.999638	0.235638	0.000262319	0.448133	0.601347	0.986097	0.998416	0.0529632	0.00348486	0.0902683	0.91998	0.990766	0.99904	0.169571	0.000109437	0.750233	0.00696811	0.32948
Citrulline	7.80267e-09	0.999999	0.999938	0.999203	0.035788	2.10184e-05	0.99975	0.913069	0.0482388	0.000366992	1	0.991685	0.0140966	5.38409e-06	0.999998	0.797641	0.0196143	0.000108357	0.982036	0.0312334	5.73291e-05	1	0.773452	0.0405864	0.00059801	0.5373	0.0101806	0.9707	0.999766	0.597429	0.0520277	0.710544	0.0234929	0.943944	1	0.957632	3.81539e-05	0.109418	0.646437	0.999947	0.722979	0.0307938	0.00041381	0.96248	0.320368	0.934397
N-alpha-Acetylarginine	1.15735e-08	1	1	0.938892	0.0863443	1.19463e-05	0.999962	0.999978	0.0203566	9.26355e-06	1	0.939872	0.0872749	1.21722e-05	0.999964	0.99998	0.0206229	9.43637e-06	0.978315	0.256581	0.000389767	0.999995	0.999997	0.0964892	0.000289452	0.964073	0.0451478	0.998987	0.99932	0.814379	0.0345273	0.42774	0.521751	0.607669	0.999981	0.355213	0.00206552	0.00501848	0.745582	1	1	0.254803	0.00153184	0.336394	0.00375296	0.666577
CAR 9:1	6.6666e-08	1	0.999921	0.999994	0.0430591	3.59634e-05	1	0.99715	0.0152722	2.76334e-05	0.999998	1	0.0777253	9.07468e-05	1	0.999556	0.0297807	6.89791e-05	1	0.403556	0.00522054	1	1	0.237861	0.00389658	0.366619	0.00498512	1	0.999994	0.21443	0.00372895	0.744738	0.262721	0.718612	0.999999	0.666386	0.00217861	0.0324342	0.902953	1	0.999953	0.140243	0.00162184	0.531735	0.0248277	0.849447
CAR 2:0	6.86985e-08	0.93549	0.999999	0.921111	0.012872	0.000147884	0.870112	0.880565	0.181362	1.04925e-07	0.891414	1	0.335054	0.0166048	0.999996	0.999988	0.910571	3.55756e-05	0.869008	0.0231392	0.000614896	0.811663	0.821116	0.202352	1.48546e-06	0.779739	0.178389	1	1	0.995361	0.00302722	0.983028	0.7999	0.88281	0.996456	0.204782	0.181326	0.290349	0.599382	0.863297	1	0.997163	0.00271966	0.999142	0.00801905	0.019766
N-Acetylvaline	8.7912e-08	0.997998	0.999548	0.999817	0.152407	0.00695172	1	0.985745	0.115993	0.000103078	1	1	0.018358	0.00038918	0.999737	0.773976	0.0126657	3.59701e-06	1	0.0800303	0.00468035	0.999921	0.873575	0.0613686	0.000115307	0.111993	0.00808304	0.999969	0.903783	0.087846	0.000243366	0.992272	0.306273	0.966598	1	0.554542	0.0330954	0.540293	0.996704	0.984782	0.991103	0.253616	0.00124359	0.947163	0.0884616	0.62793
Glucose	2.05371e-07	0.553093	0.999996	1	0.200401	0.000328856	0.99999	0.979763	0.000161532	1.15071e-05	0.939654	0.888756	0.99911	0.16899	0.950824	0.999973	0.112654	0.018179	1	0.655639	0.0141329	1	0.999542	0.00863676	0.0011749	0.564855	0.0107175	1	0.997831	0.00656805	0.000912079	0.692989	0.684005	0.986422	0.583134	0.206876	0.0162048	0.18971	1	0.998227	0.99971	0.00996113	0.00137814	0.138306	0.0330261	0.999685
Uric acid	2.40892e-07	0.999956	0.999955	0.94835	0.00884244	0.810847	0.999984	0.385092	0.0479494	2.98027e-07	1	0.996486	0.0402233	0.972994	0.996303	0.663276	0.16396	2.84329e-06	0.999356	0.163242	0.994691	0.997222	0.829012	0.402848	0.000128088	0.66173	1	0.863589	0.995725	0.905907	0.00414434	0.620589	0.0119912	0.99751	0.999964	0.364606	0.688046	0.997467	0.903451	0.00140208	0.303303	0.0501118	2.13037e-06	0.999994	0.120344	0.13172
MG 16:0	2.97123e-07	0.848071	0.000305037	0.651084	1	0.99964	0.00158611	8.84883e-05	0.0661983	0.00456312	0.0363969	0.999796	0.914184	0.998345	0.113221	0.0109223	0.825428	0.268586	0.391483	0.000972128	0.00699554	0.999998	0.999944	0.772561	0.995433	0.739208	0.958804	0.636845	0.177763	0.998742	0.874998	0.999881	0.00425375	0.000278004	0.123069	0.0121793	0.0254632	0.00202421	0.401659	0.0685291	0.996693	0.942175	0.999945	0.458642	0.914261	0.997487
Tryptophan	2.97123e-07	1	0.306402	0.73038	0.926995	0.548502	0.579743	1	0.993656	0.000698393	0.242278	0.652753	0.960516	0.641531	0.494894	1	0.99795	0.00116504	0.999966	0.0206747	0.00280983	0.999998	0.614951	0.0612517	4.04196e-07	0.122089	0.0254013	1	0.905916	0.267402	1.07142e-05	0.999759	0.0659673	0.971211	0.999995	0.114134	0.0112138	0.763995	0.989323	0.407941	0.831284	0.165191	2.61027e-06	0.997514	0.0109279	0.0395217
5-Aminovaleric acid betaine	3.34107e-06	1	0.93942	1	0.0518323	0.000951326	0.756958	0.999118	1	0.00082448	0.979972	1	0.0974501	0.0023291	0.869879	0.99447	1	0.00199669	0.97067	0.897013	0.279337	0.999998	0.737108	0.961146	0.243566	0.173518	0.0107772	0.865878	0.999826	1	0.00905052	0.983419	0.984699	0.0386925	0.0958254	0.970887	0.524848	0.00152134	0.0030087	1	0.50382	0.822582	0.472666	0.999263	0.0012826	0.00255192
CAR 10:1	5.48751e-06	0.862123	0.999994	0.873336	0.013145	0.000625755	0.596513	0.161911	0.102659	9.09443e-07	0.996029	1	0.457126	0.0803079	0.999548	0.879297	0.889637	0.000489627	0.991135	0.162872	0.0232434	0.924281	0.517118	0.497302	0.000192483	0.846657	0.396429	0.999998	0.982654	0.991377	0.016327	0.998703	0.96256	0.999999	0.999671	0.4329	0.620858	0.990914	0.910391	0.900203	0.998639	0.999743	0.0396219	1	0.40739	0.11812
N,N-Dimethylglycine	5.82526e-06	0.999964	1	0.454009	0.00814324	0.00055128	0.987997	0.270202	0.0663083	0.000179614	0.999963	0.735798	0.0363811	0.00330668	0.999787	0.520327	0.207096	0.0011415	0.579349	0.0346052	0.00447807	0.991796	0.387086	0.16195	0.00174891	0.98578	0.799807	0.988035	0.999999	0.999963	0.619832	0.999587	0.414169	0.999567	0.999752	0.991194	0.116916	0.958039	0.947718	0.999999	0.935415	0.802006	0.0573785	1	0.867579	0.827178
Suberic acid	7.04782e-06	0.981706	0.99543	0.87383	0.0322006	0.0539967	0.986241	1	0.161299	0.000538891	0.690283	0.303405	0.000877918	0.00174101	0.586656	0.999653	0.00817759	6.75643e-06	0.999903	0.581882	0.686933	1	0.993636	0.88905	0.0774378	0.936854	0.96944	0.999989	0.894843	0.997566	0.34943	1	0.68028	0.105787	0.999903	0.97801	0.776734	0.149819	0.999995	0.948228	0.984639	0.93735	0.111218	0.309166	0.00574189	0.786512
N-Acetyltryptophan	7.07059e-06	0.999997	0.997098	0.924619	0.997738	0.108548	1	0.986575	0.331582	3.36628e-06	0.972169	0.784636	0.971514	0.0416384	1	0.932791	0.161328	6.43172e-07	0.999971	1	0.795472	0.994664	1	0.963054	0.0026239	0.999791	0.981885	0.920216	1	0.999574	0.0226551	0.634487	0.99574	0.999999	0.904317	0.000461262	0.18089	0.93932	0.999974	0.203881	0.981196	0.422109	4.67341e-05	0.995271	0.0137832	0.063275
CAR 5:0-OH	7.75333e-06	0.99984	0.996255	0.927922	0.057567	0.000174001	0.999996	0.921649	0.994267	0.00252151	0.922187	0.67865	0.0103252	1.52782e-05	0.996094	0.676756	0.884698	0.000297043	0.999984	0.684922	0.0411102	0.999988	0.999963	1	0.171286	0.944427	0.183074	0.996415	1	0.999953	0.479173	0.875673	0.362394	0.967271	0.549374	0.993898	0.00915618	0.251304	0.0153927	0.999931	0.995153	0.999988	0.0520906	0.999901	0.570743	0.0909007
3-Methylhistidine	9.93765e-06	0.999997	0.997571	0.999918	0.0683619	0.0077852	0.999998	1	0.999996	0.00394939	0.999953	0.996949	0.024219	0.0021649	1	0.999984	0.999068	0.00106693	0.96686	0.0233541	0.00298169	0.99999	0.997585	0.97922	0.00156993	0.553194	0.201585	0.998471	0.999999	1	0.131383	0.999669	0.0885317	0.353974	0.258984	0.996161	0.014978	0.105133	0.0529849	1	0.99999	0.999614	0.00825465	1	0.0655762	0.0298772
CAR 5:0	1.06765e-05	0.999985	0.933077	0.999927	0.000342217	0.000481145	0.999962	0.999999	0.447905	0.00929905	0.992442	1	0.00179054	0.00245249	1	1	0.735081	0.034619	0.999528	0.185548	0.216705	0.998989	0.997594	0.999825	0.619397	0.032957	0.0405752	1	1	0.943611	0.206193	1	0.0207567	0.025724	0.417194	0.999153	0.0259992	0.0316504	0.469934	0.999653	1	0.916118	0.155542	0.897235	0.164071	0.895759
N-Acetylproline	2.1184e-05	0.435989	0.999992	0.620028	0.934784	0.999526	0.00648009	0.998637	0.999994	0.136958	0.905583	1	0.999443	0.16006	0.614226	0.993183	0.813682	0.000138829	0.931062	0.998846	0.991852	0.0841994	0.999999	1	0.131952	0.999293	0.306197	0.858206	0.993287	0.87847	0.00175525	0.651431	0.289425	0.999998	0.99636	0.00552456	0.00160616	0.949428	0.989873	0.58688	0.265496	0.039234	6.36106e-07	0.999993	0.079239	0.0832609
5-S-Methyl-5-thioadenosine	2.94586e-05	0.505249	0.999992	0.99856	0.936316	0.136665	0.976193	0.999991	0.968412	0.0362009	0.932441	0.994353	0.0352087	0.000172943	0.999765	0.96205	0.0534866	2.38485e-05	0.999999	0.858416	0.134715	0.999704	1	0.909215	0.0424708	0.673429	0.0652019	1	1	0.751398	0.0187198	0.932594	0.412705	0.8842	1	0.687852	0.0191604	0.182631	0.885406	0.999955	0.999875	0.496707	0.00455308	0.926297	0.065427	0.59694
Threonic acid	6.97593e-05	0.861181	0.930554	0.999144	0.325526	0.00835138	0.999909	0.999954	0.322125	0.000824896	0.183642	0.999943	0.993714	0.370031	0.999048	0.999398	0.993429	0.0899002	0.703985	0.0308019	0.000462649	0.784711	0.835376	0.0303383	4.7387e-05	0.948501	0.296129	1	1	0.947317	0.0841153	0.954646	0.87216	0.90544	1	0.649549	0.173786	0.240443	0.955835	0.999663	1	0.869958	0.0397967	0.903717	0.0662764	0.653208
o-Hydroxyhippuric acid	0.000537271	1	0.999995	0.965429	0.845339	0.242878	1	0.999693	0.0012183	0.00892494	1	0.989985	0.934728	0.37317	0.999997	0.999985	0.00291838	0.0188693	0.999125	0.992111	0.71619	0.999969	1	0.0355347	0.120247	1	0.992966	0.965792	0.999982	0.30752	0.585924	0.996046	0.877722	0.999619	0.254163	0.554369	0.356681	0.905965	0.825438	0.97474	0.999344	0.00634624	0.0283544	0.122392	0.299384	0.99999
CAR 12:0	0.000722522	0.924872	1	0.723746	0.171286	0.277658	0.495794	0.0510769	0.135776	4.64272e-05	0.966034	0.999622	0.91316	0.970494	0.993416	0.525378	0.874176	0.00691484	0.818987	0.334394	0.462184	0.643531	0.113287	0.285254	0.000678341	0.999911	0.999998	1	0.957522	0.999717	0.223976	1	0.999999	0.997726	1	0.404396	1	0.989785	0.999999	0.27775	0.986563	0.999995	0.320721	0.998978	0.977237	0.46596
CAR 12:1	0.00083242	0.931348	1	0.794285	0.213391	0.127767	0.839793	0.132238	0.108864	6.43305e-05	0.948179	0.999901	0.938173	0.853742	0.999987	0.758929	0.82115	0.0083677	0.826842	0.328033	0.224951	0.866668	0.196893	0.199792	0.00059845	0.999869	0.998729	1	0.988015	0.997841	0.203065	1	0.999175	0.999894	1	0.389805	0.994924	0.999996	1	0.530654	0.971905	0.992199	0.12796	0.999999	0.912201	0.572712
N-Acetylglutamine	0.000884868	0.999986	1	0.999999	0.960211	0.40095	0.999999	0.923083	0.45179	0.00114889	0.999969	1	0.803052	0.179219	1	0.755388	0.21165	0.000220902	0.999996	0.99314	0.69362	0.999995	0.977025	0.7362	0.0136683	0.932868	0.437352	1	0.88497	0.480953	0.00456644	0.99371	0.921137	0.999999	0.99648	0.113576	0.396145	0.999957	1	0.627111	0.870955	0.439571	0.00308537	0.999986	0.450463	0.577898
CAR 8:0	0.000931537	0.742589	0.999994	0.727189	0.287852	0.0367403	0.289819	0.492297	0.217816	9.80688e-06	0.984257	0.999998	0.998	0.808705	0.993234	0.999101	0.993477	0.0069277	0.96158	0.764492	0.291202	0.719511	0.853296	0.688297	0.00110541	0.999998	0.98717	0.999952	0.999998	0.999979	0.113862	0.998632	1	1	1	0.132386	0.999957	0.99974	0.999684	0.551614	1	1	0.322943	1	0.314486	0.178062
Adenosine	0.0010209	0.999449	0.0183942	0.010986	0.34795	0.111913	0.938746	0.973715	0.428234	0.698959	0.00238287	0.00140727	0.0837286	0.0175437	0.637405	0.771648	0.115397	0.281623	1	0.948865	0.997548	0.644711	0.662157	0.917985	0.790447	0.877029	0.985711	0.512312	0.534744	0.827172	0.662113	0.999967	0.99892	0.998485	1	0.999988	0.966385	0.965214	0.999802	0.994783	1	0.999688	0.999999	0.999494	0.999995	0.999999
CAR 10:0	0.00122414	0.766949	0.999997	0.616142	0.38656	0.136228	0.213342	0.200951	0.0899358	1.69059e-05	0.985221	0.999927	0.999484	0.968341	0.976697	0.955236	0.929622	0.00922718	0.9179	0.831609	0.548218	0.614702	0.56183	0.448771	0.00151232	1	0.999971	0.999963	0.999684	0.999762	0.205379	0.999975	0.999969	0.999684	0.999739	0.120032	1	1	1	0.328775	1	1	0.481133	1	0.694562	0.425218
CAR 6:0	0.00138544	0.812509	1	0.957944	0.327652	0.0682884	0.212563	0.950248	0.7346	2.64963e-05	0.972461	1	0.997096	0.86246	0.965874	1	1	0.0101255	0.994518	0.685489	0.292936	0.507875	0.992314	0.94014	0.00114108	0.998319	0.927779	0.980067	1	1	0.0491655	0.999714	0.999993	0.999419	0.999899	0.183426	1	0.958166	0.967383	0.555491	0.989691	0.994655	0.542548	1	0.079197	0.0437242
PS 38:4	0.00319827	1	0.163902	0.648275	0.319777	0.00292813	0.999417	0.651585	0.0331367	0.107404	0.21201	0.723747	0.398979	0.00467028	0.999869	0.724289	0.0483255	0.145863	0.999697	0.999958	0.995747	0.734088	0.999889	1	1	1	0.850656	0.983726	1	0.9929	0.999669	0.865948	0.920098	1	0.996953	0.999956	0.131647	0.897811	0.999578	0.991212	0.980976	0.447753	0.68579	0.99656	0.999885	0.999999
CMPF	0.00344852	0.884462	0.838695	0.179463	0.133856	0.00917488	0.999734	0.494434	0.0357328	0.000587605	0.999999	0.898659	0.912153	0.356439	0.999776	0.993904	0.645765	0.0628401	0.990697	0.99564	0.786428	0.997468	0.999898	0.941413	0.336465	1	0.999895	0.701026	0.999995	1	0.960868	0.997244	0.711364	1	0.999984	0.83696	0.214443	0.991774	0.999995	0.998883	0.929917	0.421389	0.0395551	0.999703	0.817261	0.976456
CAR 3:0	0.0050868	1	0.999993	1	0.171892	0.00745887	0.999996	0.997386	0.970106	0.75687	0.999689	0.999992	0.0913078	0.00293364	0.999784	0.999767	0.901397	0.585919	1	0.630195	0.116844	1	0.98244	0.999734	0.979941	0.530518	0.0869474	1	0.995758	0.998089	0.951892	0.990388	0.611722	0.0835421	0.916396	0.997371	0.109388	0.00545448	0.305794	0.693398	0.984852	0.999629	0.976594	0.73762	0.43277	0.999935
Carnitine	0.00513816	1	0.999999	1	0.120633	0.00214263	0.942818	1	0.99809	0.644408	0.999997	1	0.104668	0.00172706	0.928174	1	0.996789	0.605545	1	0.484956	0.0424933	0.996715	1	0.999996	0.935857	0.466721	0.0429804	0.994639	1	0.999982	0.921241	0.970126	0.968416	0.411541	0.650326	0.997868	0.379242	0.0373042	0.0633411	0.585933	0.987541	0.999922	0.999992	0.999838	0.881992	0.987699
Tyrosine	0.00573994	1	0.162589	0.999763	0.999891	0.727192	0.986809	0.996844	0.999449	0.300395	0.184294	0.999888	0.999746	0.687196	0.991011	0.995113	0.99892	0.267793	0.730285	0.068482	0.00221309	0.895318	0.0717254	0.0508426	0.000277978	0.98523	0.518673	0.999998	0.951194	0.972442	0.199654	0.97792	0.886305	0.999998	1	0.749813	0.243071	0.999779	0.9895	0.999742	0.805563	0.837525	0.0652409	1	0.974197	0.815892
FA 15:1	0.0119454	0.99922	0.968742	0.745654	0.943919	0.99978	0.974383	0.999981	0.204996	0.802311	0.712172	0.345455	0.590567	1	0.999918	1	0.62072	0.990757	0.999943	1	0.7989	0.525963	0.913523	0.0268739	0.23378	0.999898	0.451095	0.232383	0.659866	0.00559909	0.0725922	0.711069	0.420789	0.877847	0.0103836	0.145729	0.999899	1	0.674518	0.991754	0.999913	0.975985	0.999998	0.794077	0.995174	0.997385
PC O-34:2 (2)	0.0144949	0.955397	0.594266	0.609503	1	0.591561	0.845962	0.999978	0.193284	0.584239	0.0711071	0.994869	0.972599	0.998095	0.999957	0.999945	0.893941	0.997395	0.0225548	0.669807	0.0142461	0.0562879	0.52742	0.00190958	0.0147203	0.678264	1	0.999997	0.961076	0.999998	1	0.679642	0.88432	0.999986	0.274526	0.669977	1	0.974836	0.999798	1	0.995946	0.998588	1	0.784957	0.970991	0.99991
SM 42:4;O2	0.0147394	0.99993	0.642513	1	0.85127	0.546874	0.999939	0.878952	1	0.586575	0.898805	1	0.533265	0.235476	1	0.984466	0.999836	0.268929	0.882942	0.0526857	0.0147628	0.965775	1	0.656007	0.0183114	0.894458	0.671038	0.999999	0.972341	1	0.697411	0.999985	0.684186	0.168891	0.927336	0.999991	0.397788	0.0630077	0.702153	1	0.995815	0.999861	0.428785	0.875889	0.0729081	0.732198
PE O-40:5 (1)	0.0151477	0.991469	0.0547654	0.143935	0.168596	0.0205435	0.998747	0.22911	0.0317371	0.10013	0.371066	0.607993	0.727565	0.234809	1	0.730161	0.308813	0.567676	1	0.999695	1	0.518148	0.999999	1	0.999994	0.999997	1	0.721087	1	1	1	0.999297	0.835754	1	0.999865	1	0.403647	0.999997	1	0.999985	0.810854	0.485066	0.71335	1	1	0.999999
CAR 14:1	0.0156647	0.767158	1	0.891552	0.416264	0.442979	0.916646	0.168069	0.188916	0.00108901	0.820554	1	0.999703	0.999825	1	0.934863	0.986426	0.158423	0.897569	0.515487	0.539672	0.920754	0.228677	0.286809	0.00515221	0.999978	0.999988	1	0.980088	0.99795	0.419274	1	0.999846	0.998841	0.999996	0.6031	0.999906	0.998394	0.999991	0.577241	0.960968	0.993666	0.313914	0.999991	0.993252	0.841208
CAR 13:0	0.0176736	0.975192	0.999996	0.350281	0.199156	0.149305	0.95588	0.251915	0.0222136	0.00850857	0.999862	0.920151	0.855648	0.788603	1	0.832377	0.330737	0.175736	0.754631	0.654254	0.577491	0.998713	0.634857	0.213005	0.113542	1	1	0.991676	1	0.999632	0.993586	1	0.985799	1	0.998832	0.983789	0.972423	1	0.999704	0.99279	0.969997	0.738875	0.544531	0.999995	0.999523	0.999999
Hex3Cer 34:1;O2	0.0232519	0.990389	0.999923	0.883711	0.5616	0.0432336	0.371245	0.973996	0.171247	0.0379179	0.920062	0.999583	0.982966	0.381105	0.89837	0.999997	0.741663	0.341897	0.721394	0.400108	0.035407	0.253536	0.88247	0.122702	0.0308975	1	0.952347	0.999647	1	0.997565	0.933297	0.979987	0.999989	0.999938	0.999765	0.968017	0.999849	0.87983	0.999967	1	0.996272	1	0.999545	0.984865	0.848582	0.999861
PE 44:7;O	0.0242028	0.959131	0.119533	0.250702	0.394268	0.0106365	0.997622	0.176675	0.0186177	0.115942	0.720758	0.88209	0.980684	0.25372	1	0.780935	0.349116	0.763939	1	0.99909	0.999981	0.736122	1	0.999999	1	0.99997	0.999532	0.875235	1	0.999933	1	0.945783	0.974151	0.999312	0.976261	0.999845	0.334491	0.999992	1	0.999477	0.781291	0.427383	0.782579	1	1	0.999938
Creatine	0.0242028	0.999863	0.959029	1	0.995171	0.95642	0.638527	0.640168	0.70236	0.81902	0.998913	0.998899	0.89733	0.714764	0.910697	0.328119	0.334568	0.467111	0.942455	0.601114	0.396204	0.999859	0.149752	0.150892	0.223424	0.999962	0.998436	0.654609	0.905476	0.956528	0.981016	0.999999	0.210173	0.984382	0.997345	0.999506	0.105068	0.998286	0.999946	0.999997	0.0333262	0.0268606	0.0469072	0.999999	0.999979	1
FA 22:6;O	0.0248105	0.983551	0.999993	0.995919	0.889718	0.259808	0.995018	0.999372	0.999837	0.548103	0.940736	1	0.266651	0.0180941	1	1	0.831538	0.0739075	0.976432	0.996311	0.741227	0.972872	0.992564	1	0.922944	0.518035	0.094021	1	1	0.933826	0.229449	0.993517	0.479313	0.671045	0.997865	0.999908	0.0761939	0.170758	0.731477	0.999997	1	0.923349	0.19909	0.975146	0.355457	0.928847
Serine	0.0256743	0.999943	1	0.999977	0.495132	0.827283	0.284541	0.995477	0.862924	0.972063	1	1	0.817771	0.979356	0.10525	0.941075	0.986962	0.999426	1	0.827045	0.971919	0.340686	0.991043	0.980486	0.998116	0.941521	0.995827	0.245028	0.969205	0.997548	0.999924	0.999977	0.00191365	0.218605	0.999929	0.997388	0.00926058	0.459133	1	0.999997	0.961588	0.0114478	0.0341174	0.499924	0.708212	0.999999
PC O-40:2 (1)	0.0277206	0.987428	0.99256	0.67001	0.659964	0.09517	0.8945	0.999143	0.202341	0.0722087	0.681477	0.989763	0.995178	0.602841	0.999865	1	0.807487	0.515617	0.262394	0.238061	0.0218828	0.476464	0.894386	0.0498934	0.016416	1	0.999522	0.999995	0.994354	0.999993	0.998138	0.991951	1	0.997743	0.999497	0.980128	0.977394	0.79035	1	1	0.999891	0.996839	0.95597	0.910485	0.72288	0.999987
LPS 18:0	0.0304654	1	0.785007	0.999999	0.775622	0.0166462	0.999887	1	0.750192	0.457167	0.802497	0.999999	0.795202	0.0185662	0.999826	1	0.770743	0.479968	0.975752	1	0.904427	0.585821	0.962147	1	0.999999	0.981535	0.196145	0.998425	1	0.977198	0.874901	0.774738	0.573414	0.969568	1	0.999978	0.0141994	0.180505	0.797466	0.967187	0.999651	0.547859	0.305568	0.963527	0.840849	0.99999
2-Hydroxybutyric acid	0.0313015	0.913715	0.994409	0.97238	1	0.405062	0.999883	0.924292	0.872871	0.986534	0.490583	1	0.867982	0.0150463	0.99979	1	0.124956	0.3495	0.687622	0.999442	0.986767	0.939877	0.56889	0.999992	1	0.947839	0.0806976	0.999923	1	0.322679	0.588316	0.649011	0.999145	0.883249	0.965679	0.998476	0.268479	0.0546618	0.999494	0.984354	0.998925	0.683875	0.901057	0.235939	0.467099	0.999994
SM 34:1;O2 (1)	0.0358061	0.999787	0.476681	0.913909	0.965284	0.884858	0.958766	0.898537	0.875784	0.151045	0.182053	0.995455	0.999697	0.995106	0.999174	0.992719	0.994194	0.448177	0.0617438	0.0653543	0.0330813	0.0825895	0.062491	0.0312827	0.0007692	0.999999	1	1	1	1	0.991467	1	1	0.999995	1	0.897353	1	1	1	0.966925	1	1	0.966046	1	0.996632	0.970269
Valine	0.0371503	1	0.818376	1	0.999789	0.927385	0.999999	1	1	0.0444488	0.735628	1	0.998709	0.965128	0.99998	1	1	0.0682657	0.909811	0.990178	0.160529	0.976213	0.850638	0.742919	0.00105416	0.999927	0.979711	1	1	1	0.177778	0.676505	1	0.999269	0.998043	0.0141861	0.885479	0.996037	0.987382	0.748088	0.999976	0.999945	0.0644289	1	0.311249	0.14032
SM 43:3;O2	0.0385506	1	0.928314	0.999976	0.889099	0.0891282	0.999994	1	0.971271	0.26236	0.903095	0.999994	0.919197	0.109953	0.999999	1	0.982236	0.306162	0.834952	0.225222	0.00575943	0.852882	0.946224	0.36706	0.0228276	0.998502	0.561325	1	1	0.999934	0.805652	0.92324	0.996116	0.988972	1	0.992242	0.463839	0.421933	0.799378	0.999996	1	0.999737	0.730341	0.998523	0.674441	0.958357
PS 36:1	0.0385506	1	0.0657852	0.974125	0.809238	0.0777107	0.999999	0.720527	0.214603	0.325783	0.0727301	0.978977	0.830738	0.0865045	1	0.742423	0.23355	0.349611	0.828753	0.884931	0.999999	0.30452	0.992956	0.999546	0.998184	1	0.912582	0.999	0.99986	0.985794	0.995254	0.952702	0.981633	0.999997	0.996345	0.999279	0.386807	0.99915	0.999995	0.999933	0.940455	0.637562	0.748447	0.999996	1	1
gamma-Glutamylglutamic acid	0.043282	0.999943	0.999914	1	0.220692	0.774713	0.988476	0.999921	0.86768	0.036796	0.990985	0.999999	0.0672468	0.443026	0.889993	0.992999	0.566798	0.00783025	0.99991	0.782382	0.993954	0.999992	1	0.998413	0.363302	0.410896	0.874293	0.992748	0.999911	0.929089	0.120284	0.998038	0.960606	0.850871	0.992101	0.999388	0.999969	0.996998	1	0.879368	0.999997	0.999999	0.669618	0.999281	0.469372	0.798451
CAR 13:1	0.0436048	0.999999	1	0.850519	0.520997	0.242104	0.897513	0.950502	0.271338	0.00874355	1	0.949786	0.736521	0.426732	0.972574	0.98946	0.465445	0.0240254	0.946397	0.779495	0.518527	0.968697	0.985552	0.553183	0.0565864	1	0.999739	1	1	0.999864	0.797477	0.999992	0.999993	0.999982	0.999997	0.845701	0.998285	0.997797	1	0.974132	1	0.998957	0.676307	0.998592	0.699004	0.965525
MG 18:2	0.0469213	1	0.22402	0.654056	0.0937738	0.220748	1	0.94369	0.409404	0.998948	0.176429	0.579477	0.0679526	0.169435	1	0.912543	0.333319	0.996723	0.999941	1	1	0.505519	0.992521	0.999965	0.752146	0.999612	0.999998	0.870199	0.999986	1	0.977556	0.999999	0.33654	0.978472	0.999673	0.580923	0.545578	0.997585	0.999999	0.799727	0.989187	0.740887	0.999973	0.999895	0.999776	0.931482
Pantothenic acid	0.0489521	1	0.964475	0.210327	0.0536851	0.278293	0.763319	1	0.993521	0.34773	0.960694	0.201921	0.0504925	0.266837	0.751335	1	0.992376	0.334966	0.957468	0.857034	0.992957	0.999987	0.994256	0.999999	0.996177	1	0.999994	0.99789	0.500202	0.79688	0.999982	0.999717	0.984773	0.278619	0.543423	0.999438	0.999971	0.643664	0.914541	1	0.93099	0.998091	0.999992	0.999497	0.700342	0.942322
