# Supplementary material for: Plasma Metabolites Associated with CKD Stage in Autosomal Dominant Tubulointerstitial Kidney Disease
Source: Kidney360. 2025 Nov 14;7(2):321–34. doi: 10.34067/KID.0000001029 (PMC12935368; doi:10.34067/KID.0000001029)
Supplement: Supplementary file 4 [file kidney360-7-321-s004.xlsx]

## Sheet: spearman correlation
ratio of metabolites	correlation of the metabolite ratio with eGFR	metabolite 1	correlation of the metabolite 1 with eGFR	metabolite 2	correlation of the metabolite 2 with eGFR
Creatinine/Valine	-0.891578	Creatinine	-0.914803	Valine	0.299166
Creatinine/Tryptophan	-0.869842	Creatinine	-0.914803	Tryptophan	0.503441
1-Methylhistidine/Valine	-0.863649	1-Methylhistidine	-0.826038	Valine	0.299166
1-Methylhistidine/Leucine	-0.859433	1-Methylhistidine	-0.826038	Leucine	0.274423
1-Methylhistidine/Histidine	-0.858294	1-Methylhistidine	-0.826038	Histidine	0.153883
1-Methylhistidine/Glutamic acid	-0.856503	1-Methylhistidine	-0.826038	Glutamic acid	0.29402
1-Methylhistidine/Alanine	-0.854056	1-Methylhistidine	-0.826038	Alanine	0.228662
Acetylthreonine/Uridine	-0.850739	Acetylthreonine	-0.840192	Uridine	0.280869
1-Methylhistidine/Lysine	-0.849488	1-Methylhistidine	-0.826038	Lysine	0.236694
1-Methylhistidine/Tryptophan	-0.849114	1-Methylhistidine	-0.826038	Tryptophan	0.503441
1-Methylhistidine/Serine	-0.848642	1-Methylhistidine	-0.826038	Serine	0.34246
Acetylthreonine/Asparagine	-0.848488	Acetylthreonine	-0.840192	Asparagine	0.152129
Creatinine/Lactic acid	-0.841896	Creatinine	-0.914803	Lactic acid	0.119773
1-Methylhistidine/Uridine	-0.841338	1-Methylhistidine	-0.826038	Uridine	0.280869
1-Methylhistidine/Tyrosine	-0.841334	1-Methylhistidine	-0.826038	Tyrosine	0.336241
Acetylthreonine/Histidine	-0.841222	Acetylthreonine	-0.840192	Histidine	0.153883
Acetylthreonine/Serine	-0.841073	Acetylthreonine	-0.840192	Serine	0.34246
Pseudouridine/Valine	-0.840833	Pseudouridine	-0.876021	Valine	0.299166
Acetylthreonine/Valine	-0.838703	Acetylthreonine	-0.840192	Valine	0.299166
Pseudouridine/Tryptophan	-0.838303	Pseudouridine	-0.876021	Tryptophan	0.503441
Pseudouridine/Threonine	-0.837387	Pseudouridine	-0.876021	Threonine	0.278357
Acetylthreonine/Alanine	-0.835637	Acetylthreonine	-0.840192	Alanine	0.228662
Pseudouridine/Tyrosine	-0.834332	Pseudouridine	-0.876021	Tyrosine	0.336241
Dimethylarginine/Uridine	-0.834319	Dimethylarginine	-0.815769	Uridine	0.280869
Pseudouridine/Uridine	-0.83398	Pseudouridine	-0.876021	Uridine	0.280869
Creatinine/Tyrosine	-0.833206	Creatinine	-0.914803	Tyrosine	0.336241
Creatinine/Uridine	-0.832165	Creatinine	-0.914803	Uridine	0.280869
Pseudouridine/Uric acid	-0.829993	Pseudouridine	-0.876021	Uric acid	-0.480081
1-Methylhistidine/Lactic acid	-0.8289	1-Methylhistidine	-0.826038	Lactic acid	0.119773
1-Methylhistidine/Carnitine	-0.82841	1-Methylhistidine	-0.826038	Carnitine	-0.335937
Acetylthreonine/Threonine	-0.828275	Acetylthreonine	-0.840192	Threonine	0.278357
Acetylthreonine/Tryptophan	-0.82703	Acetylthreonine	-0.840192	Tryptophan	0.503441
Pseudouridine/Serine	-0.826803	Pseudouridine	-0.876021	Serine	0.34246
N-Formylmethionine/Valine	-0.825729	N-Formylmethionine	-0.859282	Valine	0.299166
Acetylthreonine/Lactic acid	-0.825607	Acetylthreonine	-0.840192	Lactic acid	0.119773
1-Methylhistidine/Threonine	-0.825443	1-Methylhistidine	-0.826038	Threonine	0.278357
Dimethylarginine/Histidine	-0.82527	Dimethylarginine	-0.815769	Histidine	0.153883
Kynurenine/Tryptophan	-0.824892	Kynurenine	-0.7482	Tryptophan	0.503441
Dimethylarginine/Serine	-0.824758	Dimethylarginine	-0.815769	Serine	0.34246
1-Methylhistidine/Phenylalanine	-0.824511	1-Methylhistidine	-0.826038	Phenylalanine	0.109707
N-Acetylalanine/Valine	-0.824083	N-Acetylalanine	-0.843925	Valine	0.299166
1-Methylhistidine/Asparagine	-0.823567	1-Methylhistidine	-0.826038	Asparagine	0.152129
N-Formylmethionine/Tryptophan	-0.820822	N-Formylmethionine	-0.859282	Tryptophan	0.503441
1-Methylhistidine/Succinic acid	-0.819738	1-Methylhistidine	-0.826038	Succinic acid	0.17631
Acetylthreonine/Tyrosine	-0.819652	Acetylthreonine	-0.840192	Tyrosine	0.336241
1-Methylhistidine/Creatine	-0.817466	1-Methylhistidine	-0.826038	Creatine	0.386958
Creatinine/Histidine	-0.816974	Creatinine	-0.914803	Histidine	0.153883
1-Methylhistidine/Methionine	-0.816252	1-Methylhistidine	-0.826038	Methionine	0.179675
1-Methylhistidine/Choline	-0.816066	1-Methylhistidine	-0.826038	Choline	-0.232226
N-Formylmethionine/Tyrosine	-0.8159	N-Formylmethionine	-0.859282	Tyrosine	0.336241
1-Methylhistidine/3-Methyl-2-oxovaleric acid	-0.815471	1-Methylhistidine	-0.826038	3-Methyl-2-oxovaleric acid	0.274847
1-Methylhistidine/Isoleucine	-0.815318	1-Methylhistidine	-0.826038	Isoleucine	0.155464
Acetylthreonine/Glutamic acid	-0.815277	Acetylthreonine	-0.840192	Glutamic acid	0.29402
Creatinine/Leucine	-0.814732	Creatinine	-0.914803	Leucine	0.274423
Dimethylarginine/Valine	-0.813503	Dimethylarginine	-0.815769	Valine	0.299166
Dimethylarginine/Tryptophan	-0.812438	Dimethylarginine	-0.815769	Tryptophan	0.503441
Dimethylarginine/Threonine	-0.811771	Dimethylarginine	-0.815769	Threonine	0.278357
N-Formylmethionine/Uridine	-0.809742	N-Formylmethionine	-0.859282	Uridine	0.280869
Creatinine/Threonine	-0.809604	Creatinine	-0.914803	Threonine	0.278357
Urea/Valine	-0.809016	Urea	-0.760799	Valine	0.299166
1-Methylhistidine/Homoarginine	-0.805432	1-Methylhistidine	-0.826038	Homoarginine	0.278958
1-Methylhistidine/Aspartic acid	-0.804927	1-Methylhistidine	-0.826038	Aspartic acid	0.305488
N-Formylmethionine/Serine	-0.804197	N-Formylmethionine	-0.859282	Serine	0.34246
Creatinine/Serine	-0.804103	Creatinine	-0.914803	Serine	0.34246
N-Acetylalanine/Uridine	-0.803549	N-Acetylalanine	-0.843925	Uridine	0.280869
Acetylthreonine/Choline	-0.802725	Acetylthreonine	-0.840192	Choline	-0.232226
Acetylthreonine/Leucine	-0.802327	Acetylthreonine	-0.840192	Leucine	0.274423
N-Formylmethionine/Threonine	-0.801682	N-Formylmethionine	-0.859282	Threonine	0.278357
Dimethylarginine/Tyrosine	-0.799751	Dimethylarginine	-0.815769	Tyrosine	0.336241
Tiglylglycine/Tryptophan	-0.79864	Tiglylglycine	-0.731458	Tryptophan	0.503441
N-Acetylalanine/Tryptophan	-0.798588	N-Acetylalanine	-0.843925	Tryptophan	0.503441
Dimethylarginine/Lactic acid	-0.7985	Dimethylarginine	-0.815769	Lactic acid	0.119773
Dimethylarginine/Lysine	-0.797494	Dimethylarginine	-0.815769	Lysine	0.236694
N-Acetylalanine/Tyrosine	-0.797274	N-Acetylalanine	-0.843925	Tyrosine	0.336241
Acetylthreonine/Methionine	-0.795443	Acetylthreonine	-0.840192	Methionine	0.179675
1-Methylhistidine/Glycerate	-0.794531	1-Methylhistidine	-0.826038	Glycerate	0.125823
1-Methylhistidine/4-Methyl-2-oxovaleric acid	-0.793902	1-Methylhistidine	-0.826038	4-Methyl-2-oxovaleric acid	0.253273
Acetylthreonine/Glycine	-0.793512	Acetylthreonine	-0.840192	Glycine	-0.136695
N6-Succinyladenosine/Uridine	-0.792474	N6-Succinyladenosine	-0.746129	Uridine	0.280869
Acetylthreonine/Succinic acid	-0.792266	Acetylthreonine	-0.840192	Succinic acid	0.17631
1-Methylhistidine/Malonic acid	-0.791363	1-Methylhistidine	-0.826038	Malonic acid	-0.17708
N6-Succinyladenosine/Serine	-0.790834	N6-Succinyladenosine	-0.746129	Serine	0.34246
Acetylthreonine/Lysine	-0.790834	Acetylthreonine	-0.840192	Lysine	0.236694
N-Acetylserine/Serine	-0.790528	N-Acetylserine	-0.767298	Serine	0.34246
Tiglylglycine/Tyrosine	-0.790092	Tiglylglycine	-0.731458	Tyrosine	0.336241
N-Acetylserine/Tryptophan	-0.789246	N-Acetylserine	-0.767298	Tryptophan	0.503441
Creatinine/Uric acid	-0.788466	Creatinine	-0.914803	Uric acid	-0.480081
N-Acetylserine/Valine	-0.787619	N-Acetylserine	-0.767298	Valine	0.299166
1-Methylhistidine/Proline	-0.786998	1-Methylhistidine	-0.826038	Proline	-0.0271458
Creatinine/Methionine	-0.786318	Creatinine	-0.914803	Methionine	0.179675
Indole-3-lactic acid/Tryptophan	-0.78505	Indole-3-lactic acid	-0.674735	Tryptophan	0.503441
N-Acetylalanine/Serine	-0.78397	N-Acetylalanine	-0.843925	Serine	0.34246
Creatinine/Phenylalanine	-0.783904	Creatinine	-0.914803	Phenylalanine	0.109707
Acetylthreonine/Phenylalanine	-0.783224	Acetylthreonine	-0.840192	Phenylalanine	0.109707
N-Acetylserine/Tyrosine	-0.782879	N-Acetylserine	-0.767298	Tyrosine	0.336241
N-Acetylserine/Uridine	-0.781776	N-Acetylserine	-0.767298	Uridine	0.280869
Dimethylarginine/Leucine	-0.781652	Dimethylarginine	-0.815769	Leucine	0.274423
1-Methylhistidine/Glycine	-0.780475	1-Methylhistidine	-0.826038	Glycine	-0.136695
1-Methylhistidine/N-gamma-Glutamylleucine	-0.777646	1-Methylhistidine	-0.826038	N-gamma-Glutamylleucine	-0.182568
Dimethylarginine/Glutamic acid	-0.776401	Dimethylarginine	-0.815769	Glutamic acid	0.29402
Kynurenine/Tyrosine	-0.7746	Kynurenine	-0.7482	Tyrosine	0.336241
N6-Succinyladenosine/Succinic acid	-0.77339	N6-Succinyladenosine	-0.746129	Succinic acid	0.17631
1-Methylhistidine/Ornithine	-0.772802	1-Methylhistidine	-0.826038	Ornithine	0.0860994
Acetylthreonine/Glycerate	-0.771713	Acetylthreonine	-0.840192	Glycerate	0.125823
1-Methylhistidine/Uric acid	-0.768748	1-Methylhistidine	-0.826038	Uric acid	-0.480081
Creatinine/Lysine	-0.768278	Creatinine	-0.914803	Lysine	0.236694
N-Acetylserine/Threonine	-0.767904	N-Acetylserine	-0.767298	Threonine	0.278357
N6-Succinyladenosine/Tyrosine	-0.767902	N6-Succinyladenosine	-0.746129	Tyrosine	0.336241
Dimethylarginine/Methionine	-0.767768	Dimethylarginine	-0.815769	Methionine	0.179675
1-Methylhistidine/3-Methyl-2-oxobutanoic acid	-0.767712	1-Methylhistidine	-0.826038	3-Methyl-2-oxobutanoic acid	0.0350682
Tiglylglycine/Valine	-0.7668	Tiglylglycine	-0.731458	Valine	0.299166
N6-Succinyladenosine/Tryptophan	-0.766122	N6-Succinyladenosine	-0.746129	Tryptophan	0.503441
Kynurenine/Valine	-0.764399	Kynurenine	-0.7482	Valine	0.299166
N-Acetylserine/Succinic acid	-0.763961	N-Acetylserine	-0.767298	Succinic acid	0.17631
N-Acetylalanine/Threonine	-0.76296	N-Acetylalanine	-0.843925	Threonine	0.278357
Dimethylarginine/Phenylalanine	-0.762805	Dimethylarginine	-0.815769	Phenylalanine	0.109707
N6-Succinyladenosine/Valine	-0.761503	N6-Succinyladenosine	-0.746129	Valine	0.299166
Urea/Uridine	-0.760742	Urea	-0.760799	Uridine	0.280869
N6,N6,N6-Trimethyllysine/Tryptophan	-0.759468	N6,N6,N6-Trimethyllysine	-0.644523	Tryptophan	0.503441
1-Methylhistidine/Glutamine	-0.757878	1-Methylhistidine	-0.826038	Glutamine	-0.0633402
N-Acetylcarnosine/Tryptophan	-0.756999	N-Acetylcarnosine	-0.698686	Tryptophan	0.503441
1-Methylhistidine/3-Hydroxyisobutyric acid	-0.756798	1-Methylhistidine	-0.826038	3-Hydroxyisobutyric acid	-0.166695
N-Acetylserine/Phenylalanine	-0.756214	N-Acetylserine	-0.767298	Phenylalanine	0.109707
3-Indoxyl sulfate/Tyrosine	-0.754576	3-Indoxyl sulfate	-0.721813	Tyrosine	0.336241
3-Methylglutaconic acid/Tryptophan	-0.753861	3-Methylglutaconic acid	-0.746779	Tryptophan	0.503441
1-Methylhistidine/gamma-Glutamyltyrosine	-0.753791	1-Methylhistidine	-0.826038	gamma-Glutamyltyrosine	-0.0516741
Acetylthreonine/Uric acid	-0.753113	Acetylthreonine	-0.840192	Uric acid	-0.480081
Acetylthreonine/Isoleucine	-0.753087	Acetylthreonine	-0.840192	Isoleucine	0.155464
Acetylthreonine/Glutamine	-0.752693	Acetylthreonine	-0.840192	Glutamine	-0.0633402
N-Acetylcitrulline/Tryptophan	-0.75263	N-Acetylcitrulline	-0.696723	Tryptophan	0.503441
N6-Succinyladenosine/Threonine	-0.751875	N6-Succinyladenosine	-0.746129	Threonine	0.278357
N-Acetylcarnosine/Uridine	-0.751558	N-Acetylcarnosine	-0.698686	Uridine	0.280869
Indole-3-lactic acid/Leucine	-0.751366	Indole-3-lactic acid	-0.674735	Leucine	0.274423
Creatinine/Glutamic acid	-0.749822	Creatinine	-0.914803	Glutamic acid	0.29402
Creatinine/Glutamine	-0.749606	Creatinine	-0.914803	Glutamine	-0.0633402
3-Indoxyl sulfate/Leucine	-0.74896	3-Indoxyl sulfate	-0.721813	Leucine	0.274423
N-Formylmethionine/Uric acid	-0.748436	N-Formylmethionine	-0.859282	Uric acid	-0.480081
1-Methylhistidine/Glycero-3-phosphocholine	-0.748409	1-Methylhistidine	-0.826038	Glycero-3-phosphocholine	0.278775
N-Acetylcitrulline/Tyrosine	-0.747102	N-Acetylcitrulline	-0.696723	Tyrosine	0.336241
Dimethylarginine/Homoarginine	-0.746835	Dimethylarginine	-0.815769	Homoarginine	0.278958
3-Indoxyl sulfate/Tryptophan	-0.746741	3-Indoxyl sulfate	-0.721813	Tryptophan	0.503441
Creatinine/Glycerate	-0.746535	Creatinine	-0.914803	Glycerate	0.125823
3-Indoxyl sulfate/Creatine	-0.744583	3-Indoxyl sulfate	-0.721813	Creatine	0.386958
N6-Succinyladenosine/Phenylalanine	-0.7423	N6-Succinyladenosine	-0.746129	Phenylalanine	0.109707
3-Indoxyl sulfate/Methionine	-0.740636	3-Indoxyl sulfate	-0.721813	Methionine	0.179675
Creatinine/Isoleucine	-0.740585	Creatinine	-0.914803	Isoleucine	0.155464
1-Methylhistidine/2-Hydroxybutyric acid	-0.740343	1-Methylhistidine	-0.826038	2-Hydroxybutyric acid	0.227324
3-Indoxyl sulfate/Valine	-0.740264	3-Indoxyl sulfate	-0.721813	Valine	0.299166
Acetylthreonine/Aspartic acid	-0.739905	Acetylthreonine	-0.840192	Aspartic acid	0.305488
1-Methyladenosine/Tryptophan	-0.739044	1-Methyladenosine	-0.771348	Tryptophan	0.503441
1-Methylhistidine/Urea	-0.737961	1-Methylhistidine	-0.826038	Urea	-0.760799
1-Methylhistidine/N-Acetylproline	-0.737609	1-Methylhistidine	-0.826038	N-Acetylproline	-0.251371
Acetylthreonine/N-Acetylalanine	-0.736833	Acetylthreonine	-0.840192	N-Acetylalanine	-0.843925
Dimethylarginine/Glycerate	-0.736319	Dimethylarginine	-0.815769	Glycerate	0.125823
N-Formylmethionine/Phenylalanine	-0.736302	N-Formylmethionine	-0.859282	Phenylalanine	0.109707
Indole-3-lactic acid/Valine	-0.736122	Indole-3-lactic acid	-0.674735	Valine	0.299166
3-Indoxyl sulfate/Serine	-0.735729	3-Indoxyl sulfate	-0.721813	Serine	0.34246
1-Methylhistidine/gamma-Glutamylleucine	-0.734928	1-Methylhistidine	-0.826038	gamma-Glutamylleucine	-0.343368
Dimethylarginine/Glutamine	-0.733914	Dimethylarginine	-0.815769	Glutamine	-0.0633402
Phenylacetylglutamine/Tyrosine	-0.733398	Phenylacetylglutamine	-0.696536	Tyrosine	0.336241
Acetylthreonine/Homoarginine	-0.732989	Acetylthreonine	-0.840192	Homoarginine	0.278958
3-Indoxyl sulfate/Threonine	-0.732941	3-Indoxyl sulfate	-0.721813	Threonine	0.278357
Cytosine/Tryptophan	-0.732678	Cytosine	-0.708937	Tryptophan	0.503441
Acetylthreonine/Proline	-0.732018	Acetylthreonine	-0.840192	Proline	-0.0271458
Phenylacetylglutamine/Threonine	-0.730612	Phenylacetylglutamine	-0.696536	Threonine	0.278357
1-Methylhistidine/gamma-Glutamylglutamic acid	-0.72991	1-Methylhistidine	-0.826038	gamma-Glutamylglutamic acid	0.310241
Pseudouridine/Succinic acid	-0.729389	Pseudouridine	-0.876021	Succinic acid	0.17631
Acetylthreonine/Creatine	-0.728858	Acetylthreonine	-0.840192	Creatine	0.386958
Acetylthreonine/Malonic acid	-0.728169	Acetylthreonine	-0.840192	Malonic acid	-0.17708
N-Acetylalanine/Phenylalanine	-0.728014	N-Acetylalanine	-0.843925	Phenylalanine	0.109707
Dimethylarginine/Isoleucine	-0.727295	Dimethylarginine	-0.815769	Isoleucine	0.155464
Dimethylarginine/Glycine	-0.727207	Dimethylarginine	-0.815769	Glycine	-0.136695
3-Indoxyl sulfate/Glutamic acid	-0.726868	3-Indoxyl sulfate	-0.721813	Glutamic acid	0.29402
Phenylacetylglutamine/Serine	-0.726783	Phenylacetylglutamine	-0.696536	Serine	0.34246
N-Acetylcitrulline/Valine	-0.726717	N-Acetylcitrulline	-0.696723	Valine	0.299166
1-Methyladenosine/Valine	-0.726709	1-Methyladenosine	-0.771348	Valine	0.299166
Acetylthreonine/Carnitine	-0.726486	Acetylthreonine	-0.840192	Carnitine	-0.335937
N-Acetylcarnosine/Valine	-0.726481	N-Acetylcarnosine	-0.698686	Valine	0.299166
3-Indoxyl sulfate/Uridine	-0.726424	3-Indoxyl sulfate	-0.721813	Uridine	0.280869
3-Indoxyl sulfate/Alanine	-0.726387	3-Indoxyl sulfate	-0.721813	Alanine	0.228662
3-Methylglutaconic acid/Tyrosine	-0.725429	3-Methylglutaconic acid	-0.746779	Tyrosine	0.336241
3-Indoxyl sulfate/Lysine	-0.725313	3-Indoxyl sulfate	-0.721813	Lysine	0.236694
1-Methylhistidine/Betaine	-0.724063	1-Methylhistidine	-0.826038	Betaine	-0.0047539
Dimethylarginine/Succinic acid	-0.724036	Dimethylarginine	-0.815769	Succinic acid	0.17631
Kynurenine/Leucine	-0.722381	Kynurenine	-0.7482	Leucine	0.274423
3-Indoxyl sulfate/Isoleucine	-0.722197	3-Indoxyl sulfate	-0.721813	Isoleucine	0.155464
Phenylacetylglutamine/Tryptophan	-0.722077	Phenylacetylglutamine	-0.696536	Tryptophan	0.503441
N6,N6,N6-Trimethyllysine/Valine	-0.721097	N6,N6,N6-Trimethyllysine	-0.644523	Valine	0.299166
Kynurenine/Uridine	-0.720433	Kynurenine	-0.7482	Uridine	0.280869
gamma-Butyrobetaine/Tryptophan	-0.720385	gamma-Butyrobetaine	-0.648125	Tryptophan	0.503441
3-Methylglutaconic acid/Valine	-0.719722	3-Methylglutaconic acid	-0.746779	Valine	0.299166
3-Indoxyl sulfate/Asparagine	-0.719541	3-Indoxyl sulfate	-0.721813	Asparagine	0.152129
Cystine/Glutamic acid	-0.719436	Cystine	-0.635101	Glutamic acid	0.29402
N6,N6,N6-Trimethyllysine/Uridine	-0.71939	N6,N6,N6-Trimethyllysine	-0.644523	Uridine	0.280869
N-Acetylcarnosine/Serine	-0.718613	N-Acetylcarnosine	-0.698686	Serine	0.34246
1-Methylhistidine/alpha-Hydroxyglutaric acid	-0.7159	1-Methylhistidine	-0.826038	alpha-Hydroxyglutaric acid	-0.0626863
Acetylthreonine/gamma-Glutamyltyrosine	-0.715659	Acetylthreonine	-0.840192	gamma-Glutamyltyrosine	-0.0516741
3-Indoxyl sulfate/3-Methyl-2-oxovaleric acid	-0.715624	3-Indoxyl sulfate	-0.721813	3-Methyl-2-oxovaleric acid	0.274847
Tiglylglycine/Uridine	-0.715604	Tiglylglycine	-0.731458	Uridine	0.280869
N-Acetylcitrulline/Threonine	-0.715489	N-Acetylcitrulline	-0.696723	Threonine	0.278357
N-Acetylcarnosine/Tyrosine	-0.71377	N-Acetylcarnosine	-0.698686	Tyrosine	0.336241
1-Methylhistidine/Fumaric acid	-0.71366	1-Methylhistidine	-0.826038	Fumaric acid	-0.00402136
Cystine/Tryptophan	-0.712029	Cystine	-0.635101	Tryptophan	0.503441
N6,N6,N6-Trimethyllysine/Succinic acid	-0.71145	N6,N6,N6-Trimethyllysine	-0.644523	Succinic acid	0.17631
Dimethylarginine/Uric acid	-0.711238	Dimethylarginine	-0.815769	Uric acid	-0.480081
1-Methyladenosine/Tyrosine	-0.711098	1-Methyladenosine	-0.771348	Tyrosine	0.336241
N-Acetylcarnosine/Threonine	-0.710787	N-Acetylcarnosine	-0.698686	Threonine	0.278357
Kynurenine/Threonine	-0.709947	Kynurenine	-0.7482	Threonine	0.278357
Phenylacetylglutamine/Valine	-0.709436	Phenylacetylglutamine	-0.696536	Valine	0.299166
Acetylthreonine/Ornithine	-0.70937	Acetylthreonine	-0.840192	Ornithine	0.0860994
Kynurenine/Serine	-0.70935	Kynurenine	-0.7482	Serine	0.34246
Creatinine/Homoarginine	-0.709265	Creatinine	-0.914803	Homoarginine	0.278958
3-Indoxyl sulfate/Lactic acid	-0.709125	3-Indoxyl sulfate	-0.721813	Lactic acid	0.119773
N-Acetylornithine/Tryptophan	-0.708139	N-Acetylornithine	-0.654383	Tryptophan	0.503441
3-Indoxyl sulfate/Histidine	-0.708073	3-Indoxyl sulfate	-0.721813	Histidine	0.153883
3-Methylglutaconic acid/Serine	-0.70796	3-Methylglutaconic acid	-0.746779	Serine	0.34246
1-Methylhistidine/N1-Acetylspermidine	-0.70757	1-Methylhistidine	-0.826038	N1-Acetylspermidine	-0.105869
N6,N6,N6-Trimethyllysine/Serine	-0.707562	N6,N6,N6-Trimethyllysine	-0.644523	Serine	0.34246
N-Acetylcitrulline/Serine	-0.707426	N-Acetylcitrulline	-0.696723	Serine	0.34246
Indole-3-lactic acid/Lactic acid	-0.707284	Indole-3-lactic acid	-0.674735	Lactic acid	0.119773
3-Indoxyl sulfate/Glycerate	-0.707166	3-Indoxyl sulfate	-0.721813	Glycerate	0.125823
Acetylthreonine/N-gamma-Glutamylleucine	-0.707096	Acetylthreonine	-0.840192	N-gamma-Glutamylleucine	-0.182568
Dimethylarginine/Ornithine	-0.706904	Dimethylarginine	-0.815769	Ornithine	0.0860994
N-Formylmethionine/Succinic acid	-0.706766	N-Formylmethionine	-0.859282	Succinic acid	0.17631
3-Methylglutaconic acid/Uridine	-0.706171	3-Methylglutaconic acid	-0.746779	Uridine	0.280869
N6,N6,N6-Trimethyllysine/Tyrosine	-0.705904	N6,N6,N6-Trimethyllysine	-0.644523	Tyrosine	0.336241
Indole-3-lactic acid/Uridine	-0.704356	Indole-3-lactic acid	-0.674735	Uridine	0.280869
Phenylacetylglutamine/Uridine	-0.704323	Phenylacetylglutamine	-0.696536	Uridine	0.280869
1-Methyladenosine/Threonine	-0.703337	1-Methyladenosine	-0.771348	Threonine	0.278357
3-Methylglutaconic acid/Threonine	-0.701273	3-Methylglutaconic acid	-0.746779	Threonine	0.278357
Sebacic acid/Tryptophan	-0.700995	Sebacic acid	-0.673534	Tryptophan	0.503441
3-Indoxyl sulfate/Phenylalanine	-0.700724	3-Indoxyl sulfate	-0.721813	Phenylalanine	0.109707
N-Acetylcytidine/Tryptophan	-0.700324	N-Acetylcytidine	-0.650771	Tryptophan	0.503441
TMAO/Tryptophan	-0.699882	TMAO	-0.653587	Tryptophan	0.503441
gamma-Butyrobetaine/Valine	-0.699471	gamma-Butyrobetaine	-0.648125	Valine	0.299166
N,N-Dimethylglycine/Tryptophan	-0.699112	N,N-Dimethylglycine	-0.552986	Tryptophan	0.503441
Acetylthreonine/N-Acetylmethionine	-0.699049	Acetylthreonine	-0.840192	N-Acetylmethionine	-0.207551
Indole-3-lactic acid/Tyrosine	-0.699034	Indole-3-lactic acid	-0.674735	Tyrosine	0.336241
Sebacic acid/Tyrosine	-0.698964	Sebacic acid	-0.673534	Tyrosine	0.336241
gamma-Butyrobetaine/Uridine	-0.698758	gamma-Butyrobetaine	-0.648125	Uridine	0.280869
Creatinine/Succinic acid	-0.696998	Creatinine	-0.914803	Succinic acid	0.17631
Dimethylarginine/Proline	-0.696912	Dimethylarginine	-0.815769	Proline	-0.0271458
N-Acetylcitrulline/Uridine	-0.69637	N-Acetylcitrulline	-0.696723	Uridine	0.280869
3-Indoxyl sulfate/Aspartic acid	-0.696232	3-Indoxyl sulfate	-0.721813	Aspartic acid	0.305488
3-Indoxyl sulfate/Succinic acid	-0.6952	3-Indoxyl sulfate	-0.721813	Succinic acid	0.17631
Kynurenine/Lactic acid	-0.694824	Kynurenine	-0.7482	Lactic acid	0.119773
N-Acetylornithine/Uridine	-0.694258	N-Acetylornithine	-0.654383	Uridine	0.280869
Cystine/Tyrosine	-0.694017	Cystine	-0.635101	Tyrosine	0.336241
Acetylthreonine/N-Acetylproline	-0.693543	Acetylthreonine	-0.840192	N-Acetylproline	-0.251371
TMAO/Tyrosine	-0.693105	TMAO	-0.653587	Tyrosine	0.336241
N6,N6,N6-Trimethyllysine/Threonine	-0.692502	N6,N6,N6-Trimethyllysine	-0.644523	Threonine	0.278357
Sebacic acid/Valine	-0.692478	Sebacic acid	-0.673534	Valine	0.299166
1-Methylhistidine/N-Acetylmethionine	-0.692476	1-Methylhistidine	-0.826038	N-Acetylmethionine	-0.207551
N-alpha-Acetylarginine/Tryptophan	-0.691424	N-alpha-Acetylarginine	-0.607266	Tryptophan	0.503441
Acetylthreonine/Glycero-3-phosphocholine	-0.690516	Acetylthreonine	-0.840192	Glycero-3-phosphocholine	0.278775
3-Methylglutaconic acid/Lactic acid	-0.689664	3-Methylglutaconic acid	-0.746779	Lactic acid	0.119773
Acetylthreonine/gamma-Glutamylglutamic acid	-0.689357	Acetylthreonine	-0.840192	gamma-Glutamylglutamic acid	0.310241
3-Methylglutaconic acid/Alanine	-0.688419	3-Methylglutaconic acid	-0.746779	Alanine	0.228662
3-Indoxyl sulfate/4-Methyl-2-oxovaleric acid	-0.687884	3-Indoxyl sulfate	-0.721813	4-Methyl-2-oxovaleric acid	0.253273
Cytosine/Valine	-0.687486	Cytosine	-0.708937	Valine	0.299166
4-Hydroxyhippuric acid sulfate/Tryptophan	-0.687422	4-Hydroxyhippuric acid sulfate	-0.655428	Tryptophan	0.503441
Indole-3-lactic acid/Serine	-0.687055	Indole-3-lactic acid	-0.674735	Serine	0.34246
N-Acetylornithine/Tyrosine	-0.685948	N-Acetylornithine	-0.654383	Tyrosine	0.336241
Sebacic acid/Serine	-0.68592	Sebacic acid	-0.673534	Serine	0.34246
1-Methyladenosine/Uridine	-0.685308	1-Methyladenosine	-0.771348	Uridine	0.280869
N-Acetylcarnosine/Phenylalanine	-0.685253	N-Acetylcarnosine	-0.698686	Phenylalanine	0.109707
N-Acetylcitrulline/Phenylalanine	-0.68522	N-Acetylcitrulline	-0.696723	Phenylalanine	0.109707
Cytosine/Tyrosine	-0.684993	Cytosine	-0.708937	Tyrosine	0.336241
4-Hydroxyhippuric acid sulfate/Creatine	-0.684827	4-Hydroxyhippuric acid sulfate	-0.655428	Creatine	0.386958
Citrulline/Tryptophan	-0.684606	Citrulline	-0.615418	Tryptophan	0.503441
1-Methylhistidine/gamma-Glutamylalanine	-0.683913	1-Methylhistidine	-0.826038	gamma-Glutamylalanine	0.19407
1-Methylhistidine/Citric acid	-0.683875	1-Methylhistidine	-0.826038	Citric acid	0.111209
1-Methylhistidine/gamma-Butyrobetaine	-0.683156	1-Methylhistidine	-0.826038	gamma-Butyrobetaine	-0.648125
gamma-Butyrobetaine/Tyrosine	-0.682662	gamma-Butyrobetaine	-0.648125	Tyrosine	0.336241
N6,N6,N6-Trimethyllysine/Phenylalanine	-0.682565	N6,N6,N6-Trimethyllysine	-0.644523	Phenylalanine	0.109707
1-Methylhistidine/gamma-Glutamylmethionine	-0.682052	1-Methylhistidine	-0.826038	gamma-Glutamylmethionine	0.114207
Phenylacetylglutamine/Phenylalanine	-0.681597	Phenylacetylglutamine	-0.696536	Phenylalanine	0.109707
TMAO/Uridine	-0.68112	TMAO	-0.653587	Uridine	0.280869
3-Indoxyl sulfate/Glutamine	-0.681	3-Indoxyl sulfate	-0.721813	Glutamine	-0.0633402
Creatinine/Proline	-0.68067	Creatinine	-0.914803	Proline	-0.0271458
Disaccharide/Tryptophan	-0.67969	Disaccharide	-0.654092	Tryptophan	0.503441
3-Methylglutaconic acid/Creatine	-0.679526	3-Methylglutaconic acid	-0.746779	Creatine	0.386958
gamma-Butyrobetaine/Leucine	-0.679438	gamma-Butyrobetaine	-0.648125	Leucine	0.274423
3-Indoxyl sulfate/Uric acid	-0.679202	3-Indoxyl sulfate	-0.721813	Uric acid	-0.480081
N-Acetylcitrulline/Ornithine	-0.678785	N-Acetylcitrulline	-0.696723	Ornithine	0.0860994
Hippuric acid/Tryptophan	-0.678669	Hippuric acid	-0.642564	Tryptophan	0.503441
3-Methylglutaconic acid/Asparagine	-0.678336	3-Methylglutaconic acid	-0.746779	Asparagine	0.152129
Cystine/Valine	-0.678048	Cystine	-0.635101	Valine	0.299166
Citrulline/Serine	-0.677663	Citrulline	-0.615418	Serine	0.34246
Cystine/Serine	-0.677053	Cystine	-0.635101	Serine	0.34246
3-Methylglutaconic acid/Lysine	-0.677011	3-Methylglutaconic acid	-0.746779	Lysine	0.236694
3-Methylglutaconic acid/Leucine	-0.676981	3-Methylglutaconic acid	-0.746779	Leucine	0.274423
Kynurenine/Phenylalanine	-0.676841	Kynurenine	-0.7482	Phenylalanine	0.109707
gamma-Butyrobetaine/Serine	-0.67651	gamma-Butyrobetaine	-0.648125	Serine	0.34246
1-Methylhistidine/N-Acetylalanine	-0.675688	1-Methylhistidine	-0.826038	N-Acetylalanine	-0.843925
3-Methylglutaconic acid/Methionine	-0.675682	3-Methylglutaconic acid	-0.746779	Methionine	0.179675
N-Formylmethionine/Ornithine	-0.675671	N-Formylmethionine	-0.859282	Ornithine	0.0860994
N-Acetylneuraminic acid/Serine	-0.675669	N-Acetylneuraminic acid	-0.608294	Serine	0.34246
Hippuric acid/Serine	-0.67482	Hippuric acid	-0.642564	Serine	0.34246
Disaccharide/Tyrosine	-0.674483	Disaccharide	-0.654092	Tyrosine	0.336241
Suberic acid/Tryptophan	-0.674284	Suberic acid	-0.585355	Tryptophan	0.503441
Acetylthreonine/alpha-Hydroxyglutaric acid	-0.674072	Acetylthreonine	-0.840192	alpha-Hydroxyglutaric acid	-0.0626863
N-Acetylornithine/Serine	-0.674015	N-Acetylornithine	-0.654383	Serine	0.34246
N-Acetylalanine/Succinic acid	-0.673869	N-Acetylalanine	-0.843925	Succinic acid	0.17631
N-Acetylcytidine/Tyrosine	-0.673576	N-Acetylcytidine	-0.650771	Tyrosine	0.336241
N-Acetylornithine/Valine	-0.673499	N-Acetylornithine	-0.654383	Valine	0.299166
4-Hydroxyhippuric acid sulfate/Tyrosine	-0.673462	4-Hydroxyhippuric acid sulfate	-0.655428	Tyrosine	0.336241
Cystine/Uridine	-0.672686	Cystine	-0.635101	Uridine	0.280869
TMAO/Valine	-0.672157	TMAO	-0.653587	Valine	0.299166
Kynurenine/Lysine	-0.672133	Kynurenine	-0.7482	Lysine	0.236694
Citrulline/Tyrosine	-0.671571	Citrulline	-0.615418	Tyrosine	0.336241
Cystine/Histidine	-0.671562	Cystine	-0.635101	Histidine	0.153883
N-Acetylneuraminic acid/Uridine	-0.671361	N-Acetylneuraminic acid	-0.608294	Uridine	0.280869
3-Indoxyl sulfate/Homoarginine	-0.671317	3-Indoxyl sulfate	-0.721813	Homoarginine	0.278958
N6-Succinyladenosine/Ornithine	-0.670685	N6-Succinyladenosine	-0.746129	Ornithine	0.0860994
Kynurenine/Methionine	-0.670064	Kynurenine	-0.7482	Methionine	0.179675
N-Formylmethionine/Proline	-0.669312	N-Formylmethionine	-0.859282	Proline	-0.0271458
Indole-3-lactic acid/Threonine	-0.669266	Indole-3-lactic acid	-0.674735	Threonine	0.278357
4-Hydroxyhippuric acid sulfate/Uridine	-0.669039	4-Hydroxyhippuric acid sulfate	-0.655428	Uridine	0.280869
N-Acetylneuraminic acid/Threonine	-0.668997	N-Acetylneuraminic acid	-0.608294	Threonine	0.278357
N-alpha-Acetylornithine/Tryptophan	-0.66863	N-alpha-Acetylornithine	-0.603936	Tryptophan	0.503441
Cystine/Lysine	-0.667764	Cystine	-0.635101	Lysine	0.236694
Disaccharide/Threonine	-0.667525	Disaccharide	-0.654092	Threonine	0.278357
Disaccharide/Methionine	-0.66716	Disaccharide	-0.654092	Methionine	0.179675
Tiglylglycine/Uric acid	-0.667095	Tiglylglycine	-0.731458	Uric acid	-0.480081
Cytosine/Serine	-0.666202	Cytosine	-0.708937	Serine	0.34246
4-Hydroxyhippuric acid sulfate/gamma-Glutamylalanine	-0.666047	4-Hydroxyhippuric acid sulfate	-0.655428	gamma-Glutamylalanine	0.19407
1-Methyladenosine/Serine	-0.666041	1-Methyladenosine	-0.771348	Serine	0.34246
Indole-3-lactic acid/Phenylalanine	-0.665916	Indole-3-lactic acid	-0.674735	Phenylalanine	0.109707
N-Acetylcitrulline/Proline	-0.665708	N-Acetylcitrulline	-0.696723	Proline	-0.0271458
Hippuric acid/Threonine	-0.665673	Hippuric acid	-0.642564	Threonine	0.278357
3-Methylglutaconic acid/Glycerate	-0.665524	3-Methylglutaconic acid	-0.746779	Glycerate	0.125823
Phenylacetylglutamine/Succinic acid	-0.665273	Phenylacetylglutamine	-0.696536	Succinic acid	0.17631
3-Indoxyl sulfate/Proline	-0.665061	3-Indoxyl sulfate	-0.721813	Proline	-0.0271458
N-Acetylcitrulline/Succinic acid	-0.664809	N-Acetylcitrulline	-0.696723	Succinic acid	0.17631
gamma-Butyrobetaine/Threonine	-0.664549	gamma-Butyrobetaine	-0.648125	Threonine	0.278357
Dimethylarginine/Malonic acid	-0.664508	Dimethylarginine	-0.815769	Malonic acid	-0.17708
N-Acetylcitrulline/N-gamma-Glutamylleucine	-0.664398	N-Acetylcitrulline	-0.696723	N-gamma-Glutamylleucine	-0.182568
4-Hydroxyhippuric acid sulfate/Homoarginine	-0.66425	4-Hydroxyhippuric acid sulfate	-0.655428	Homoarginine	0.278958
3-Methylglutaconic acid/Histidine	-0.664206	3-Methylglutaconic acid	-0.746779	Histidine	0.153883
Cytosine/Threonine	-0.664033	Cytosine	-0.708937	Threonine	0.278357
Pseudouridine/Suberic acid	-0.663292	Pseudouridine	-0.876021	Suberic acid	-0.585355
3-Indoxyl sulfate/Glycine	-0.663088	3-Indoxyl sulfate	-0.721813	Glycine	-0.136695
gamma-Butyrobetaine/Histidine	-0.66276	gamma-Butyrobetaine	-0.648125	Histidine	0.153883
N-Acetylneuraminic acid/Tyrosine	-0.662728	N-Acetylneuraminic acid	-0.608294	Tyrosine	0.336241
4-Hydroxyhippuric acid sulfate/Valine	-0.662566	4-Hydroxyhippuric acid sulfate	-0.655428	Valine	0.299166
Disaccharide/Serine	-0.662153	Disaccharide	-0.654092	Serine	0.34246
N-Acetylcitrulline/Uric acid	-0.662107	N-Acetylcitrulline	-0.696723	Uric acid	-0.480081
Acetylthreonine/gamma-Glutamylalanine	-0.662048	Acetylthreonine	-0.840192	gamma-Glutamylalanine	0.19407
4-Hydroxyhippuric acid sulfate/Serine	-0.662043	4-Hydroxyhippuric acid sulfate	-0.655428	Serine	0.34246
Hippuric acid/Tyrosine	-0.661479	Hippuric acid	-0.642564	Tyrosine	0.336241
Acetylthreonine/Betaine	-0.661376	Acetylthreonine	-0.840192	Betaine	-0.0047539
4-Hydroxyhippuric acid sulfate/Leucine	-0.661247	4-Hydroxyhippuric acid sulfate	-0.655428	Leucine	0.274423
Cystine/Succinic acid	-0.661153	Cystine	-0.635101	Succinic acid	0.17631
1-Methylhistidine/5-Aminovaleric acid betaine	-0.661136	1-Methylhistidine	-0.826038	5-Aminovaleric acid betaine	-0.397445
Dimethylarginine/Glycero-3-phosphocholine	-0.661002	Dimethylarginine	-0.815769	Glycero-3-phosphocholine	0.278775
N6-Succinyladenosine/Proline	-0.660342	N6-Succinyladenosine	-0.746129	Proline	-0.0271458
Hippuric acid/Uridine	-0.660056	Hippuric acid	-0.642564	Uridine	0.280869
4-Hydroxyhippuric acid sulfate/Threonine	-0.6599	4-Hydroxyhippuric acid sulfate	-0.655428	Threonine	0.278357
4-Hydroxyhippuric acid sulfate/Glutamic acid	-0.6598	4-Hydroxyhippuric acid sulfate	-0.655428	Glutamic acid	0.29402
4-Hydroxyhippuric acid sulfate/Lysine	-0.659618	4-Hydroxyhippuric acid sulfate	-0.655428	Lysine	0.236694
3-Methylglutaconic acid/Glutamic acid	-0.65933	3-Methylglutaconic acid	-0.746779	Glutamic acid	0.29402
4-Hydroxyhippuric acid sulfate/4-Methyl-2-oxovaleric acid	-0.658857	4-Hydroxyhippuric acid sulfate	-0.655428	4-Methyl-2-oxovaleric acid	0.253273
4-Hydroxyhippuric acid sulfate/Aspartic acid	-0.658787	4-Hydroxyhippuric acid sulfate	-0.655428	Aspartic acid	0.305488
N-Acetylcytidine/Uridine	-0.658746	N-Acetylcytidine	-0.650771	Uridine	0.280869
Cystine/Threonine	-0.658492	Cystine	-0.635101	Threonine	0.278357
1-Methylhistidine/Cysteine S-sulfate	-0.658341	1-Methylhistidine	-0.826038	Cysteine S-sulfate	-0.214669
Creatinine/Ornithine	-0.657934	Creatinine	-0.914803	Ornithine	0.0860994
Pseudouridine/Urea	-0.657023	Pseudouridine	-0.876021	Urea	-0.760799
Sebacic acid/Threonine	-0.656841	Sebacic acid	-0.673534	Threonine	0.278357
4-Hydroxyhippuric acid sulfate/Alanine	-0.656531	4-Hydroxyhippuric acid sulfate	-0.655428	Alanine	0.228662
4-Hydroxyhippuric acid sulfate/gamma-Glutamylmethionine	-0.656146	4-Hydroxyhippuric acid sulfate	-0.655428	gamma-Glutamylmethionine	0.114207
3-Indoxyl sulfate/gamma-Glutamyltyrosine	-0.656115	3-Indoxyl sulfate	-0.721813	gamma-Glutamyltyrosine	-0.0516741
4-Hydroxyhippuric acid sulfate/Methionine	-0.655982	4-Hydroxyhippuric acid sulfate	-0.655428	Methionine	0.179675
4-Hydroxyhippuric acid sulfate/gamma-Glutamylglutamic acid	-0.655927	4-Hydroxyhippuric acid sulfate	-0.655428	gamma-Glutamylglutamic acid	0.310241
Creatinine/Glycine	-0.655822	Creatinine	-0.914803	Glycine	-0.136695
4-Hydroxyhippuric acid sulfate/Lactic acid	-0.655739	4-Hydroxyhippuric acid sulfate	-0.655428	Lactic acid	0.119773
N6-Succinyladenosine/N-gamma-Glutamylleucine	-0.655485	N6-Succinyladenosine	-0.746129	N-gamma-Glutamylleucine	-0.182568
1-Methyladenosine/Methionine	-0.655151	1-Methyladenosine	-0.771348	Methionine	0.179675
Disaccharide/Uridine	-0.655083	Disaccharide	-0.654092	Uridine	0.280869
3-Indoxyl sulfate/Ornithine	-0.654836	3-Indoxyl sulfate	-0.721813	Ornithine	0.0860994
Dimethylarginine/gamma-Glutamyltyrosine	-0.654622	Dimethylarginine	-0.815769	gamma-Glutamyltyrosine	-0.0516741
Hippuric acid/Lactic acid	-0.654436	Hippuric acid	-0.642564	Lactic acid	0.119773
Disaccharide/Glutamic acid	-0.654355	Disaccharide	-0.654092	Glutamic acid	0.29402
1-Methylhistidine/N-Acetyltryptophan	-0.654143	1-Methylhistidine	-0.826038	N-Acetyltryptophan	-0.422912
1-Methylhistidine/Suberic acid	-0.653804	1-Methylhistidine	-0.826038	Suberic acid	-0.585355
4-Hydroxyhippuric acid/Tryptophan	-0.653526	4-Hydroxyhippuric acid	-0.591968	Tryptophan	0.503441
Acetylthreonine/Fumaric acid	-0.653471	Acetylthreonine	-0.840192	Fumaric acid	-0.00402136
N-Acetyltryptophan/Tryptophan	-0.65338	N-Acetyltryptophan	-0.422912	Tryptophan	0.503441
N-Acetylcarnosine/Succinic acid	-0.652737	N-Acetylcarnosine	-0.698686	Succinic acid	0.17631
Hippuric acid/Homoarginine	-0.652535	Hippuric acid	-0.642564	Homoarginine	0.278958
N-Acetylornithine/Threonine	-0.652505	N-Acetylornithine	-0.654383	Threonine	0.278357
4-Hydroxyhippuric acid sulfate/Isoleucine	-0.65235	4-Hydroxyhippuric acid sulfate	-0.655428	Isoleucine	0.155464
4-Hydroxyhippuric acid sulfate/Asparagine	-0.652148	4-Hydroxyhippuric acid sulfate	-0.655428	Asparagine	0.152129
Cytosine/Uridine	-0.651554	Cytosine	-0.708937	Uridine	0.280869
N-Acetylneuraminic acid/Tryptophan	-0.651237	N-Acetylneuraminic acid	-0.608294	Tryptophan	0.503441
4-Hydroxyhippuric acid sulfate/Glycerate	-0.650968	4-Hydroxyhippuric acid sulfate	-0.655428	Glycerate	0.125823
Cystine/Leucine	-0.650933	Cystine	-0.635101	Leucine	0.274423
Disaccharide/Valine	-0.650452	Disaccharide	-0.654092	Valine	0.299166
N-Acetylcarnosine/Uric acid	-0.64989	N-Acetylcarnosine	-0.698686	Uric acid	-0.480081
N6-Succinyladenosine/N-Acetylmethionine	-0.649485	N6-Succinyladenosine	-0.746129	N-Acetylmethionine	-0.207551
4-Hydroxyhippuric acid sulfate/gamma-Glutamylglutamine	-0.649072	4-Hydroxyhippuric acid sulfate	-0.655428	gamma-Glutamylglutamine	0.101839
N6-Succinyladenosine/Uric acid	-0.648656	N6-Succinyladenosine	-0.746129	Uric acid	-0.480081
Indole-3-lactic acid/Lysine	-0.648617	Indole-3-lactic acid	-0.674735	Lysine	0.236694
N-Acetylcytidine/Valine	-0.648396	N-Acetylcytidine	-0.650771	Valine	0.299166
Dimethylarginine/N-gamma-Glutamylleucine	-0.648383	Dimethylarginine	-0.815769	N-gamma-Glutamylleucine	-0.182568
Hippuric acid/Valine	-0.648317	Hippuric acid	-0.642564	Valine	0.299166
Indole-3-lactic acid/Isoleucine	-0.648252	Indole-3-lactic acid	-0.674735	Isoleucine	0.155464
1-Methylhistidine/Cytosine	-0.647392	1-Methylhistidine	-0.826038	Cytosine	-0.708937
4-Hydroxyhippuric acid sulfate/Phenylalanine	-0.647357	4-Hydroxyhippuric acid sulfate	-0.655428	Phenylalanine	0.109707
Disaccharide/Glutamine	-0.646896	Disaccharide	-0.654092	Glutamine	-0.0633402
gamma-Butyrobetaine/Glutamic acid	-0.646887	gamma-Butyrobetaine	-0.648125	Glutamic acid	0.29402
3-Indoxyl sulfate/gamma-Glutamylglutamic acid	-0.646841	3-Indoxyl sulfate	-0.721813	gamma-Glutamylglutamic acid	0.310241
1-Methyladenosine/Asparagine	-0.646776	1-Methyladenosine	-0.771348	Asparagine	0.152129
Citrulline/Uridine	-0.646725	Citrulline	-0.615418	Uridine	0.280869
4-Hydroxyhippuric acid sulfate/Glutamine	-0.646693	4-Hydroxyhippuric acid sulfate	-0.655428	Glutamine	-0.0633402
Citrulline/Valine	-0.646655	Citrulline	-0.615418	Valine	0.299166
gamma-Butyrobetaine/Lactic acid	-0.646494	gamma-Butyrobetaine	-0.648125	Lactic acid	0.119773
Creatinine/gamma-Glutamyltyrosine	-0.646463	Creatinine	-0.914803	gamma-Glutamyltyrosine	-0.0516741
N-alpha-Acetylornithine/Uridine	-0.646052	N-alpha-Acetylornithine	-0.603936	Uridine	0.280869
Hippuric acid/Leucine	-0.645715	Hippuric acid	-0.642564	Leucine	0.274423
N,N-Dimethylglycine/Tyrosine	-0.645545	N,N-Dimethylglycine	-0.552986	Tyrosine	0.336241
N-Acetylornithine/Succinic acid	-0.645529	N-Acetylornithine	-0.654383	Succinic acid	0.17631
N-Acetylcytidine/Threonine	-0.645249	N-Acetylcytidine	-0.650771	Threonine	0.278357
Hippuric acid/Methionine	-0.645028	Hippuric acid	-0.642564	Methionine	0.179675
N-alpha-Acetylornithine/Tyrosine	-0.644784	N-alpha-Acetylornithine	-0.603936	Tyrosine	0.336241
N6-Succinyladenosine/N-Acetylproline	-0.644766	N6-Succinyladenosine	-0.746129	N-Acetylproline	-0.251371
Creatinine/N-gamma-Glutamylleucine	-0.64451	Creatinine	-0.914803	N-gamma-Glutamylleucine	-0.182568
4-Hydroxyhippuric acid/Creatine	-0.643684	4-Hydroxyhippuric acid	-0.591968	Creatine	0.386958
3-Indoxyl sulfate/Choline	-0.643666	3-Indoxyl sulfate	-0.721813	Choline	-0.232226
Acetylthreonine/gamma-Glutamylmethionine	-0.643231	Acetylthreonine	-0.840192	gamma-Glutamylmethionine	0.114207
Hippuric acid/Histidine	-0.643089	Hippuric acid	-0.642564	Histidine	0.153883
Acetylthreonine/gamma-Glutamylleucine	-0.642717	Acetylthreonine	-0.840192	gamma-Glutamylleucine	-0.343368
N-Acetylornithine/Phenylalanine	-0.642691	N-Acetylornithine	-0.654383	Phenylalanine	0.109707
3-Indoxyl sulfate/3-Methyl-2-oxobutanoic acid	-0.642444	3-Indoxyl sulfate	-0.721813	3-Methyl-2-oxobutanoic acid	0.0350682
gamma-Butyrobetaine/Lysine	-0.642404	gamma-Butyrobetaine	-0.648125	Lysine	0.236694
Suberic acid/Valine	-0.642238	Suberic acid	-0.585355	Valine	0.299166
Dimethylarginine/N-Acetylproline	-0.642127	Dimethylarginine	-0.815769	N-Acetylproline	-0.251371
N-Acetylcytidine/Serine	-0.642122	N-Acetylcytidine	-0.650771	Serine	0.34246
N-Acetylalanine/Uric acid	-0.641943	N-Acetylalanine	-0.843925	Uric acid	-0.480081
Indole-3-lactic acid/Succinic acid	-0.64186	Indole-3-lactic acid	-0.674735	Succinic acid	0.17631
Dimethylarginine/gamma-Glutamylglutamic acid	-0.641613	Dimethylarginine	-0.815769	gamma-Glutamylglutamic acid	0.310241
1-Methyladenosine/Glutamine	-0.641235	1-Methyladenosine	-0.771348	Glutamine	-0.0633402
1-Methyladenosine/Alanine	-0.641095	1-Methyladenosine	-0.771348	Alanine	0.228662
1-Methyladenosine/Leucine	-0.640727	1-Methyladenosine	-0.771348	Leucine	0.274423
Citrulline/Glutamic acid	-0.640014	Citrulline	-0.615418	Glutamic acid	0.29402
Dimethylarginine/gamma-Glutamylalanine	-0.639664	Dimethylarginine	-0.815769	gamma-Glutamylalanine	0.19407
gamma-Glutamylleucine/Tryptophan	-0.639651	gamma-Glutamylleucine	-0.343368	Tryptophan	0.503441
4-Hydroxyhippuric acid sulfate/Ornithine	-0.63954	4-Hydroxyhippuric acid sulfate	-0.655428	Ornithine	0.0860994
N-Acetylserine/Proline	-0.638849	N-Acetylserine	-0.767298	Proline	-0.0271458
Phenol sulfate/Tryptophan	-0.638836	Phenol sulfate	-0.563469	Tryptophan	0.503441
N-Acetylneuraminic acid/Valine	-0.638726	N-Acetylneuraminic acid	-0.608294	Valine	0.299166
4-Hydroxyhippuric acid sulfate/Fumaric acid	-0.638175	4-Hydroxyhippuric acid sulfate	-0.655428	Fumaric acid	-0.00402136
Cystine/Phenylalanine	-0.638147	Cystine	-0.635101	Phenylalanine	0.109707
3-Methylglutaconic acid/Phenylalanine	-0.637869	3-Methylglutaconic acid	-0.746779	Phenylalanine	0.109707
Hippuric acid/Lysine	-0.637819	Hippuric acid	-0.642564	Lysine	0.236694
3-Indoxyl sulfate/gamma-Glutamylmethionine	-0.637541	3-Indoxyl sulfate	-0.721813	gamma-Glutamylmethionine	0.114207
4-Hydroxyhippuric acid sulfate/Histidine	-0.636951	4-Hydroxyhippuric acid sulfate	-0.655428	Histidine	0.153883
N,N-Dimethylglycine/Valine	-0.636785	N,N-Dimethylglycine	-0.552986	Valine	0.299166
N-alpha-Acetylarginine/Tyrosine	-0.636656	N-alpha-Acetylarginine	-0.607266	Tyrosine	0.336241
3-Indoxyl sulfate/Nicotinamide	-0.636518	3-Indoxyl sulfate	-0.721813	Nicotinamide	0.11421
Suberic acid/Tyrosine	-0.636124	Suberic acid	-0.585355	Tyrosine	0.336241
1-Methyladenosine/Lactic acid	-0.636087	1-Methyladenosine	-0.771348	Lactic acid	0.119773
4-Hydroxyhippuric acid sulfate/Uric acid	-0.636059	4-Hydroxyhippuric acid sulfate	-0.655428	Uric acid	-0.480081
N-Acetylserine/Ornithine	-0.636041	N-Acetylserine	-0.767298	Ornithine	0.0860994
N-alpha-Acetylarginine/Threonine	-0.635851	N-alpha-Acetylarginine	-0.607266	Threonine	0.278357
1-Methyladenosine/Lysine	-0.635851	1-Methyladenosine	-0.771348	Lysine	0.236694
Hippuric acid/Ornithine	-0.635807	Hippuric acid	-0.642564	Ornithine	0.0860994
N-Acetylcarnosine/Proline	-0.635615	N-Acetylcarnosine	-0.698686	Proline	-0.0271458
N-alpha-Acetylarginine/Uridine	-0.635389	N-alpha-Acetylarginine	-0.607266	Uridine	0.280869
N-alpha-Acetylarginine/Valine	-0.635267	N-alpha-Acetylarginine	-0.607266	Valine	0.299166
N-Acetylcarnosine/Ornithine	-0.635171	N-Acetylcarnosine	-0.698686	Ornithine	0.0860994
N-Acetylcitrulline/Nicotinamide	-0.635081	N-Acetylcitrulline	-0.696723	Nicotinamide	0.11421
Cystine/Lactic acid	-0.63481	Cystine	-0.635101	Lactic acid	0.119773
Indole-3-lactic acid/Methionine	-0.634486	Indole-3-lactic acid	-0.674735	Methionine	0.179675
3-Indoxyl sulfate/N-Acetylproline	-0.634379	3-Indoxyl sulfate	-0.721813	N-Acetylproline	-0.251371
Disaccharide/Lactic acid	-0.634342	Disaccharide	-0.654092	Lactic acid	0.119773
Disaccharide/Homoarginine	-0.634322	Disaccharide	-0.654092	Homoarginine	0.278958
N-Acetylcitrulline/N-Acetylproline	-0.633771	N-Acetylcitrulline	-0.696723	N-Acetylproline	-0.251371
3-Indoxyl sulfate/N-Acetylmethionine	-0.633463	3-Indoxyl sulfate	-0.721813	N-Acetylmethionine	-0.207551
1-Methylhistidine/Threonic acid	-0.633268	1-Methylhistidine	-0.826038	Threonic acid	-0.507279
Citrulline/Threonine	-0.632768	Citrulline	-0.615418	Threonine	0.278357
Disaccharide/Lysine	-0.632026	Disaccharide	-0.654092	Lysine	0.236694
4-Hydroxyhippuric acid/Uridine	-0.631827	4-Hydroxyhippuric acid	-0.591968	Uridine	0.280869
3-Indoxyl sulfate/Glycero-3-phosphocholine	-0.631491	3-Indoxyl sulfate	-0.721813	Glycero-3-phosphocholine	0.278775
Cytosine/Methionine	-0.631458	Cytosine	-0.708937	Methionine	0.179675
4-Hydroxyhippuric acid/Tyrosine	-0.631407	4-Hydroxyhippuric acid	-0.591968	Tyrosine	0.336241
3-Indoxyl sulfate/N-gamma-Glutamylleucine	-0.631064	3-Indoxyl sulfate	-0.721813	N-gamma-Glutamylleucine	-0.182568
4-Hydroxyhippuric acid sulfate/Succinic acid	-0.630472	4-Hydroxyhippuric acid sulfate	-0.655428	Succinic acid	0.17631
1-Methylhistidine/Nicotinamide	-0.630257	1-Methylhistidine	-0.826038	Nicotinamide	0.11421
Disaccharide/Glycerate	-0.630242	Disaccharide	-0.654092	Glycerate	0.125823
N-Acetylornithine/Ornithine	-0.629999	N-Acetylornithine	-0.654383	Ornithine	0.0860994
Hippuric acid/Phenylalanine	-0.629776	Hippuric acid	-0.642564	Phenylalanine	0.109707
gamma-Butyrobetaine/Phenylalanine	-0.629645	gamma-Butyrobetaine	-0.648125	Phenylalanine	0.109707
N-alpha-Acetylornithine/Valine	-0.629407	N-alpha-Acetylornithine	-0.603936	Valine	0.299166
4-Hydroxyhippuric acid sulfate/gamma-Glutamyltyrosine	-0.629289	4-Hydroxyhippuric acid sulfate	-0.655428	gamma-Glutamyltyrosine	-0.0516741
N-Acetylserine/Uric acid	-0.62926	N-Acetylserine	-0.767298	Uric acid	-0.480081
3-Methylhistidine/Creatine	-0.629107	3-Methylhistidine	-0.503911	Creatine	0.386958
3-Indoxyl sulfate/gamma-Glutamylalanine	-0.629048	3-Indoxyl sulfate	-0.721813	gamma-Glutamylalanine	0.19407
Cytosine/Lactic acid	-0.628689	Cytosine	-0.708937	Lactic acid	0.119773
4-Hydroxyhippuric acid sulfate/Glycero-3-phosphocholine	-0.628171	4-Hydroxyhippuric acid sulfate	-0.655428	Glycero-3-phosphocholine	0.278775
3-Indoxyl sulfate/Malonic acid	-0.627955	3-Indoxyl sulfate	-0.721813	Malonic acid	-0.17708
Sebacic acid/Uridine	-0.627839	Sebacic acid	-0.673534	Uridine	0.280869
3-Methylglutaconic acid/Aspartic acid	-0.627732	3-Methylglutaconic acid	-0.746779	Aspartic acid	0.305488
1-Methylhistidine/alpha-Ketoglutaric acid	-0.627675	1-Methylhistidine	-0.826038	alpha-Ketoglutaric acid	0.0596993
1-Methylhistidine/Malic acid	-0.627277	1-Methylhistidine	-0.826038	Malic acid	0.0320593
N-alpha-Acetylarginine/Serine	-0.625954	N-alpha-Acetylarginine	-0.607266	Serine	0.34246
3-Indoxyl sulfate/Carnitine	-0.625626	3-Indoxyl sulfate	-0.721813	Carnitine	-0.335937
Threonic acid/Tryptophan	-0.625565	Threonic acid	-0.507279	Tryptophan	0.503441
3-Methylglutaconic acid/Homoarginine	-0.624871	3-Methylglutaconic acid	-0.746779	Homoarginine	0.278958
N-gamma-Glutamylleucine/Tryptophan	-0.624456	N-gamma-Glutamylleucine	-0.182568	Tryptophan	0.503441
4-Hydroxyhippuric acid sulfate/Betaine	-0.624152	4-Hydroxyhippuric acid sulfate	-0.655428	Betaine	-0.0047539
Phenyl glucuronide/Tryptophan	-0.623739	Phenyl glucuronide	-0.573393	Tryptophan	0.503441
Hippuric acid/Succinic acid	-0.62347	Hippuric acid	-0.642564	Succinic acid	0.17631
4-Hydroxyhippuric acid/Homoarginine	-0.623419	4-Hydroxyhippuric acid	-0.591968	Homoarginine	0.278958
4-Hydroxyhippuric acid sulfate/Proline	-0.623271	4-Hydroxyhippuric acid sulfate	-0.655428	Proline	-0.0271458
4-Hydroxyhippuric acid sulfate/N-Acetylproline	-0.622921	4-Hydroxyhippuric acid sulfate	-0.655428	N-Acetylproline	-0.251371
1-Methylhistidine/N,N-Dimethylglycine	-0.622344	1-Methylhistidine	-0.826038	N,N-Dimethylglycine	-0.552986
Hippuric acid/Isoleucine	-0.62223	Hippuric acid	-0.642564	Isoleucine	0.155464
N-Acetylvaline/Tryptophan	-0.622042	N-Acetylvaline	-0.535805	Tryptophan	0.503441
1-Methylhistidine/gamma-Glutamylglutamine	-0.622037	1-Methylhistidine	-0.826038	gamma-Glutamylglutamine	0.101839
4-Hydroxyhippuric acid/Glutamic acid	-0.621414	4-Hydroxyhippuric acid	-0.591968	Glutamic acid	0.29402
N6,N6,N6-Trimethyllysine/Ornithine	-0.621333	N6,N6,N6-Trimethyllysine	-0.644523	Ornithine	0.0860994
gamma-Butyrobetaine/Methionine	-0.621303	gamma-Butyrobetaine	-0.648125	Methionine	0.179675
Disaccharide/Leucine	-0.621248	Disaccharide	-0.654092	Leucine	0.274423
1-Methyladenosine/Histidine	-0.620819	1-Methyladenosine	-0.771348	Histidine	0.153883
4-Hydroxyhippuric acid/Serine	-0.619993	4-Hydroxyhippuric acid	-0.591968	Serine	0.34246
N-Formylmethionine/N-gamma-Glutamylleucine	-0.619252	N-Formylmethionine	-0.859282	N-gamma-Glutamylleucine	-0.182568
gamma-Glutamylleucine/Leucine	-0.619193	gamma-Glutamylleucine	-0.343368	Leucine	0.274423
Cytosine/Lysine	-0.618722	Cytosine	-0.708937	Lysine	0.236694
gamma-Butyrobetaine/Homoarginine	-0.618128	gamma-Butyrobetaine	-0.648125	Homoarginine	0.278958
Glucose/Tryptophan	-0.61804	Glucose	-0.567803	Tryptophan	0.503441
4-Hydroxyhippuric acid sulfate/Choline	-0.617821	4-Hydroxyhippuric acid sulfate	-0.655428	Choline	-0.232226
3-Indoxyl sulfate/Citric acid	-0.617664	3-Indoxyl sulfate	-0.721813	Citric acid	0.111209
N-Acetylserine/N-gamma-Glutamylleucine	-0.617644	N-Acetylserine	-0.767298	N-gamma-Glutamylleucine	-0.182568
1-Methylhistidine/Creatinine	-0.617362	1-Methylhistidine	-0.826038	Creatinine	-0.914803
Acetylthreonine/N-Acetyltryptophan	-0.615945	Acetylthreonine	-0.840192	N-Acetyltryptophan	-0.422912
4-Hydroxyhippuric acid sulfate/Malonic acid	-0.615915	4-Hydroxyhippuric acid sulfate	-0.655428	Malonic acid	-0.17708
Citrulline/Lysine	-0.615814	Citrulline	-0.615418	Lysine	0.236694
Cystine/Homoarginine	-0.61556	Cystine	-0.635101	Homoarginine	0.278958
Dimethylarginine/Fumaric acid	-0.61544	Dimethylarginine	-0.815769	Fumaric acid	-0.00402136
Phenylacetylglutamine/Uric acid	-0.615206	Phenylacetylglutamine	-0.696536	Uric acid	-0.480081
Disaccharide/Histidine	-0.615134	Disaccharide	-0.654092	Histidine	0.153883
4-Hydroxyhippuric acid/Alanine	-0.615077	4-Hydroxyhippuric acid	-0.591968	Alanine	0.228662
Cytosine/Leucine	-0.61436	Cytosine	-0.708937	Leucine	0.274423
Disaccharide/Phenylalanine	-0.614242	Disaccharide	-0.654092	Phenylalanine	0.109707
1-Methyladenosine/Glutamic acid	-0.614097	1-Methyladenosine	-0.771348	Glutamic acid	0.29402
Phenol sulfate/Tyrosine	-0.613752	Phenol sulfate	-0.563469	Tyrosine	0.336241
4-Hydroxyhippuric acid sulfate/Arginine	-0.613627	4-Hydroxyhippuric acid sulfate	-0.655428	Arginine	0.0265576
4-Hydroxyhippuric acid sulfate/alpha-Hydroxyglutaric acid	-0.613533	4-Hydroxyhippuric acid sulfate	-0.655428	alpha-Hydroxyglutaric acid	-0.0626863
4-Hydroxyhippuric acid sulfate/N-gamma-Glutamylleucine	-0.613306	4-Hydroxyhippuric acid sulfate	-0.655428	N-gamma-Glutamylleucine	-0.182568
Phenyl glucuronide/Serine	-0.613127	Phenyl glucuronide	-0.573393	Serine	0.34246
Dimethylarginine/gamma-Glutamylmethionine	-0.613072	Dimethylarginine	-0.815769	gamma-Glutamylmethionine	0.114207
1-Methylhistidine/Citrulline	-0.612234	1-Methylhistidine	-0.826038	Citrulline	-0.615418
Disaccharide/Ornithine	-0.61221	Disaccharide	-0.654092	Ornithine	0.0860994
4-Hydroxyhippuric acid/Leucine	-0.612154	4-Hydroxyhippuric acid	-0.591968	Leucine	0.274423
Creatinine/gamma-Glutamylglutamic acid	-0.611661	Creatinine	-0.914803	gamma-Glutamylglutamic acid	0.310241
4-Hydroxyhippuric acid/Threonine	-0.611423	4-Hydroxyhippuric acid	-0.591968	Threonine	0.278357
Acetylthreonine/N1-Acetylspermidine	-0.611406	Acetylthreonine	-0.840192	N1-Acetylspermidine	-0.105869
3-Methylglutaconic acid/Glutamine	-0.611351	3-Methylglutaconic acid	-0.746779	Glutamine	-0.0633402
Cytosine/Glutamic acid	-0.611102	Cytosine	-0.708937	Glutamic acid	0.29402
4-Hydroxyhippuric acid/Lysine	-0.61101	4-Hydroxyhippuric acid	-0.591968	Lysine	0.236694
3-Methylglutaconic acid/Isoleucine	-0.610879	3-Methylglutaconic acid	-0.746779	Isoleucine	0.155464
4-Hydroxyhippuric acid sulfate/Adenosine	-0.610673	4-Hydroxyhippuric acid sulfate	-0.655428	Adenosine	0.189566
4-Hydroxyhippuric acid/Aspartic acid	-0.610181	4-Hydroxyhippuric acid	-0.591968	Aspartic acid	0.305488
Hippuric acid/Proline	-0.60977	Hippuric acid	-0.642564	Proline	-0.0271458
Citrulline/Leucine	-0.609234	Citrulline	-0.615418	Leucine	0.274423
Citrulline/Histidine	-0.609059	Citrulline	-0.615418	Histidine	0.153883
Disaccharide/Isoleucine	-0.60886	Disaccharide	-0.654092	Isoleucine	0.155464
Cystine/Ornithine	-0.608742	Cystine	-0.635101	Ornithine	0.0860994
Cytosine/Histidine	-0.608679	Cytosine	-0.708937	Histidine	0.153883
Cystine/Isoleucine	-0.608611	Cystine	-0.635101	Isoleucine	0.155464
N-alpha-Acetylornithine/Serine	-0.608261	N-alpha-Acetylornithine	-0.603936	Serine	0.34246
Acetylthreonine/Urea	-0.608209	Acetylthreonine	-0.840192	Urea	-0.760799
4-Hydroxyhippuric acid/gamma-Glutamylglutamic acid	-0.608182	4-Hydroxyhippuric acid	-0.591968	gamma-Glutamylglutamic acid	0.310241
1-Methylhistidine/N-Acetylneuraminic acid	-0.608025	1-Methylhistidine	-0.826038	N-Acetylneuraminic acid	-0.608294
Disaccharide/gamma-Glutamylalanine	-0.607951	Disaccharide	-0.654092	gamma-Glutamylalanine	0.19407
Phenylacetylglutamine/Proline	-0.607308	Phenylacetylglutamine	-0.696536	Proline	-0.0271458
Disaccharide/gamma-Glutamylglutamic acid	-0.607253	Disaccharide	-0.654092	gamma-Glutamylglutamic acid	0.310241
Kynurenine/Succinic acid	-0.607128	Kynurenine	-0.7482	Succinic acid	0.17631
Phenol sulfate/Serine	-0.606962	Phenol sulfate	-0.563469	Serine	0.34246
Disaccharide/Succinic acid	-0.606678	Disaccharide	-0.654092	Succinic acid	0.17631
N,N-Dimethylglycine/Serine	-0.606639	N,N-Dimethylglycine	-0.552986	Serine	0.34246
Cystine/Methionine	-0.605821	Cystine	-0.635101	Methionine	0.179675
Acetylthreonine/Citric acid	-0.605795	Acetylthreonine	-0.840192	Citric acid	0.111209
Cystine/Glycerate	-0.605613	Cystine	-0.635101	Glycerate	0.125823
N-Acetylcytidine/Phenylalanine	-0.605596	N-Acetylcytidine	-0.650771	Phenylalanine	0.109707
3-Indoxyl sulfate/Betaine	-0.605506	3-Indoxyl sulfate	-0.721813	Betaine	-0.0047539
4-Hydroxyhippuric acid sulfate/Glycine	-0.605353	4-Hydroxyhippuric acid sulfate	-0.655428	Glycine	-0.136695
4-Hydroxyhippuric acid/Asparagine	-0.605316	4-Hydroxyhippuric acid	-0.591968	Asparagine	0.152129
Dimethylarginine/N-Acetylmethionine	-0.605147	Dimethylarginine	-0.815769	N-Acetylmethionine	-0.207551
gamma-Butyrobetaine/Isoleucine	-0.604631	gamma-Butyrobetaine	-0.648125	Isoleucine	0.155464
4-Hydroxyhippuric acid/4-Methyl-2-oxovaleric acid	-0.604456	4-Hydroxyhippuric acid	-0.591968	4-Methyl-2-oxovaleric acid	0.253273
Phenol sulfate/Threonine	-0.603711	Phenol sulfate	-0.563469	Threonine	0.278357
4-Hydroxyhippuric acid/gamma-Glutamylalanine	-0.603391	4-Hydroxyhippuric acid	-0.591968	gamma-Glutamylalanine	0.19407
N-Acetylneuraminic acid/Phenylalanine	-0.603293	N-Acetylneuraminic acid	-0.608294	Phenylalanine	0.109707
4-Hydroxyhippuric acid sulfate/Citric acid	-0.603066	4-Hydroxyhippuric acid sulfate	-0.655428	Citric acid	0.111209
Phenol sulfate/Uridine	-0.603048	Phenol sulfate	-0.563469	Uridine	0.280869
4-Hydroxyhippuric acid/Valine	-0.603007	4-Hydroxyhippuric acid	-0.591968	Valine	0.299166
3-Methylglutaconic acid/Succinic acid	-0.602891	3-Methylglutaconic acid	-0.746779	Succinic acid	0.17631
Phenyl glucuronide/Tyrosine	-0.602582	Phenyl glucuronide	-0.573393	Tyrosine	0.336241
Disaccharide/Proline	-0.602425	Disaccharide	-0.654092	Proline	-0.0271458
4-Hydroxyhippuric acid sulfate/N-Acetylmethionine	-0.602329	4-Hydroxyhippuric acid sulfate	-0.655428	N-Acetylmethionine	-0.207551
3-Indoxyl sulfate/Adenosine	-0.602316	3-Indoxyl sulfate	-0.721813	Adenosine	0.189566
4-Hydroxyhippuric acid/Lactic acid	-0.602143	4-Hydroxyhippuric acid	-0.591968	Lactic acid	0.119773
Phenyl glucuronide/Threonine	-0.601382	Phenyl glucuronide	-0.573393	Threonine	0.278357
4-Hydroxyhippuric acid sulfate/Nicotinamide	-0.601314	4-Hydroxyhippuric acid sulfate	-0.655428	Nicotinamide	0.11421
N-Acetylalanine/Proline	-0.60113	N-Acetylalanine	-0.843925	Proline	-0.0271458
N-Acetylcarnosine/N-gamma-Glutamylleucine	-0.601069	N-Acetylcarnosine	-0.698686	N-gamma-Glutamylleucine	-0.182568
4-Hydroxyhippuric acid/Methionine	-0.600846	4-Hydroxyhippuric acid	-0.591968	Methionine	0.179675
4-Hydroxyhippuric acid/Glycerate	-0.600636	4-Hydroxyhippuric acid	-0.591968	Glycerate	0.125823
N,N-Dimethylglycine/Uridine	-0.600608	N,N-Dimethylglycine	-0.552986	Uridine	0.280869
Disaccharide/gamma-Glutamylmethionine	-0.600297	Disaccharide	-0.654092	gamma-Glutamylmethionine	0.114207
Creatinine/N-Acetylproline	-0.600271	Creatinine	-0.914803	N-Acetylproline	-0.251371
Citrulline/Lactic acid	-0.600159	Citrulline	-0.615418	Lactic acid	0.119773
4-Hydroxyhippuric acid sulfate/gamma-Glutamylleucine	-0.600044	4-Hydroxyhippuric acid sulfate	-0.655428	gamma-Glutamylleucine	-0.343368
N-Acetylcitrulline/N-Acetyltryptophan	-0.598353	N-Acetylcitrulline	-0.696723	N-Acetyltryptophan	-0.422912
4-Hydroxyhippuric acid sulfate/N-Acetyltryptophan	-0.598231	4-Hydroxyhippuric acid sulfate	-0.655428	N-Acetyltryptophan	-0.422912
Glucose/Tyrosine	-0.598043	Glucose	-0.567803	Tyrosine	0.336241
N-Acetylvaline/Uridine	-0.597946	N-Acetylvaline	-0.535805	Uridine	0.280869
Acetylthreonine/Cysteine S-sulfate	-0.597688	Acetylthreonine	-0.840192	Cysteine S-sulfate	-0.214669
N6,N6,N6-Trimethyllysine/N-gamma-Glutamylleucine	-0.597597	N6,N6,N6-Trimethyllysine	-0.644523	N-gamma-Glutamylleucine	-0.182568
1-Methylhistidine/Arginine	-0.596578	1-Methylhistidine	-0.826038	Arginine	0.0265576
1-Methyladenosine/Homoarginine	-0.596306	1-Methyladenosine	-0.771348	Homoarginine	0.278958
Disaccharide/gamma-Glutamylglutamine	-0.595983	Disaccharide	-0.654092	gamma-Glutamylglutamine	0.101839
Phenyl glucuronide/Uridine	-0.595852	Phenyl glucuronide	-0.573393	Uridine	0.280869
Phenyl glucuronide/Valine	-0.595587	Phenyl glucuronide	-0.573393	Valine	0.299166
1-Methylhistidine/Pantothenic acid	-0.595276	1-Methylhistidine	-0.826038	Pantothenic acid	-0.253461
Creatinine/gamma-Glutamylalanine	-0.595016	Creatinine	-0.914803	gamma-Glutamylalanine	0.19407
N-Acetylornithine/N-alpha-Acetylornithine	-0.594314	N-Acetylornithine	-0.654383	N-alpha-Acetylornithine	-0.603936
1-Methylhistidine/Orotic acid	-0.593995	1-Methylhistidine	-0.826038	Orotic acid	-0.149328
Creatinine/Glycero-3-phosphocholine	-0.593628	Creatinine	-0.914803	Glycero-3-phosphocholine	0.278775
1-Methyladenosine/Phenylalanine	-0.592875	1-Methyladenosine	-0.771348	Phenylalanine	0.109707
Disaccharide/Uric acid	-0.592467	Disaccharide	-0.654092	Uric acid	-0.480081
1-Methyladenosine/Isoleucine	-0.592058	1-Methyladenosine	-0.771348	Isoleucine	0.155464
Phenol sulfate/Valine	-0.591999	Phenol sulfate	-0.563469	Valine	0.299166
3-Indoxyl sulfate/alpha-Hydroxyglutaric acid	-0.591515	3-Indoxyl sulfate	-0.721813	alpha-Hydroxyglutaric acid	-0.0626863
4-Hydroxyhippuric acid/Phenylalanine	-0.590991	4-Hydroxyhippuric acid	-0.591968	Phenylalanine	0.109707
4-Hydroxyhippuric acid sulfate/Carnitine	-0.590759	4-Hydroxyhippuric acid sulfate	-0.655428	Carnitine	-0.335937
4-Hydroxyhippuric acid sulfate/Malic acid	-0.590702	4-Hydroxyhippuric acid sulfate	-0.655428	Malic acid	0.0320593
Phenyl glucuronide/Phenylalanine	-0.590595	Phenyl glucuronide	-0.573393	Phenylalanine	0.109707
N-alpha-Acetylornithine/Succinic acid	-0.590083	N-alpha-Acetylornithine	-0.603936	Succinic acid	0.17631
4-Hydroxyhippuric acid/Histidine	-0.59007	4-Hydroxyhippuric acid	-0.591968	Histidine	0.153883
Citrulline/Ornithine	-0.589895	Citrulline	-0.615418	Ornithine	0.0860994
3-Indoxyl sulfate/N-Acetyltryptophan	-0.58984	3-Indoxyl sulfate	-0.721813	N-Acetyltryptophan	-0.422912
N-alpha-Acetylornithine/Threonine	-0.589735	N-alpha-Acetylornithine	-0.603936	Threonine	0.278357
Citrulline/Glutamine	-0.5878	Citrulline	-0.615418	Glutamine	-0.0633402
Glucose/Serine	-0.587721	Glucose	-0.567803	Serine	0.34246
Suberic acid/Threonine	-0.587627	Suberic acid	-0.585355	Threonine	0.278357
1-Methyladenosine/Glycerate	-0.587474	1-Methyladenosine	-0.771348	Glycerate	0.125823
4-Hydroxyhippuric acid sulfate/alpha-Ketoglutaric acid	-0.587442	4-Hydroxyhippuric acid sulfate	-0.655428	alpha-Ketoglutaric acid	0.0596993
4-Hydroxyhippuric acid sulfate/N1-Acetylspermidine	-0.587347	4-Hydroxyhippuric acid sulfate	-0.655428	N1-Acetylspermidine	-0.105869
Hippuric acid/N-Acetylproline	-0.587188	Hippuric acid	-0.642564	N-Acetylproline	-0.251371
Hippuric acid/Uric acid	-0.587186	Hippuric acid	-0.642564	Uric acid	-0.480081
N-Acetylvaline/Tyrosine	-0.587107	N-Acetylvaline	-0.535805	Tyrosine	0.336241
3-Indoxyl sulfate/gamma-Glutamylglutamine	-0.586934	3-Indoxyl sulfate	-0.721813	gamma-Glutamylglutamine	0.101839
N-Acetylalanine/Ornithine	-0.586934	N-Acetylalanine	-0.843925	Ornithine	0.0860994
gamma-Butyrobetaine/Glycerate	-0.58681	gamma-Butyrobetaine	-0.648125	Glycerate	0.125823
4-Hydroxyhippuric acid/Isoleucine	-0.586735	4-Hydroxyhippuric acid	-0.591968	Isoleucine	0.155464
Disaccharide/Glycero-3-phosphocholine	-0.586613	Disaccharide	-0.654092	Glycero-3-phosphocholine	0.278775
N-Acetylvaline/Serine	-0.586495	N-Acetylvaline	-0.535805	Serine	0.34246
4-Hydroxyhippuric acid/Ornithine	-0.586427	4-Hydroxyhippuric acid	-0.591968	Ornithine	0.0860994
Creatinine/gamma-Glutamylmethionine	-0.586027	Creatinine	-0.914803	gamma-Glutamylmethionine	0.114207
3-Indoxyl sulfate/gamma-Glutamylleucine	-0.585611	3-Indoxyl sulfate	-0.721813	gamma-Glutamylleucine	-0.343368
1-Methyladenosine/Aspartic acid	-0.585596	1-Methyladenosine	-0.771348	Aspartic acid	0.305488
4-Hydroxyhippuric acid/Glycero-3-phosphocholine	-0.585399	4-Hydroxyhippuric acid	-0.591968	Glycero-3-phosphocholine	0.278775
Phenol sulfate/Phenylalanine	-0.585222	Phenol sulfate	-0.563469	Phenylalanine	0.109707
Disaccharide/Glycine	-0.585073	Disaccharide	-0.654092	Glycine	-0.136695
1-Methylhistidine/Kynurenine	-0.58506	1-Methylhistidine	-0.826038	Kynurenine	-0.7482
Glucose/Threonine	-0.58426	Glucose	-0.567803	Threonine	0.278357
Kynurenine/Uric acid	-0.584135	Kynurenine	-0.7482	Uric acid	-0.480081
N-Acetylcytidine/Succinic acid	-0.584054	N-Acetylcytidine	-0.650771	Succinic acid	0.17631
N-Acetylcitrulline/N-Acetylmethionine	-0.583941	N-Acetylcitrulline	-0.696723	N-Acetylmethionine	-0.207551
Disaccharide/N-Acetylproline	-0.583914	Disaccharide	-0.654092	N-Acetylproline	-0.251371
Acetylthreonine/Suberic acid	-0.583838	Acetylthreonine	-0.840192	Suberic acid	-0.585355
Dimethylarginine/gamma-Glutamylleucine	-0.583707	Dimethylarginine	-0.815769	gamma-Glutamylleucine	-0.343368
4-Hydroxyhippuric acid/gamma-Glutamylmethionine	-0.583352	4-Hydroxyhippuric acid	-0.591968	gamma-Glutamylmethionine	0.114207
4-Hydroxyhippuric acid/Glutamine	-0.583287	4-Hydroxyhippuric acid	-0.591968	Glutamine	-0.0633402
N-Acetylneuraminic acid/Succinic acid	-0.581981	N-Acetylneuraminic acid	-0.608294	Succinic acid	0.17631
1-Methylhistidine/N6,N6,N6-Trimethyllysine	-0.58115	1-Methylhistidine	-0.826038	N6,N6,N6-Trimethyllysine	-0.644523
N,N-Dimethylglycine/Threonine	-0.580757	N,N-Dimethylglycine	-0.552986	Threonine	0.278357
gamma-Butyrobetaine/Succinic acid	-0.580507	gamma-Butyrobetaine	-0.648125	Succinic acid	0.17631
Hippuric acid/Nicotinamide	-0.579886	Hippuric acid	-0.642564	Nicotinamide	0.11421
Phenyl glucuronide/Succinic acid	-0.579692	Phenyl glucuronide	-0.573393	Succinic acid	0.17631
3-Indoxyl sulfate/Fumaric acid	-0.579646	3-Indoxyl sulfate	-0.721813	Fumaric acid	-0.00402136
3-Indoxyl sulfate/N1-Acetylspermidine	-0.579473	3-Indoxyl sulfate	-0.721813	N1-Acetylspermidine	-0.105869
Kynurenine/Proline	-0.578321	Kynurenine	-0.7482	Proline	-0.0271458
Threonic acid/Tyrosine	-0.577925	Threonic acid	-0.507279	Tyrosine	0.336241
Cytosine/Phenylalanine	-0.577757	Cytosine	-0.708937	Phenylalanine	0.109707
N6,N6,N6-Trimethyllysine/Proline	-0.577733	N6,N6,N6-Trimethyllysine	-0.644523	Proline	-0.0271458
Glucose/Homoarginine	-0.577575	Glucose	-0.567803	Homoarginine	0.278958
Disaccharide/gamma-Glutamyltyrosine	-0.577571	Disaccharide	-0.654092	gamma-Glutamyltyrosine	-0.0516741
N-Acetylvaline/Threonine	-0.57745	N-Acetylvaline	-0.535805	Threonine	0.278357
Acetylthreonine/gamma-Glutamylglutamine	-0.577448	Acetylthreonine	-0.840192	gamma-Glutamylglutamine	0.101839
3-Indoxyl sulfate/Arginine	-0.577337	3-Indoxyl sulfate	-0.721813	Arginine	0.0265576
N-alpha-Acetylornithine/Phenylalanine	-0.577286	N-alpha-Acetylornithine	-0.603936	Phenylalanine	0.109707
TMAO/Uric acid	-0.577125	TMAO	-0.653587	Uric acid	-0.480081
N-Acetylornithine/Uric acid	-0.576834	N-Acetylornithine	-0.654383	Uric acid	-0.480081
Glucose/Methionine	-0.576733	Glucose	-0.567803	Methionine	0.179675
Citrulline/Homoarginine	-0.576453	Citrulline	-0.615418	Homoarginine	0.278958
4-Hydroxyhippuric acid sulfate/N-Methylproline	-0.576361	4-Hydroxyhippuric acid sulfate	-0.655428	N-Methylproline	-0.0705825
Hippuric acid/Malonic acid	-0.575926	Hippuric acid	-0.642564	Malonic acid	-0.17708
4-Hydroxyhippuric acid/Succinic acid	-0.575922	4-Hydroxyhippuric acid	-0.591968	Succinic acid	0.17631
Disaccharide/Nicotinamide	-0.575428	Disaccharide	-0.654092	Nicotinamide	0.11421
Hippuric acid/N-Acetylmethionine	-0.574157	Hippuric acid	-0.642564	N-Acetylmethionine	-0.207551
5-S-Methyl-5-thioadenosine/Tryptophan	-0.573895	5-S-Methyl-5-thioadenosine	-0.521241	Tryptophan	0.503441
Cystine/gamma-Glutamylglutamic acid	-0.573805	Cystine	-0.635101	gamma-Glutamylglutamic acid	0.310241
N-Acetylornithine/N-gamma-Glutamylleucine	-0.573444	N-Acetylornithine	-0.654383	N-gamma-Glutamylleucine	-0.182568
4-Hydroxyhippuric acid sulfate/Pantothenic acid	-0.572994	4-Hydroxyhippuric acid sulfate	-0.655428	Pantothenic acid	-0.253461
Citrulline/Glycerate	-0.572885	Citrulline	-0.615418	Glycerate	0.125823
Glucose/Valine	-0.572865	Glucose	-0.567803	Valine	0.299166
4-Hydroxyhippuric acid sulfate/Suberic acid	-0.572194	4-Hydroxyhippuric acid sulfate	-0.655428	Suberic acid	-0.585355
Disaccharide/N-Acetylmethionine	-0.571485	Disaccharide	-0.654092	N-Acetylmethionine	-0.207551
1-Methyladenosine/3-Methyl-2-oxovaleric acid	-0.570895	1-Methyladenosine	-0.771348	3-Methyl-2-oxovaleric acid	0.274847
Threonic acid/Uridine	-0.570879	Threonic acid	-0.507279	Uridine	0.280869
Glucose/Uridine	-0.569204	Glucose	-0.567803	Uridine	0.280869
N-Acetylcitrulline/Suberic acid	-0.569097	N-Acetylcitrulline	-0.696723	Suberic acid	-0.585355
Dimethylarginine/N1-Acetylspermidine	-0.568712	Dimethylarginine	-0.815769	N1-Acetylspermidine	-0.105869
N-Acetylornithine/Proline	-0.568621	N-Acetylornithine	-0.654383	Proline	-0.0271458
N-Acetylcitrulline/Pantothenic acid	-0.568618	N-Acetylcitrulline	-0.696723	Pantothenic acid	-0.253461
N-alpha-Acetylarginine/Ornithine	-0.56833	N-alpha-Acetylarginine	-0.607266	Ornithine	0.0860994
Cytosine/Succinic acid	-0.568133	Cytosine	-0.708937	Succinic acid	0.17631
Hippuric acid/N-gamma-Glutamylleucine	-0.568111	Hippuric acid	-0.642564	N-gamma-Glutamylleucine	-0.182568
3-Methylglutaconic acid/Uric acid	-0.56796	3-Methylglutaconic acid	-0.746779	Uric acid	-0.480081
1-Methyladenosine/Creatine	-0.567833	1-Methyladenosine	-0.771348	Creatine	0.386958
Cystine/Glycero-3-phosphocholine	-0.567567	Cystine	-0.635101	Glycero-3-phosphocholine	0.278775
1-Methylhistidine/Isocitric acid	-0.567497	1-Methylhistidine	-0.826038	Isocitric acid	-0.202207
Carnitine/Tryptophan	-0.566959	Carnitine	-0.335937	Tryptophan	0.503441
Sebacic acid/Succinic acid	-0.566919	Sebacic acid	-0.673534	Succinic acid	0.17631
Cytosine/Glycerate	-0.566869	Cytosine	-0.708937	Glycerate	0.125823
3-Methylhistidine/Tryptophan	-0.566827	3-Methylhistidine	-0.503911	Tryptophan	0.503441
Glucose/Glutamic acid	-0.565321	Glucose	-0.567803	Glutamic acid	0.29402
Cytosine/Homoarginine	-0.565284	Cytosine	-0.708937	Homoarginine	0.278958
3-Methylglutaconic acid/4-Methyl-2-oxovaleric acid	-0.565015	3-Methylglutaconic acid	-0.746779	4-Methyl-2-oxovaleric acid	0.253273
Dimethylarginine/gamma-Glutamylglutamine	-0.564945	Dimethylarginine	-0.815769	gamma-Glutamylglutamine	0.101839
N-Acetylvaline/Valine	-0.564639	N-Acetylvaline	-0.535805	Valine	0.299166
N-alpha-Acetylornithine/Ornithine	-0.564575	N-alpha-Acetylornithine	-0.603936	Ornithine	0.0860994
3-Methylhistidine/Homoarginine	-0.564442	3-Methylhistidine	-0.503911	Homoarginine	0.278958
Indole-3-lactic acid/Proline	-0.564372	Indole-3-lactic acid	-0.674735	Proline	-0.0271458
1-Methylhistidine/Adenosine	-0.563996	1-Methylhistidine	-0.826038	Adenosine	0.189566
Citrulline/Methionine	-0.563246	Citrulline	-0.615418	Methionine	0.179675
Cytosine/Glutamine	-0.562555	Cytosine	-0.708937	Glutamine	-0.0633402
4-Hydroxyhippuric acid sulfate/Cysteine S-sulfate	-0.562152	4-Hydroxyhippuric acid sulfate	-0.655428	Cysteine S-sulfate	-0.214669
Citrulline/Creatine	-0.562058	Citrulline	-0.615418	Creatine	0.386958
Choline/Glutamic acid	-0.562034	Choline	-0.232226	Glutamic acid	0.29402
N-Acetylcytidine/Uric acid	-0.561527	N-Acetylcytidine	-0.650771	Uric acid	-0.480081
Urea/Uric acid	-0.561177	Urea	-0.760799	Uric acid	-0.480081
Acetylthreonine/Cytosine	-0.561035	Acetylthreonine	-0.840192	Cytosine	-0.708937
Phenol sulfate/Succinic acid	-0.561013	Phenol sulfate	-0.563469	Succinic acid	0.17631
Acetylthreonine/Nicotinamide	-0.560991	Acetylthreonine	-0.840192	Nicotinamide	0.11421
4-Hydroxyhippuric acid/Fumaric acid	-0.560779	4-Hydroxyhippuric acid	-0.591968	Fumaric acid	-0.00402136
4-Hydroxyhippuric acid sulfate/Cytosine	-0.560775	4-Hydroxyhippuric acid sulfate	-0.655428	Cytosine	-0.708937
5-S-Methyl-5-thioadenosine/Tyrosine	-0.560718	5-S-Methyl-5-thioadenosine	-0.521241	Tyrosine	0.336241
4-Hydroxyhippuric acid sulfate/N,N-Dimethylglycine	-0.560525	4-Hydroxyhippuric acid sulfate	-0.655428	N,N-Dimethylglycine	-0.552986
3-Indoxyl sulfate/Suberic acid	-0.560158	3-Indoxyl sulfate	-0.721813	Suberic acid	-0.585355
1-Methylhistidine/N-Acetylserine	-0.560134	1-Methylhistidine	-0.826038	N-Acetylserine	-0.767298
Pseudouridine/Threonic acid	-0.558588	Pseudouridine	-0.876021	Threonic acid	-0.507279
4-Hydroxyhippuric acid/gamma-Glutamylglutamine	-0.557993	4-Hydroxyhippuric acid	-0.591968	gamma-Glutamylglutamine	0.101839
N-Acetylcitrulline/N-alpha-Acetylarginine	-0.557674	N-Acetylcitrulline	-0.696723	N-alpha-Acetylarginine	-0.607266
gamma-Butyrobetaine/gamma-Glutamylglutamic acid	-0.557608	gamma-Butyrobetaine	-0.648125	gamma-Glutamylglutamic acid	0.310241
Glucose/Leucine	-0.55714	Glucose	-0.567803	Leucine	0.274423
gamma-Butyrobetaine/Glutamine	-0.556685	gamma-Butyrobetaine	-0.648125	Glutamine	-0.0633402
Glucose/Lysine	-0.556412	Glucose	-0.567803	Lysine	0.236694
1-Methyladenosine/2-Hydroxybutyric acid	-0.556325	1-Methyladenosine	-0.771348	2-Hydroxybutyric acid	0.227324
5-S-Methyl-5-thioadenosine/Creatine	-0.556312	5-S-Methyl-5-thioadenosine	-0.521241	Creatine	0.386958
N-Acetylcarnosine/N-Acetylproline	-0.55625	N-Acetylcarnosine	-0.698686	N-Acetylproline	-0.251371
gamma-Glutamylleucine/Tyrosine	-0.555798	gamma-Glutamylleucine	-0.343368	Tyrosine	0.336241
4-Hydroxyhippuric acid/Betaine	-0.555557	4-Hydroxyhippuric acid	-0.591968	Betaine	-0.0047539
N6-Succinyladenosine/Suberic acid	-0.555465	N6-Succinyladenosine	-0.746129	Suberic acid	-0.585355
Creatinine/Malonic acid	-0.555413	Creatinine	-0.914803	Malonic acid	-0.17708
4-Hydroxyhippuric acid/gamma-Glutamyltyrosine	-0.555234	4-Hydroxyhippuric acid	-0.591968	gamma-Glutamyltyrosine	-0.0516741
Glucose/Glutamine	-0.554868	Glucose	-0.567803	Glutamine	-0.0633402
Citrulline/Phenylalanine	-0.554731	Citrulline	-0.615418	Phenylalanine	0.109707
Threonic acid/Valine	-0.554543	Threonic acid	-0.507279	Valine	0.299166
4-Hydroxyhippuric acid sulfate/Orotic acid	-0.554508	4-Hydroxyhippuric acid sulfate	-0.655428	Orotic acid	-0.149328
4-Hydroxyhippuric acid sulfate/o-Hydroxyhippuric acid	-0.554477	4-Hydroxyhippuric acid sulfate	-0.655428	o-Hydroxyhippuric acid	-0.475163
Citrulline/Isoleucine	-0.554247	Citrulline	-0.615418	Isoleucine	0.155464
4-Hydroxyhippuric acid sulfate/N-Acetylalanine	-0.553687	4-Hydroxyhippuric acid sulfate	-0.655428	N-Acetylalanine	-0.843925
3-Methylhistidine/Glutamic acid	-0.55325	3-Methylhistidine	-0.503911	Glutamic acid	0.29402
Kynurenine/Ornithine	-0.552765	Kynurenine	-0.7482	Ornithine	0.0860994
gamma-Butyrobetaine/Ornithine	-0.552504	gamma-Butyrobetaine	-0.648125	Ornithine	0.0860994
Cystine/Glutamine	-0.552461	Cystine	-0.635101	Glutamine	-0.0633402
N6-Succinyladenosine/Nicotinamide	-0.551566	N6-Succinyladenosine	-0.746129	Nicotinamide	0.11421
Dimethylarginine/N-Acetylalanine	-0.550816	Dimethylarginine	-0.815769	N-Acetylalanine	-0.843925
3-Methylhistidine/Leucine	-0.550692	3-Methylhistidine	-0.503911	Leucine	0.274423
CMPF/Homoarginine	-0.550635	CMPF	-0.492379	Homoarginine	0.278958
1-Methylhistidine/Hypoxanthine	-0.550593	1-Methylhistidine	-0.826038	Hypoxanthine	0.250575
4-Hydroxyhippuric acid/Proline	-0.550095	4-Hydroxyhippuric acid	-0.591968	Proline	-0.0271458
N-Acetylvaline/Succinic acid	-0.549889	N-Acetylvaline	-0.535805	Succinic acid	0.17631
o-Hydroxyhippuric acid/Tryptophan	-0.549845	o-Hydroxyhippuric acid	-0.475163	Tryptophan	0.503441
Cystine/Glycine	-0.549382	Cystine	-0.635101	Glycine	-0.136695
Cystine/Proline	-0.548918	Cystine	-0.635101	Proline	-0.0271458
Hippuric acid/N1-Acetylspermidine	-0.548903	Hippuric acid	-0.642564	N1-Acetylspermidine	-0.105869
N6-Succinyladenosine/N-Acetylalanine	-0.548695	N6-Succinyladenosine	-0.746129	N-Acetylalanine	-0.843925
CMPF/Creatine	-0.547103	CMPF	-0.492379	Creatine	0.386958
N,N-Dimethylglycine/Phenylalanine	-0.547068	N,N-Dimethylglycine	-0.552986	Phenylalanine	0.109707
Cytosine/Isoleucine	-0.547051	Cytosine	-0.708937	Isoleucine	0.155464
4-Hydroxyhippuric acid sulfate/Citrulline	-0.54695	4-Hydroxyhippuric acid sulfate	-0.655428	Citrulline	-0.615418
3-Methylglutaconic acid/Glycine	-0.545842	3-Methylglutaconic acid	-0.746779	Glycine	-0.136695
4-Hydroxyhippuric acid sulfate/5-Aminovaleric acid betaine	-0.545708	4-Hydroxyhippuric acid sulfate	-0.655428	5-Aminovaleric acid betaine	-0.397445
3-Methylhistidine/4-Methyl-2-oxovaleric acid	-0.545472	3-Methylhistidine	-0.503911	4-Methyl-2-oxovaleric acid	0.253273
5-S-Methyl-5-thioadenosine/Threonine	-0.545463	5-S-Methyl-5-thioadenosine	-0.521241	Threonine	0.278357
N-alpha-Acetylarginine/Phenylalanine	-0.545107	N-alpha-Acetylarginine	-0.607266	Phenylalanine	0.109707
Phenyl glucuronide/Proline	-0.545074	Phenyl glucuronide	-0.573393	Proline	-0.0271458
CMPF/Tryptophan	-0.544374	CMPF	-0.492379	Tryptophan	0.503441
5-Aminovaleric acid betaine/Tryptophan	-0.544317	5-Aminovaleric acid betaine	-0.397445	Tryptophan	0.503441
Glucose/Phenylalanine	-0.544158	Glucose	-0.567803	Phenylalanine	0.109707
3-Methylglutaconic acid/gamma-Glutamylglutamic acid	-0.544079	3-Methylglutaconic acid	-0.746779	gamma-Glutamylglutamic acid	0.310241
3-Methylhistidine/Lysine	-0.544027	3-Methylhistidine	-0.503911	Lysine	0.236694
Acetylthreonine/alpha-Ketoglutaric acid	-0.543963	Acetylthreonine	-0.840192	alpha-Ketoglutaric acid	0.0596993
4-Hydroxyhippuric acid/Uric acid	-0.543926	4-Hydroxyhippuric acid	-0.591968	Uric acid	-0.480081
Hippuric acid/Malic acid	-0.543655	Hippuric acid	-0.642564	Malic acid	0.0320593
4-Hydroxyhippuric acid sulfate/Isocitric acid	-0.543576	4-Hydroxyhippuric acid sulfate	-0.655428	Isocitric acid	-0.202207
N-Acetylproline/Tryptophan	-0.543362	N-Acetylproline	-0.251371	Tryptophan	0.503441
Glucose/Lactic acid	-0.543351	Glucose	-0.567803	Lactic acid	0.119773
Glucose/Histidine	-0.542839	Glucose	-0.567803	Histidine	0.153883
Indole-3-lactic acid/N-gamma-Glutamylleucine	-0.542572	Indole-3-lactic acid	-0.674735	N-gamma-Glutamylleucine	-0.182568
Hippuric acid/N-Methylproline	-0.542352	Hippuric acid	-0.642564	N-Methylproline	-0.0705825
Acetylthreonine/Adenosine	-0.542056	Acetylthreonine	-0.840192	Adenosine	0.189566
N-Acetyltryptophan/Tyrosine	-0.541932	N-Acetyltryptophan	-0.422912	Tyrosine	0.336241
N-Acetylglutamine/Tryptophan	-0.541529	N-Acetylglutamine	-0.478001	Tryptophan	0.503441
Disaccharide/Fumaric acid	-0.541328	Disaccharide	-0.654092	Fumaric acid	-0.00402136
3-Methylhistidine/Threonine	-0.540806	3-Methylhistidine	-0.503911	Threonine	0.278357
4-Hydroxyhippuric acid sulfate/Hypoxanthine	-0.540239	4-Hydroxyhippuric acid sulfate	-0.655428	Hypoxanthine	0.250575
3-Methylglutaconic acid/gamma-Glutamyltyrosine	-0.540198	3-Methylglutaconic acid	-0.746779	gamma-Glutamyltyrosine	-0.0516741
5-S-Methyl-5-thioadenosine/gamma-Glutamylglutamine	-0.539878	5-S-Methyl-5-thioadenosine	-0.521241	gamma-Glutamylglutamine	0.101839
3-Methylhistidine/Aspartic acid	-0.539756	3-Methylhistidine	-0.503911	Aspartic acid	0.305488
4-Hydroxyhippuric acid sulfate/Threonic acid	-0.539448	4-Hydroxyhippuric acid sulfate	-0.655428	Threonic acid	-0.507279
1-Methyladenosine/Uric acid	-0.539058	1-Methyladenosine	-0.771348	Uric acid	-0.480081
Tiglylglycine/Urea	-0.538798	Tiglylglycine	-0.731458	Urea	-0.760799
4-Hydroxyhippuric acid sulfate/Kynurenine	-0.53877	4-Hydroxyhippuric acid sulfate	-0.655428	Kynurenine	-0.7482
5-S-Methyl-5-thioadenosine/Valine	-0.538569	5-S-Methyl-5-thioadenosine	-0.521241	Valine	0.299166
Creatinine/gamma-Glutamylleucine	-0.53852	Creatinine	-0.914803	gamma-Glutamylleucine	-0.343368
5-S-Methyl-5-thioadenosine/Methionine	-0.538431	5-S-Methyl-5-thioadenosine	-0.521241	Methionine	0.179675
3-Indoxyl sulfate/N-Acetylalanine	-0.538252	3-Indoxyl sulfate	-0.721813	N-Acetylalanine	-0.843925
Glucose/Isoleucine	-0.538105	Glucose	-0.567803	Isoleucine	0.155464
3-Methylhistidine/Uridine	-0.538096	3-Methylhistidine	-0.503911	Uridine	0.280869
3-Methylhistidine/Tyrosine	-0.537613	3-Methylhistidine	-0.503911	Tyrosine	0.336241
Glucose/Glycerate	-0.537462	Glucose	-0.567803	Glycerate	0.125823
3-Indoxyl sulfate/alpha-Ketoglutaric acid	-0.537104	3-Indoxyl sulfate	-0.721813	alpha-Ketoglutaric acid	0.0596993
Disaccharide/Malonic acid	-0.536994	Disaccharide	-0.654092	Malonic acid	-0.17708
1-Methyladenosine/Succinic acid	-0.536922	1-Methyladenosine	-0.771348	Succinic acid	0.17631
4-Hydroxyhippuric acid/Glycine	-0.536782	4-Hydroxyhippuric acid	-0.591968	Glycine	-0.136695
4-Hydroxyhippuric acid sulfate/N-Acetylglutamine	-0.536644	4-Hydroxyhippuric acid sulfate	-0.655428	N-Acetylglutamine	-0.478001
3-Methylhistidine/Valine	-0.536303	3-Methylhistidine	-0.503911	Valine	0.299166
4-Hydroxyhippuric acid/alpha-Hydroxyglutaric acid	-0.536161	4-Hydroxyhippuric acid	-0.591968	alpha-Hydroxyglutaric acid	-0.0626863
gamma-Glutamylleucine/Valine	-0.53577	gamma-Glutamylleucine	-0.343368	Valine	0.299166
Hippuric acid/Suberic acid	-0.535586	Hippuric acid	-0.642564	Suberic acid	-0.585355
3-Methylglutaconic acid/Glycero-3-phosphocholine	-0.535536	3-Methylglutaconic acid	-0.746779	Glycero-3-phosphocholine	0.278775
N-Acetylcitrulline/Urea	-0.5354	N-Acetylcitrulline	-0.696723	Urea	-0.760799
3-Methylglutaconic acid/Ornithine	-0.535092	3-Methylglutaconic acid	-0.746779	Ornithine	0.0860994
Disaccharide/N-gamma-Glutamylleucine	-0.535022	Disaccharide	-0.654092	N-gamma-Glutamylleucine	-0.182568
gamma-Glutamylleucine/Isoleucine	-0.535017	gamma-Glutamylleucine	-0.343368	Isoleucine	0.155464
N-alpha-Acetylarginine/Succinic acid	-0.534941	N-alpha-Acetylarginine	-0.607266	Succinic acid	0.17631
4-Hydroxyhippuric acid sulfate/Aconitic acid, cis-	-0.53458	4-Hydroxyhippuric acid sulfate	-0.655428	Aconitic acid, cis-	-0.189076
Disaccharide/N-Acetyltryptophan	-0.534407	Disaccharide	-0.654092	N-Acetyltryptophan	-0.422912
1-Methylhistidine/Cystine	-0.534368	1-Methylhistidine	-0.826038	Cystine	-0.635101
Uric acid/Valine	-0.533968	Uric acid	-0.480081	Valine	0.299166
4-Hydroxyhippuric acid/Choline	-0.533355	4-Hydroxyhippuric acid	-0.591968	Choline	-0.232226
Acetylthreonine/Threonic acid	-0.533316	Acetylthreonine	-0.840192	Threonic acid	-0.507279
Citrulline/gamma-Glutamylglutamic acid	-0.533281	Citrulline	-0.615418	gamma-Glutamylglutamic acid	0.310241
N-Acetylglutamine/Tyrosine	-0.53313	N-Acetylglutamine	-0.478001	Tyrosine	0.336241
Indole-3-lactic acid/Ornithine	-0.532813	Indole-3-lactic acid	-0.674735	Ornithine	0.0860994
5-Aminovaleric acid betaine/Creatine	-0.53217	5-Aminovaleric acid betaine	-0.397445	Creatine	0.386958
Suberic acid/Uridine	-0.53191	Suberic acid	-0.585355	Uridine	0.280869
Citrulline/Succinic acid	-0.53186	Citrulline	-0.615418	Succinic acid	0.17631
Glucose/Succinic acid	-0.531801	Glucose	-0.567803	Succinic acid	0.17631
1-Methyladenosine/4-Methyl-2-oxovaleric acid	-0.531643	1-Methyladenosine	-0.771348	4-Methyl-2-oxovaleric acid	0.253273
4-Hydroxyhippuric acid sulfate/Urea	-0.531571	4-Hydroxyhippuric acid sulfate	-0.655428	Urea	-0.760799
CMPF/gamma-Glutamylglutamic acid	-0.531547	CMPF	-0.492379	gamma-Glutamylglutamic acid	0.310241
Phenol sulfate/Proline	-0.531009	Phenol sulfate	-0.563469	Proline	-0.0271458
Glucose/Ornithine	-0.531007	Glucose	-0.567803	Ornithine	0.0860994
Acetylthreonine/gamma-Butyrobetaine	-0.530655	Acetylthreonine	-0.840192	gamma-Butyrobetaine	-0.648125
3-Methylhistidine/Isoleucine	-0.530314	3-Methylhistidine	-0.503911	Isoleucine	0.155464
CMPF/gamma-Glutamylalanine	-0.529929	CMPF	-0.492379	gamma-Glutamylalanine	0.19407
3-Indoxyl sulfate/5-Aminovaleric acid betaine	-0.529885	3-Indoxyl sulfate	-0.721813	5-Aminovaleric acid betaine	-0.397445
Pseudouridine/Sebacic acid	-0.529857	Pseudouridine	-0.876021	Sebacic acid	-0.673534
4-Hydroxyhippuric acid/N-gamma-Glutamylleucine	-0.529763	4-Hydroxyhippuric acid	-0.591968	N-gamma-Glutamylleucine	-0.182568
Creatinine/Fumaric acid	-0.529481	Creatinine	-0.914803	Fumaric acid	-0.00402136
4-Hydroxyhippuric acid/Malonic acid	-0.528997	4-Hydroxyhippuric acid	-0.591968	Malonic acid	-0.17708
3-Indoxyl sulfate/N,N-Dimethylglycine	-0.528792	3-Indoxyl sulfate	-0.721813	N,N-Dimethylglycine	-0.552986
1-Methylhistidine/Indole-3-lactic acid	-0.528774	1-Methylhistidine	-0.826038	Indole-3-lactic acid	-0.674735
gamma-Butyrobetaine/Glycero-3-phosphocholine	-0.528761	gamma-Butyrobetaine	-0.648125	Glycero-3-phosphocholine	0.278775
CMPF/Tyrosine	-0.528438	CMPF	-0.492379	Tyrosine	0.336241
3-Methylhistidine/Glycero-3-phosphocholine	-0.528309	3-Methylhistidine	-0.503911	Glycero-3-phosphocholine	0.278775
5-S-Methyl-5-thioadenosine/Glutamine	-0.528184	5-S-Methyl-5-thioadenosine	-0.521241	Glutamine	-0.0633402
5-S-Methyl-5-thioadenosine/Homoarginine	-0.528044	5-S-Methyl-5-thioadenosine	-0.521241	Homoarginine	0.278958
4-Hydroxyhippuric acid sulfate/N-Acetylneuraminic acid	-0.528026	4-Hydroxyhippuric acid sulfate	-0.655428	N-Acetylneuraminic acid	-0.608294
3-Methylhistidine/Serine	-0.527976	3-Methylhistidine	-0.503911	Serine	0.34246
Citrulline/Proline	-0.527788	Citrulline	-0.615418	Proline	-0.0271458
4-Hydroxyhippuric acid sulfate/Sebacic acid	-0.527775	4-Hydroxyhippuric acid sulfate	-0.655428	Sebacic acid	-0.673534
3-Indoxyl sulfate/Hypoxanthine	-0.52746	3-Indoxyl sulfate	-0.721813	Hypoxanthine	0.250575
Acetylthreonine/N,N-Dimethylglycine	-0.527246	Acetylthreonine	-0.840192	N,N-Dimethylglycine	-0.552986
N-Acetylcytidine/Proline	-0.52678	N-Acetylcytidine	-0.650771	Proline	-0.0271458
3-Methylhistidine/Histidine	-0.526585	3-Methylhistidine	-0.503911	Histidine	0.153883
3-Methylhistidine/Lactic acid	-0.52652	3-Methylhistidine	-0.503911	Lactic acid	0.119773
4-Hydroxyhippuric acid sulfate/gamma-Butyrobetaine	-0.526373	4-Hydroxyhippuric acid sulfate	-0.655428	gamma-Butyrobetaine	-0.648125
gamma-Glutamyltyrosine/Tyrosine	-0.526279	gamma-Glutamyltyrosine	-0.0516741	Tyrosine	0.336241
Acetylthreonine/N-Acetylneuraminic acid	-0.526179	Acetylthreonine	-0.840192	N-Acetylneuraminic acid	-0.608294
4-Hydroxyhippuric acid/Citric acid	-0.526008	4-Hydroxyhippuric acid	-0.591968	Citric acid	0.111209
N-Acetylalanine/N-gamma-Glutamylleucine	-0.525687	N-Acetylalanine	-0.843925	N-gamma-Glutamylleucine	-0.182568
o-Hydroxyhippuric acid/Tyrosine	-0.525634	o-Hydroxyhippuric acid	-0.475163	Tyrosine	0.336241
N-Acetylcytidine/Ornithine	-0.525573	N-Acetylcytidine	-0.650771	Ornithine	0.0860994
N-Acetylneuraminic acid/Ornithine	-0.525461	N-Acetylneuraminic acid	-0.608294	Ornithine	0.0860994
3-Methylhistidine/Glycerate	-0.525245	3-Methylhistidine	-0.503911	Glycerate	0.125823
Indole-3-lactic acid/Malonic acid	-0.525195	Indole-3-lactic acid	-0.674735	Malonic acid	-0.17708
Disaccharide/Suberic acid	-0.525171	Disaccharide	-0.654092	Suberic acid	-0.585355
N-alpha-Acetylarginine/Proline	-0.525155	N-alpha-Acetylarginine	-0.607266	Proline	-0.0271458
Dimethylarginine/Suberic acid	-0.524589	Dimethylarginine	-0.815769	Suberic acid	-0.585355
3-Methylglutaconic acid/Choline	-0.524464	3-Methylglutaconic acid	-0.746779	Choline	-0.232226
N6-Succinyladenosine/Threonic acid	-0.524423	N6-Succinyladenosine	-0.746129	Threonic acid	-0.507279
Phenyl glucuronide/Uric acid	-0.524167	Phenyl glucuronide	-0.573393	Uric acid	-0.480081
Uric acid/Uridine	-0.523585	Uric acid	-0.480081	Uridine	0.280869
N-Acetylvaline/Phenylalanine	-0.523483	N-Acetylvaline	-0.535805	Phenylalanine	0.109707
N-Acetylcitrulline/Threonic acid	-0.523423	N-Acetylcitrulline	-0.696723	Threonic acid	-0.507279
5-S-Methyl-5-thioadenosine/Serine	-0.522433	5-S-Methyl-5-thioadenosine	-0.521241	Serine	0.34246
5-S-Methyl-5-thioadenosine/Leucine	-0.522317	5-S-Methyl-5-thioadenosine	-0.521241	Leucine	0.274423
3-Methylglutaconic acid/Proline	-0.521919	3-Methylglutaconic acid	-0.746779	Proline	-0.0271458
CMPF/Threonine	-0.521731	CMPF	-0.492379	Threonine	0.278357
CMPF/Glycero-3-phosphocholine	-0.521657	CMPF	-0.492379	Glycero-3-phosphocholine	0.278775
CMPF/Uridine	-0.521119	CMPF	-0.492379	Uridine	0.280869
1-Methylhistidine/Aconitic acid, cis-	-0.521012	1-Methylhistidine	-0.826038	Aconitic acid, cis-	-0.189076
CMPF/Serine	-0.520928	CMPF	-0.492379	Serine	0.34246
3-Indoxyl sulfate/Threonic acid	-0.520614	3-Indoxyl sulfate	-0.721813	Threonic acid	-0.507279
Indole-3-lactic acid/Uric acid	-0.5205	Indole-3-lactic acid	-0.674735	Uric acid	-0.480081
Cytosine/Glycero-3-phosphocholine	-0.520358	Cytosine	-0.708937	Glycero-3-phosphocholine	0.278775
Acetylthreonine/Pantothenic acid	-0.520281	Acetylthreonine	-0.840192	Pantothenic acid	-0.253461
5-S-Methyl-5-thioadenosine/gamma-Glutamylalanine	-0.520076	5-S-Methyl-5-thioadenosine	-0.521241	gamma-Glutamylalanine	0.19407
3-Indoxyl sulfate/Kynurenine	-0.519752	3-Indoxyl sulfate	-0.721813	Kynurenine	-0.7482
3-Methylhistidine/Alanine	-0.519083	3-Methylhistidine	-0.503911	Alanine	0.228662
Threonic acid/Threonine	-0.518715	Threonic acid	-0.507279	Threonine	0.278357
Acetylthreonine/Malic acid	-0.518665	Acetylthreonine	-0.840192	Malic acid	0.0320593
CMPF/Glutamic acid	-0.518173	CMPF	-0.492379	Glutamic acid	0.29402
Phenol sulfate/Uric acid	-0.518009	Phenol sulfate	-0.563469	Uric acid	-0.480081
N-Acetylcitrulline/N-Acetylglutamine	-0.517856	N-Acetylcitrulline	-0.696723	N-Acetylglutamine	-0.478001
3-Indoxyl sulfate/Cytosine	-0.51776	3-Indoxyl sulfate	-0.721813	Cytosine	-0.708937
Hippuric acid/Hypoxanthine	-0.517753	Hippuric acid	-0.642564	Hypoxanthine	0.250575
3-Methylglutaconic acid/gamma-Glutamylalanine	-0.517425	3-Methylglutaconic acid	-0.746779	gamma-Glutamylalanine	0.19407
5-S-Methyl-5-thioadenosine/Uridine	-0.517371	5-S-Methyl-5-thioadenosine	-0.521241	Uridine	0.280869
3-Indoxyl sulfate/Cysteine S-sulfate	-0.516817	3-Indoxyl sulfate	-0.721813	Cysteine S-sulfate	-0.214669
3-Methylhistidine/Succinic acid	-0.516776	3-Methylhistidine	-0.503911	Succinic acid	0.17631
N6-Succinyladenosine/N-Acetyltryptophan	-0.516459	N6-Succinyladenosine	-0.746129	N-Acetyltryptophan	-0.422912
gamma-Glutamyltyrosine/Tryptophan	-0.516395	gamma-Glutamyltyrosine	-0.0516741	Tryptophan	0.503441
Disaccharide/N1-Acetylspermidine	-0.516181	Disaccharide	-0.654092	N1-Acetylspermidine	-0.105869
1-Methylhistidine/1-Methylnicotinamide	-0.515871	1-Methylhistidine	-0.826038	1-Methylnicotinamide	-0.284749
Hippuric acid/Pantothenic acid	-0.515801	Hippuric acid	-0.642564	Pantothenic acid	-0.253461
4-Hydroxyhippuric acid sulfate/Creatinine	-0.515424	4-Hydroxyhippuric acid sulfate	-0.655428	Creatinine	-0.914803
N-Acetylcitrulline/N-Methylproline	-0.514563	N-Acetylcitrulline	-0.696723	N-Methylproline	-0.0705825
3-Methylhistidine/gamma-Glutamylglutamic acid	-0.51446	3-Methylhistidine	-0.503911	gamma-Glutamylglutamic acid	0.310241
3-Indoxyl sulfate/Malic acid	-0.514003	3-Indoxyl sulfate	-0.721813	Malic acid	0.0320593
CMPF/Lysine	-0.513973	CMPF	-0.492379	Lysine	0.236694
Cytosine/gamma-Glutamylglutamic acid	-0.513575	Cytosine	-0.708937	gamma-Glutamylglutamic acid	0.310241
Glucose/Glycero-3-phosphocholine	-0.513546	Glucose	-0.567803	Glycero-3-phosphocholine	0.278775
3-Methylhistidine/Methionine	-0.513279	3-Methylhistidine	-0.503911	Methionine	0.179675
CMPF/gamma-Glutamylmethionine	-0.512978	CMPF	-0.492379	gamma-Glutamylmethionine	0.114207
Hippuric acid/N-Acetyltryptophan	-0.51191	Hippuric acid	-0.642564	N-Acetyltryptophan	-0.422912
1-Methylhistidine/Sebacic acid	-0.511517	1-Methylhistidine	-0.826038	Sebacic acid	-0.673534
N-Acetylglutamine/Threonine	-0.511488	N-Acetylglutamine	-0.478001	Threonine	0.278357
4-Hydroxyhippuric acid/N-Acetylmethionine	-0.510968	4-Hydroxyhippuric acid	-0.591968	N-Acetylmethionine	-0.207551
Acetylthreonine/Orotic acid	-0.51092	Acetylthreonine	-0.840192	Orotic acid	-0.149328
N-Acetylornithine/N-Acetylproline	-0.510887	N-Acetylornithine	-0.654383	N-Acetylproline	-0.251371
N6,N6,N6-Trimethyllysine/Uric acid	-0.510804	N6,N6,N6-Trimethyllysine	-0.644523	Uric acid	-0.480081
5-S-Methyl-5-thioadenosine/Adenosine	-0.510751	5-S-Methyl-5-thioadenosine	-0.521241	Adenosine	0.189566
N6-Succinyladenosine/N-Acetylneuraminic acid	-0.510463	N6-Succinyladenosine	-0.746129	N-Acetylneuraminic acid	-0.608294
Cystine/gamma-Glutamyltyrosine	-0.51045	Cystine	-0.635101	gamma-Glutamyltyrosine	-0.0516741
CMPF/Valine	-0.510373	CMPF	-0.492379	Valine	0.299166
N-gamma-Glutamylleucine/Tyrosine	-0.51034	N-gamma-Glutamylleucine	-0.182568	Tyrosine	0.336241
5-S-Methyl-5-thioadenosine/Isoleucine	-0.510216	5-S-Methyl-5-thioadenosine	-0.521241	Isoleucine	0.155464
N-Acetylcarnosine/Nicotinamide	-0.510054	N-Acetylcarnosine	-0.698686	Nicotinamide	0.11421
3-Indoxyl sulfate/Pantothenic acid	-0.509883	3-Indoxyl sulfate	-0.721813	Pantothenic acid	-0.253461
5-S-Methyl-5-thioadenosine/Lysine	-0.509326	5-S-Methyl-5-thioadenosine	-0.521241	Lysine	0.236694
4-Hydroxyhippuric acid/Carnitine	-0.509096	4-Hydroxyhippuric acid	-0.591968	Carnitine	-0.335937
o-Hydroxyhippuric acid/Uridine	-0.508945	o-Hydroxyhippuric acid	-0.475163	Uridine	0.280869
3-Indoxyl sulfate/Urea	-0.508735	3-Indoxyl sulfate	-0.721813	Urea	-0.760799
Glucose/Proline	-0.507996	Glucose	-0.567803	Proline	-0.0271458
3-Methylhistidine/Asparagine	-0.507736	3-Methylhistidine	-0.503911	Asparagine	0.152129
1-Methylnicotinamide/Creatine	-0.50767	1-Methylnicotinamide	-0.284749	Creatine	0.386958
Phenylacetylglutamine/Suberic acid	-0.507452	Phenylacetylglutamine	-0.696536	Suberic acid	-0.585355
4-Hydroxyhippuric acid sulfate/N-Formylmethionine	-0.507143	4-Hydroxyhippuric acid sulfate	-0.655428	N-Formylmethionine	-0.859282
3-Methylhistidine/Phenylalanine	-0.506798	3-Methylhistidine	-0.503911	Phenylalanine	0.109707
5-S-Methyl-5-thioadenosine/Aspartic acid	-0.506728	5-S-Methyl-5-thioadenosine	-0.521241	Aspartic acid	0.305488
N-Acetylserine/Nicotinamide	-0.506667	N-Acetylserine	-0.767298	Nicotinamide	0.11421
CMPF/Leucine	-0.506159	CMPF	-0.492379	Leucine	0.274423
Acetylthreonine/Creatinine	-0.505932	Acetylthreonine	-0.840192	Creatinine	-0.914803
5-S-Methyl-5-thioadenosine/gamma-Glutamylmethionine	-0.505866	5-S-Methyl-5-thioadenosine	-0.521241	gamma-Glutamylmethionine	0.114207
3-Methylhistidine/gamma-Glutamylmethionine	-0.505777	3-Methylhistidine	-0.503911	gamma-Glutamylmethionine	0.114207
4-Hydroxyhippuric acid/Adenosine	-0.505742	4-Hydroxyhippuric acid	-0.591968	Adenosine	0.189566
Aconitic acid, cis-/Glycero-3-phosphocholine	-0.505665	Aconitic acid, cis-	-0.189076	Glycero-3-phosphocholine	0.278775
CMPF/Methionine	-0.505234	CMPF	-0.492379	Methionine	0.179675
3-Methylhistidine/Ornithine	-0.505084	3-Methylhistidine	-0.503911	Ornithine	0.0860994
Citrulline/Glycero-3-phosphocholine	-0.504952	Citrulline	-0.615418	Glycero-3-phosphocholine	0.278775
5-S-Methyl-5-thioadenosine/Glycerate	-0.504911	5-S-Methyl-5-thioadenosine	-0.521241	Glycerate	0.125823
4-Hydroxyhippuric acid/N-Acetylproline	-0.504692	4-Hydroxyhippuric acid	-0.591968	N-Acetylproline	-0.251371
5-Aminovaleric acid betaine/Tyrosine	-0.504384	5-Aminovaleric acid betaine	-0.397445	Tyrosine	0.336241
3-Methylhistidine/gamma-Glutamylalanine	-0.504036	3-Methylhistidine	-0.503911	gamma-Glutamylalanine	0.19407
N-Acetylglutamine/Serine	-0.50364	N-Acetylglutamine	-0.478001	Serine	0.34246
4-Hydroxyhippuric acid sulfate/Trisaccharide	-0.503465	4-Hydroxyhippuric acid sulfate	-0.655428	Trisaccharide	-0.0553346
N,N-Dimethylglycine/Succinic acid	-0.503446	N,N-Dimethylglycine	-0.552986	Succinic acid	0.17631
Cytosine/Ornithine	-0.503428	Cytosine	-0.708937	Ornithine	0.0860994
5-S-Methyl-5-thioadenosine/Alanine	-0.503321	5-S-Methyl-5-thioadenosine	-0.521241	Alanine	0.228662
CMPF/Histidine	-0.503107	CMPF	-0.492379	Histidine	0.153883
4-Hydroxyhippuric acid/Arginine	-0.502958	4-Hydroxyhippuric acid	-0.591968	Arginine	0.0265576
5-Aminovaleric acid betaine/Glutamic acid	-0.502945	5-Aminovaleric acid betaine	-0.397445	Glutamic acid	0.29402
Acetylthreonine/Kynurenine	-0.502892	Acetylthreonine	-0.840192	Kynurenine	-0.7482
4-Hydroxyhippuric acid/Malic acid	-0.502728	4-Hydroxyhippuric acid	-0.591968	Malic acid	0.0320593
Dimethylarginine/Nicotinamide	-0.502151	Dimethylarginine	-0.815769	Nicotinamide	0.11421
CMPF/Succinic acid	-0.501924	CMPF	-0.492379	Succinic acid	0.17631
N-Acetylcytidine/N-gamma-Glutamylleucine	-0.50174	N-Acetylcytidine	-0.650771	N-gamma-Glutamylleucine	-0.182568
N-Acetylcarnosine/N-Acetylmethionine	-0.501336	N-Acetylcarnosine	-0.698686	N-Acetylmethionine	-0.207551
N-Acetylcitrulline/Orotic acid	-0.501285	N-Acetylcitrulline	-0.696723	Orotic acid	-0.149328
3-Indoxyl sulfate/gamma-Butyrobetaine	-0.501102	3-Indoxyl sulfate	-0.721813	gamma-Butyrobetaine	-0.648125
Creatinine/gamma-Glutamylglutamine	-0.50106	Creatinine	-0.914803	gamma-Glutamylglutamine	0.101839
Kynurenine/N-gamma-Glutamylleucine	-0.500973	Kynurenine	-0.7482	N-gamma-Glutamylleucine	-0.182568
4-Hydroxyhippuric acid sulfate/Indole-3-lactic acid	-0.500747	4-Hydroxyhippuric acid sulfate	-0.655428	Indole-3-lactic acid	-0.674735
4-Hydroxyhippuric acid/gamma-Glutamylleucine	-0.500546	4-Hydroxyhippuric acid	-0.591968	gamma-Glutamylleucine	-0.343368
N6-Succinyladenosine/Orotic acid	-0.500491	N6-Succinyladenosine	-0.746129	Orotic acid	-0.149328
3-Methylglutaconic acid/gamma-Glutamylmethionine	-0.500485	3-Methylglutaconic acid	-0.746779	gamma-Glutamylmethionine	0.114207
1-Methylhistidine/N-Methylproline	-0.500446	1-Methylhistidine	-0.826038	N-Methylproline	-0.0705825
N-alpha-Acetylornithine/Proline	-0.5001	N-alpha-Acetylornithine	-0.603936	Proline	-0.0271458
gamma-Butyrobetaine/Glycine	-0.500087	gamma-Butyrobetaine	-0.648125	Glycine	-0.136695
N6-Succinyladenosine/Pantothenic acid	-0.499914	N6-Succinyladenosine	-0.746129	Pantothenic acid	-0.253461
4-Hydroxyhippuric acid sulfate/N-epsilon-Methyllysine	-0.49977	4-Hydroxyhippuric acid sulfate	-0.655428	N-epsilon-Methyllysine	-0.208374
Disaccharide/gamma-Glutamylleucine	-0.499335	Disaccharide	-0.654092	gamma-Glutamylleucine	-0.343368
1-Methyladenosine/Ornithine	-0.499206	1-Methyladenosine	-0.771348	Ornithine	0.0860994
o-Hydroxyhippuric acid/Serine	-0.49907	o-Hydroxyhippuric acid	-0.475163	Serine	0.34246
3-Indoxyl sulfate/Sebacic acid	-0.498976	3-Indoxyl sulfate	-0.721813	Sebacic acid	-0.673534
o-Hydroxyhippuric acid/Threonine	-0.498849	o-Hydroxyhippuric acid	-0.475163	Threonine	0.278357
1-Methyladenosine/gamma-Glutamylglutamic acid	-0.498814	1-Methyladenosine	-0.771348	gamma-Glutamylglutamic acid	0.310241
5-S-Methyl-5-thioadenosine/Glutamic acid	-0.498757	5-S-Methyl-5-thioadenosine	-0.521241	Glutamic acid	0.29402
4-Hydroxyhippuric acid/N-Acetyltryptophan	-0.498709	4-Hydroxyhippuric acid	-0.591968	N-Acetyltryptophan	-0.422912
N,N-Dimethylglycine/Ornithine	-0.497804	N,N-Dimethylglycine	-0.552986	Ornithine	0.0860994
4-Hydroxyhippuric acid/alpha-Ketoglutaric acid	-0.497266	4-Hydroxyhippuric acid	-0.591968	alpha-Ketoglutaric acid	0.0596993
Citrulline/Glycine	-0.496542	Citrulline	-0.615418	Glycine	-0.136695
o-Hydroxyhippuric acid/Valine	-0.496407	o-Hydroxyhippuric acid	-0.475163	Valine	0.299166
Glucose/Uric acid	-0.49628	Glucose	-0.567803	Uric acid	-0.480081
Hippuric acid/Threonic acid	-0.496146	Hippuric acid	-0.642564	Threonic acid	-0.507279
4-Hydroxyhippuric acid sulfate/Cystine	-0.495773	4-Hydroxyhippuric acid sulfate	-0.655428	Cystine	-0.635101
Glucose/Nicotinamide	-0.495635	Glucose	-0.567803	Nicotinamide	0.11421
Acetylthreonine/Arginine	-0.495447	Acetylthreonine	-0.840192	Arginine	0.0265576
CMPF/Phenylalanine	-0.494839	CMPF	-0.492379	Phenylalanine	0.109707
4-Hydroxyhippuric acid/Nicotinamide	-0.494677	4-Hydroxyhippuric acid	-0.591968	Nicotinamide	0.11421
4-Hydroxyhippuric acid sulfate/Pyruvic acid	-0.494465	4-Hydroxyhippuric acid sulfate	-0.655428	Pyruvic acid	0.0237389
Disaccharide/Pantothenic acid	-0.494332	Disaccharide	-0.654092	Pantothenic acid	-0.253461
Disaccharide/Hypoxanthine	-0.494316	Disaccharide	-0.654092	Hypoxanthine	0.250575
gamma-Butyrobetaine/Proline	-0.493807	gamma-Butyrobetaine	-0.648125	Proline	-0.0271458
Acetylthreonine/Hypoxanthine	-0.493234	Acetylthreonine	-0.840192	Hypoxanthine	0.250575
N-Acetyltryptophan/Valine	-0.49321	N-Acetyltryptophan	-0.422912	Valine	0.299166
N-alpha-Acetylornithine/Uric acid	-0.493037	N-alpha-Acetylornithine	-0.603936	Uric acid	-0.480081
N-Acetylornithine/Nicotinamide	-0.493009	N-Acetylornithine	-0.654383	Nicotinamide	0.11421
Cytosine/gamma-Glutamylalanine	-0.49296	Cytosine	-0.708937	gamma-Glutamylalanine	0.19407
3-Methylglutaconic acid/N-Acetylmethionine	-0.492932	3-Methylglutaconic acid	-0.746779	N-Acetylmethionine	-0.207551
N-Acetylvaline/Ornithine	-0.491791	N-Acetylvaline	-0.535805	Ornithine	0.0860994
N6,N6,N6-Trimethyllysine/N-Acetylproline	-0.491261	N6,N6,N6-Trimethyllysine	-0.644523	N-Acetylproline	-0.251371
4-Hydroxyhippuric acid sulfate/N-Acetylserine	-0.491244	4-Hydroxyhippuric acid sulfate	-0.655428	N-Acetylserine	-0.767298
N-Acetylalanine/N-Acetylproline	-0.49118	N-Acetylalanine	-0.843925	N-Acetylproline	-0.251371
Hippuric acid/N,N-Dimethylglycine	-0.490981	Hippuric acid	-0.642564	N,N-Dimethylglycine	-0.552986
N-alpha-Acetylornithine/N-gamma-Glutamylleucine	-0.49017	N-alpha-Acetylornithine	-0.603936	N-gamma-Glutamylleucine	-0.182568
4-Hydroxyhippuric acid/N1-Acetylspermidine	-0.489877	4-Hydroxyhippuric acid	-0.591968	N1-Acetylspermidine	-0.105869
CMPF/gamma-Glutamylglutamine	-0.489479	CMPF	-0.492379	gamma-Glutamylglutamine	0.101839
3-Indoxyl sulfate/N-Acetylneuraminic acid	-0.489191	3-Indoxyl sulfate	-0.721813	N-Acetylneuraminic acid	-0.608294
Dimethylarginine/N-Acetyltryptophan	-0.489134	Dimethylarginine	-0.815769	N-Acetyltryptophan	-0.422912
5-Aminovaleric acid betaine/Aspartic acid	-0.489123	5-Aminovaleric acid betaine	-0.397445	Aspartic acid	0.305488
4-Hydroxyhippuric acid sulfate/N-alpha-Acetylarginine	-0.488893	4-Hydroxyhippuric acid sulfate	-0.655428	N-alpha-Acetylarginine	-0.607266
N-Acetylglutamine/Valine	-0.488797	N-Acetylglutamine	-0.478001	Valine	0.299166
Sebacic acid/Uric acid	-0.488657	Sebacic acid	-0.673534	Uric acid	-0.480081
CMPF/Isoleucine	-0.48855	CMPF	-0.492379	Isoleucine	0.155464
CMPF/Lactic acid	-0.488489	CMPF	-0.492379	Lactic acid	0.119773
Cystine/gamma-Glutamylalanine	-0.488478	Cystine	-0.635101	gamma-Glutamylalanine	0.19407
CMPF/Glutamine	-0.488139	CMPF	-0.492379	Glutamine	-0.0633402
5-S-Methyl-5-thioadenosine/Asparagine	-0.488069	5-S-Methyl-5-thioadenosine	-0.521241	Asparagine	0.152129
N-Acetylglutamine/Uridine	-0.487487	N-Acetylglutamine	-0.478001	Uridine	0.280869
1-Methyladenosine/Glycero-3-phosphocholine	-0.486396	1-Methyladenosine	-0.771348	Glycero-3-phosphocholine	0.278775
N-Acetylcitrulline/N-Acetylneuraminic acid	-0.48612	N-Acetylcitrulline	-0.696723	N-Acetylneuraminic acid	-0.608294
3-Methylglutaconic acid/Betaine	-0.485932	3-Methylglutaconic acid	-0.746779	Betaine	-0.0047539
Glucose/Glycine	-0.485274	Glucose	-0.567803	Glycine	-0.136695
Dimethylarginine/Urea	-0.484128	Dimethylarginine	-0.815769	Urea	-0.760799
N-Acetylcytidine/N-Acetylproline	-0.483862	N-Acetylcytidine	-0.650771	N-Acetylproline	-0.251371
Creatinine/N-Acetylmethionine	-0.483761	Creatinine	-0.914803	N-Acetylmethionine	-0.207551
N-Formylmethionine/Suberic acid	-0.483523	N-Formylmethionine	-0.859282	Suberic acid	-0.585355
4-Hydroxyhippuric acid sulfate/N-Acetylvaline	-0.483407	4-Hydroxyhippuric acid sulfate	-0.655428	N-Acetylvaline	-0.535805
CMPF/Glycerate	-0.483354	CMPF	-0.492379	Glycerate	0.125823
Hippuric acid/Orotic acid	-0.483267	Hippuric acid	-0.642564	Orotic acid	-0.149328
1-Methyladenosine/Proline	-0.483192	1-Methyladenosine	-0.771348	Proline	-0.0271458
5-S-Methyl-5-thioadenosine/Histidine	-0.483017	5-S-Methyl-5-thioadenosine	-0.521241	Histidine	0.153883
gamma-Butyrobetaine/gamma-Glutamylalanine	-0.482989	gamma-Butyrobetaine	-0.648125	gamma-Glutamylalanine	0.19407
Phenylacetylglutamine/Threonic acid	-0.482838	Phenylacetylglutamine	-0.696536	Threonic acid	-0.507279
1-Methyladenosine/gamma-Glutamylalanine	-0.482497	1-Methyladenosine	-0.771348	gamma-Glutamylalanine	0.19407
3-Methylhistidine/Glutamine	-0.482195	3-Methylhistidine	-0.503911	Glutamine	-0.0633402
1-Methylhistidine/3-Hydroxybutyric acid	-0.482086	1-Methylhistidine	-0.826038	3-Hydroxybutyric acid	-0.174283
o-Hydroxyhippuric acid/Succinic acid	-0.481758	o-Hydroxyhippuric acid	-0.475163	Succinic acid	0.17631
Disaccharide/Malic acid	-0.481557	Disaccharide	-0.654092	Malic acid	0.0320593
Citrulline/gamma-Glutamylalanine	-0.481176	Citrulline	-0.615418	gamma-Glutamylalanine	0.19407
3-Methylhistidine/gamma-Glutamylglutamine	-0.481163	3-Methylhistidine	-0.503911	gamma-Glutamylglutamine	0.101839
3-Indoxyl sulfate/Isocitric acid	-0.481143	3-Indoxyl sulfate	-0.721813	Isocitric acid	-0.202207
5-Aminovaleric acid betaine/Serine	-0.480789	5-Aminovaleric acid betaine	-0.397445	Serine	0.34246
3-Methylglutaconic acid/N-gamma-Glutamylleucine	-0.480728	3-Methylglutaconic acid	-0.746779	N-gamma-Glutamylleucine	-0.182568
N-Acetylcarnosine/N-Acetyltryptophan	-0.480522	N-Acetylcarnosine	-0.698686	N-Acetyltryptophan	-0.422912
Suberic acid/Succinic acid	-0.48042	Suberic acid	-0.585355	Succinic acid	0.17631
N-Acetyltryptophan/Uridine	-0.48002	N-Acetyltryptophan	-0.422912	Uridine	0.280869
1-Methylhistidine/3-Methylglutaconic acid	-0.479694	1-Methylhistidine	-0.826038	3-Methylglutaconic acid	-0.746779
CMPF/Fumaric acid	-0.479508	CMPF	-0.492379	Fumaric acid	-0.00402136
5-S-Methyl-5-thioadenosine/Phenylalanine	-0.479372	5-S-Methyl-5-thioadenosine	-0.521241	Phenylalanine	0.109707
N-Acetylneuraminic acid/Proline	-0.479276	N-Acetylneuraminic acid	-0.608294	Proline	-0.0271458
5-Aminovaleric acid betaine/Leucine	-0.479237	5-Aminovaleric acid betaine	-0.397445	Leucine	0.274423
Indole-3-lactic acid/N-Acetylproline	-0.478976	Indole-3-lactic acid	-0.674735	N-Acetylproline	-0.251371
N-Acetylalanine/N-Acetylmethionine	-0.47892	N-Acetylalanine	-0.843925	N-Acetylmethionine	-0.207551
o-Hydroxyhippuric acid/Ornithine	-0.478753	o-Hydroxyhippuric acid	-0.475163	Ornithine	0.0860994
3-Indoxyl sulfate/Creatinine	-0.478694	3-Indoxyl sulfate	-0.721813	Creatinine	-0.914803
3-Methylhistidine/Fumaric acid	-0.478541	3-Methylhistidine	-0.503911	Fumaric acid	-0.00402136
Hippuric acid/Isocitric acid	-0.478174	Hippuric acid	-0.642564	Isocitric acid	-0.202207
Phenylalanine/Tryptophan	-0.478093	Phenylalanine	0.109707	Tryptophan	0.503441
3-Methylhistidine/Adenosine	-0.477778	3-Methylhistidine	-0.503911	Adenosine	0.189566
1-Methyladenosine/Glycine	-0.477498	1-Methyladenosine	-0.771348	Glycine	-0.136695
5-S-Methyl-5-thioadenosine/Lactic acid	-0.477032	5-S-Methyl-5-thioadenosine	-0.521241	Lactic acid	0.119773
3-Indoxyl sulfate/Orotic acid	-0.476833	3-Indoxyl sulfate	-0.721813	Orotic acid	-0.149328
5-S-Methyl-5-thioadenosine/Succinic acid	-0.476704	5-S-Methyl-5-thioadenosine	-0.521241	Succinic acid	0.17631
gamma-Glutamylleucine/Lysine	-0.476615	gamma-Glutamylleucine	-0.343368	Lysine	0.236694
CMPF/Ornithine	-0.476298	CMPF	-0.492379	Ornithine	0.0860994
3-Methylglutaconic acid/Malonic acid	-0.476241	3-Methylglutaconic acid	-0.746779	Malonic acid	-0.17708
Glucose/N-Acetylproline	-0.476156	Glucose	-0.567803	N-Acetylproline	-0.251371
N-Acetylvaline/Proline	-0.475559	N-Acetylvaline	-0.535805	Proline	-0.0271458
Hippuric acid/N-Acetylalanine	-0.475524	Hippuric acid	-0.642564	N-Acetylalanine	-0.843925
o-Hydroxyhippuric acid/Phenylalanine	-0.475277	o-Hydroxyhippuric acid	-0.475163	Phenylalanine	0.109707
N6-Succinyladenosine/Urea	-0.474992	N6-Succinyladenosine	-0.746129	Urea	-0.760799
1-Methylhistidine/N-Formylmethionine	-0.474841	1-Methylhistidine	-0.826038	N-Formylmethionine	-0.859282
N-Formylmethionine/Nicotinamide	-0.474341	N-Formylmethionine	-0.859282	Nicotinamide	0.11421
3-Methylhistidine/Nicotinamide	-0.47393	3-Methylhistidine	-0.503911	Nicotinamide	0.11421
Creatinine/N1-Acetylspermidine	-0.473354	Creatinine	-0.914803	N1-Acetylspermidine	-0.105869
Creatinine/Suberic acid	-0.473343	Creatinine	-0.914803	Suberic acid	-0.585355
Cytosine/gamma-Glutamylmethionine	-0.473166	Cytosine	-0.708937	gamma-Glutamylmethionine	0.114207
Cystine/N-gamma-Glutamylleucine	-0.473142	Cystine	-0.635101	N-gamma-Glutamylleucine	-0.182568
Cytosine/Proline	-0.473125	Cytosine	-0.708937	Proline	-0.0271458
3-Methylglutaconic acid/Carnitine	-0.472976	3-Methylglutaconic acid	-0.746779	Carnitine	-0.335937
N-Acetylcitrulline/Sebacic acid	-0.472911	N-Acetylcitrulline	-0.696723	Sebacic acid	-0.673534
3-Methylhistidine/gamma-Glutamyltyrosine	-0.472854	3-Methylhistidine	-0.503911	gamma-Glutamyltyrosine	-0.0516741
Phenyl glucuronide/Suberic acid	-0.472513	Phenyl glucuronide	-0.573393	Suberic acid	-0.585355
5-S-Methyl-5-thioadenosine/Arginine	-0.472178	5-S-Methyl-5-thioadenosine	-0.521241	Arginine	0.0265576
N-Acetylcitrulline/N-epsilon-Methyllysine	-0.472088	N-Acetylcitrulline	-0.696723	N-epsilon-Methyllysine	-0.208374
3-Indoxyl sulfate/N-Methylproline	-0.472027	3-Indoxyl sulfate	-0.721813	N-Methylproline	-0.0705825
5-S-Methyl-5-thioadenosine/Uric acid	-0.471961	5-S-Methyl-5-thioadenosine	-0.521241	Uric acid	-0.480081
5-S-Methyl-5-thioadenosine/Nicotinamide	-0.471852	5-S-Methyl-5-thioadenosine	-0.521241	Nicotinamide	0.11421
gamma-Glutamylleucine/Homoarginine	-0.471848	gamma-Glutamylleucine	-0.343368	Homoarginine	0.278958
4-Hydroxyhippuric acid sulfate/N-Acetylcytidine	-0.471539	4-Hydroxyhippuric acid sulfate	-0.655428	N-Acetylcytidine	-0.650771
CMPF/Nicotinamide	-0.471222	CMPF	-0.492379	Nicotinamide	0.11421
Acetylthreonine/N-Acetylserine	-0.47063	Acetylthreonine	-0.840192	N-Acetylserine	-0.767298
Disaccharide/Threonic acid	-0.47	Disaccharide	-0.654092	Threonic acid	-0.507279
N-Acetylornithine/N-Methylproline	-0.469913	N-Acetylornithine	-0.654383	N-Methylproline	-0.0705825
Cystine/Uric acid	-0.469525	Cystine	-0.635101	Uric acid	-0.480081
Disaccharide/Trisaccharide	-0.46913	Disaccharide	-0.654092	Trisaccharide	-0.0553346
Glucose/Hypoxanthine	-0.468832	Glucose	-0.567803	Hypoxanthine	0.250575
Creatinine/N-Acetyltryptophan	-0.468159	Creatinine	-0.914803	N-Acetyltryptophan	-0.422912
3-Methylhistidine/Malonic acid	-0.46813	3-Methylhistidine	-0.503911	Malonic acid	-0.17708
Hippuric acid/Sebacic acid	-0.4681	Hippuric acid	-0.642564	Sebacic acid	-0.673534
3-Methylhistidine/Citric acid	-0.467982	3-Methylhistidine	-0.503911	Citric acid	0.111209
N-Acetylneuraminic acid/Uric acid	-0.467739	N-Acetylneuraminic acid	-0.608294	Uric acid	-0.480081
Choline/Tryptophan	-0.467446	Choline	-0.232226	Tryptophan	0.503441
Acetylthreonine/Citrulline	-0.467413	Acetylthreonine	-0.840192	Citrulline	-0.615418
3-Methylglutaconic acid/N-Acetylproline	-0.467398	3-Methylglutaconic acid	-0.746779	N-Acetylproline	-0.251371
3-Indoxyl sulfate/Citrulline	-0.467173	3-Indoxyl sulfate	-0.721813	Citrulline	-0.615418
N-alpha-Acetylarginine/Uric acid	-0.466792	N-alpha-Acetylarginine	-0.607266	Uric acid	-0.480081
Creatinine/Nicotinamide	-0.466755	Creatinine	-0.914803	Nicotinamide	0.11421
3-Methylhistidine/Betaine	-0.466672	3-Methylhistidine	-0.503911	Betaine	-0.0047539
3-Methylhistidine/N-gamma-Glutamylleucine	-0.466364	3-Methylhistidine	-0.503911	N-gamma-Glutamylleucine	-0.182568
4-Hydroxyhippuric acid sulfate/N6,N6,N6-Trimethyllysine	-0.465922	4-Hydroxyhippuric acid sulfate	-0.655428	N6,N6,N6-Trimethyllysine	-0.644523
N-Acetylproline/Tyrosine	-0.465729	N-Acetylproline	-0.251371	Tyrosine	0.336241
CMPF/Proline	-0.465338	CMPF	-0.492379	Proline	-0.0271458
Dimethylarginine/Malic acid	-0.465159	Dimethylarginine	-0.815769	Malic acid	0.0320593
CMPF/N1-Acetylspermidine	-0.464555	CMPF	-0.492379	N1-Acetylspermidine	-0.105869
3-Indoxyl sulfate/Aconitic acid, cis-	-0.463759	3-Indoxyl sulfate	-0.721813	Aconitic acid, cis-	-0.189076
1-Methylhistidine/Dimethylarginine	-0.463433	1-Methylhistidine	-0.826038	Dimethylarginine	-0.815769
Hippuric acid/Kynurenine	-0.463357	Hippuric acid	-0.642564	Kynurenine	-0.7482
3-Methylhistidine/Uric acid	-0.463221	3-Methylhistidine	-0.503911	Uric acid	-0.480081
Hippuric acid/Urea	-0.463016	Hippuric acid	-0.642564	Urea	-0.760799
3-Methylhistidine/Proline	-0.462703	3-Methylhistidine	-0.503911	Proline	-0.0271458
Carnitine/Creatine	-0.462692	Carnitine	-0.335937	Creatine	0.386958
3-Methylhistidine/Glycine	-0.462174	3-Methylhistidine	-0.503911	Glycine	-0.136695
4-Hydroxyhippuric acid/Pantothenic acid	-0.462032	4-Hydroxyhippuric acid	-0.591968	Pantothenic acid	-0.253461
gamma-Glutamylleucine/Glutamic acid	-0.461927	gamma-Glutamylleucine	-0.343368	Glutamic acid	0.29402
4-Hydroxyhippuric acid sulfate/Dimethylarginine	-0.461815	4-Hydroxyhippuric acid sulfate	-0.655428	Dimethylarginine	-0.815769
Glucose/N-gamma-Glutamylleucine	-0.461247	Glucose	-0.567803	N-gamma-Glutamylleucine	-0.182568
5-Aminovaleric acid betaine/Valine	-0.460798	5-Aminovaleric acid betaine	-0.397445	Valine	0.299166
4-Hydroxyhippuric acid/Cysteine S-sulfate	-0.460243	4-Hydroxyhippuric acid	-0.591968	Cysteine S-sulfate	-0.214669
3-Indoxyl sulfate/Indole-3-lactic acid	-0.460044	3-Indoxyl sulfate	-0.721813	Indole-3-lactic acid	-0.674735
gamma-Glutamylleucine/Serine	-0.459784	gamma-Glutamylleucine	-0.343368	Serine	0.34246
3-Methylhistidine/Hypoxanthine	-0.459574	3-Methylhistidine	-0.503911	Hypoxanthine	0.250575
3-Methylhistidine/Choline	-0.459436	3-Methylhistidine	-0.503911	Choline	-0.232226
Dimethylarginine/Orotic acid	-0.459401	Dimethylarginine	-0.815769	Orotic acid	-0.149328
Dimethylarginine/Pantothenic acid	-0.459322	Dimethylarginine	-0.815769	Pantothenic acid	-0.253461
Carnitine/Tyrosine	-0.459193	Carnitine	-0.335937	Tyrosine	0.336241
Dimethylarginine/Threonic acid	-0.459132	Dimethylarginine	-0.815769	Threonic acid	-0.507279
1-Methyladenosine/Betaine	-0.458913	1-Methyladenosine	-0.771348	Betaine	-0.0047539
1-Methyladenosine/gamma-Glutamyltyrosine	-0.458902	1-Methyladenosine	-0.771348	gamma-Glutamyltyrosine	-0.0516741
N-Acetyltryptophan/Threonine	-0.458644	N-Acetyltryptophan	-0.422912	Threonine	0.278357
4-Hydroxyhippuric acid/Hypoxanthine	-0.457873	4-Hydroxyhippuric acid	-0.591968	Hypoxanthine	0.250575
Disaccharide/N,N-Dimethylglycine	-0.456819	Disaccharide	-0.654092	N,N-Dimethylglycine	-0.552986
5-Aminovaleric acid betaine/Threonine	-0.456733	5-Aminovaleric acid betaine	-0.397445	Threonine	0.278357
Acetylthreonine/Sebacic acid	-0.456731	Acetylthreonine	-0.840192	Sebacic acid	-0.673534
Disaccharide/gamma-Butyrobetaine	-0.456668	Disaccharide	-0.654092	gamma-Butyrobetaine	-0.648125
5-S-Methyl-5-thioadenosine/Glycero-3-phosphocholine	-0.456508	5-S-Methyl-5-thioadenosine	-0.521241	Glycero-3-phosphocholine	0.278775
Disaccharide/Orotic acid	-0.456429	Disaccharide	-0.654092	Orotic acid	-0.149328
N-Acetyltryptophan/Serine	-0.456294	N-Acetyltryptophan	-0.422912	Serine	0.34246
gamma-Glutamylleucine/Threonine	-0.455939	gamma-Glutamylleucine	-0.343368	Threonine	0.278357
3-Methylhistidine/alpha-Hydroxyglutaric acid	-0.455819	3-Methylhistidine	-0.503911	alpha-Hydroxyglutaric acid	-0.0626863
3-Indoxyl sulfate/N-epsilon-Methyllysine	-0.455789	3-Indoxyl sulfate	-0.721813	N-epsilon-Methyllysine	-0.208374
Hippuric acid/Trisaccharide	-0.455725	Hippuric acid	-0.642564	Trisaccharide	-0.0553346
Dimethylarginine/Hypoxanthine	-0.455633	Dimethylarginine	-0.815769	Hypoxanthine	0.250575
3-Methylglutaconic acid/Citric acid	-0.455603	3-Methylglutaconic acid	-0.746779	Citric acid	0.111209
5-S-Methyl-5-thioadenosine/gamma-Glutamylglutamic acid	-0.455581	5-S-Methyl-5-thioadenosine	-0.521241	gamma-Glutamylglutamic acid	0.310241
5-Aminovaleric acid betaine/Lysine	-0.455408	5-Aminovaleric acid betaine	-0.397445	Lysine	0.236694
Disaccharide/N-Acetylalanine	-0.455229	Disaccharide	-0.654092	N-Acetylalanine	-0.843925
3-Methylglutaconic acid/gamma-Glutamylglutamine	-0.455185	3-Methylglutaconic acid	-0.746779	gamma-Glutamylglutamine	0.101839
N6,N6,N6-Trimethyllysine/Nicotinamide	-0.455174	N6,N6,N6-Trimethyllysine	-0.644523	Nicotinamide	0.11421
Pantothenic acid/Tryptophan	-0.454678	Pantothenic acid	-0.253461	Tryptophan	0.503441
CMPF/Hypoxanthine	-0.454608	CMPF	-0.492379	Hypoxanthine	0.250575
N-Acetylcytidine/Nicotinamide	-0.454254	N-Acetylcytidine	-0.650771	Nicotinamide	0.11421
3-Methylhistidine/alpha-Ketoglutaric acid	-0.454118	3-Methylhistidine	-0.503911	alpha-Ketoglutaric acid	0.0596993
5-Aminovaleric acid betaine/Homoarginine	-0.454083	5-Aminovaleric acid betaine	-0.397445	Homoarginine	0.278958
Malonic acid/Tryptophan	-0.453676	Malonic acid	-0.17708	Tryptophan	0.503441
CMPF/Malic acid	-0.452898	CMPF	-0.492379	Malic acid	0.0320593
Hippuric acid/N-epsilon-Methyllysine	-0.452898	Hippuric acid	-0.642564	N-epsilon-Methyllysine	-0.208374
N-Acetylcarnosine/Suberic acid	-0.452694	N-Acetylcarnosine	-0.698686	Suberic acid	-0.585355
Cytosine/gamma-Glutamyltyrosine	-0.452216	Cytosine	-0.708937	gamma-Glutamyltyrosine	-0.0516741
gamma-Butyrobetaine/Uric acid	-0.45196	gamma-Butyrobetaine	-0.648125	Uric acid	-0.480081
Proline/Tryptophan	-0.451853	Proline	-0.0271458	Tryptophan	0.503441
N-Acetylneuraminic acid/Nicotinamide	-0.451614	N-Acetylneuraminic acid	-0.608294	Nicotinamide	0.11421
Citrulline/gamma-Glutamyltyrosine	-0.451435	Citrulline	-0.615418	gamma-Glutamyltyrosine	-0.0516741
N-Acetylcytidine/N-Acetylmethionine	-0.451317	N-Acetylcytidine	-0.650771	N-Acetylmethionine	-0.207551
N-Acetylserine/Orotic acid	-0.451199	N-Acetylserine	-0.767298	Orotic acid	-0.149328
Glycine/Serine	-0.451109	Glycine	-0.136695	Serine	0.34246
4-Hydroxyhippuric acid sulfate/Inosine	-0.450901	4-Hydroxyhippuric acid sulfate	-0.655428	Inosine	0.0450812
N6,N6,N6-Trimethyllysine/N-Acetylmethionine	-0.450637	N6,N6,N6-Trimethyllysine	-0.644523	N-Acetylmethionine	-0.207551
gamma-Butyrobetaine/gamma-Glutamyltyrosine	-0.450431	gamma-Butyrobetaine	-0.648125	gamma-Glutamyltyrosine	-0.0516741
Choline/Creatine	-0.450429	Choline	-0.232226	Creatine	0.386958
N-Acetylproline/Serine	-0.450416	N-Acetylproline	-0.251371	Serine	0.34246
5-Aminovaleric acid betaine/Alanine	-0.450331	5-Aminovaleric acid betaine	-0.397445	Alanine	0.228662
Creatinine/Cysteine S-sulfate	-0.450239	Creatinine	-0.914803	Cysteine S-sulfate	-0.214669
3-Methylhistidine/Carnitine	-0.450158	3-Methylhistidine	-0.503911	Carnitine	-0.335937
1-Methyladenosine/gamma-Glutamylmethionine	-0.450108	1-Methyladenosine	-0.771348	gamma-Glutamylmethionine	0.114207
1-Methylnicotinamide/Tryptophan	-0.449594	1-Methylnicotinamide	-0.284749	Tryptophan	0.503441
Indole-3-lactic acid/N1-Acetylspermidine	-0.449401	Indole-3-lactic acid	-0.674735	N1-Acetylspermidine	-0.105869
1-Methylhistidine/N-epsilon-Methyllysine	-0.449323	1-Methylhistidine	-0.826038	N-epsilon-Methyllysine	-0.208374
3-Methylglutaconic acid/alpha-Hydroxyglutaric acid	-0.44901	3-Methylglutaconic acid	-0.746779	alpha-Hydroxyglutaric acid	-0.0626863
N-alpha-Acetylarginine/N-gamma-Glutamylleucine	-0.448614	N-alpha-Acetylarginine	-0.607266	N-gamma-Glutamylleucine	-0.182568
Cysteine S-sulfate/Glutamic acid	-0.448468	Cysteine S-sulfate	-0.214669	Glutamic acid	0.29402
Glucose/N-Acetylmethionine	-0.448303	Glucose	-0.567803	N-Acetylmethionine	-0.207551
5-Aminovaleric acid betaine/Uridine	-0.447997	5-Aminovaleric acid betaine	-0.397445	Uridine	0.280869
Acetylthreonine/Isocitric acid	-0.447818	Acetylthreonine	-0.840192	Isocitric acid	-0.202207
N-alpha-Acetylornithine/Nicotinamide	-0.447783	N-alpha-Acetylornithine	-0.603936	Nicotinamide	0.11421
3-Hydroxyisobutyric acid/Tryptophan	-0.447466	3-Hydroxyisobutyric acid	-0.166695	Tryptophan	0.503441
Phenylacetylglutamine/Urea	-0.447464	Phenylacetylglutamine	-0.696536	Urea	-0.760799
5-S-Methyl-5-thioadenosine/Ornithine	-0.447265	5-S-Methyl-5-thioadenosine	-0.521241	Ornithine	0.0860994
Choline/Glycero-3-phosphocholine	-0.447155	Choline	-0.232226	Glycero-3-phosphocholine	0.278775
CMPF/gamma-Glutamyltyrosine	-0.447075	CMPF	-0.492379	gamma-Glutamyltyrosine	-0.0516741
N-Acetylornithine/Orotic acid	-0.446902	N-Acetylornithine	-0.654383	Orotic acid	-0.149328
3-Methylhistidine/N-Acetylproline	-0.446692	3-Methylhistidine	-0.503911	N-Acetylproline	-0.251371
5-Aminovaleric acid betaine/gamma-Glutamylglutamic acid	-0.446602	5-Aminovaleric acid betaine	-0.397445	gamma-Glutamylglutamic acid	0.310241
Cystine/gamma-Glutamylmethionine	-0.446539	Cystine	-0.635101	gamma-Glutamylmethionine	0.114207
Kynurenine/N-Acetylproline	-0.446246	Kynurenine	-0.7482	N-Acetylproline	-0.251371
3-Methylhistidine/Malic acid	-0.446093	3-Methylhistidine	-0.503911	Malic acid	0.0320593
3-Methylglutaconic acid/Adenosine	-0.445819	3-Methylglutaconic acid	-0.746779	Adenosine	0.189566
5-Aminovaleric acid betaine/Glycero-3-phosphocholine	-0.445763	5-Aminovaleric acid betaine	-0.397445	Glycero-3-phosphocholine	0.278775
1-Methylnicotinamide/Homoarginine	-0.445673	1-Methylnicotinamide	-0.284749	Homoarginine	0.278958
N,N-Dimethylglycine/Proline	-0.44533	N,N-Dimethylglycine	-0.552986	Proline	-0.0271458
Cysteine S-sulfate/Glycero-3-phosphocholine	-0.445288	Cysteine S-sulfate	-0.214669	Glycero-3-phosphocholine	0.278775
3-Methylhistidine/N-Acetylmethionine	-0.445205	3-Methylhistidine	-0.503911	N-Acetylmethionine	-0.207551
CMPF/Uric acid	-0.444776	CMPF	-0.492379	Uric acid	-0.480081
3-Methylhistidine/Arginine	-0.444772	3-Methylhistidine	-0.503911	Arginine	0.0265576
Cytosine/Glycine	-0.444757	Cytosine	-0.708937	Glycine	-0.136695
N-Acetylserine/N-Acetyltryptophan	-0.444704	N-Acetylserine	-0.767298	N-Acetyltryptophan	-0.422912
Aconitic acid, cis-/gamma-Glutamylglutamic acid	-0.444374	Aconitic acid, cis-	-0.189076	gamma-Glutamylglutamic acid	0.310241
N-gamma-Glutamylleucine/Valine	-0.444002	N-gamma-Glutamylleucine	-0.182568	Valine	0.299166
5-S-Methyl-5-thioadenosine/Proline	-0.443565	5-S-Methyl-5-thioadenosine	-0.521241	Proline	-0.0271458
Disaccharide/Urea	-0.443561	Disaccharide	-0.654092	Urea	-0.760799
3-Methylglutaconic acid/Fumaric acid	-0.443515	3-Methylglutaconic acid	-0.746779	Fumaric acid	-0.00402136
Cystine/Hypoxanthine	-0.442964	Cystine	-0.635101	Hypoxanthine	0.250575
CMPF/Malonic acid	-0.442863	CMPF	-0.492379	Malonic acid	-0.17708
CMPF/N-Acetylproline	-0.442826	CMPF	-0.492379	N-Acetylproline	-0.251371
o-Hydroxyhippuric acid/Proline	-0.4428	o-Hydroxyhippuric acid	-0.475163	Proline	-0.0271458
Cystine/N1-Acetylspermidine	-0.442649	Cystine	-0.635101	N1-Acetylspermidine	-0.105869
N-Acetylcitrulline/Pyruvic acid	-0.442095	N-Acetylcitrulline	-0.696723	Pyruvic acid	0.0237389
5-S-Methyl-5-thioadenosine/Citric acid	-0.441916	5-S-Methyl-5-thioadenosine	-0.521241	Citric acid	0.111209
Glucose/N1-Acetylspermidine	-0.441868	Glucose	-0.567803	N1-Acetylspermidine	-0.105869
N-Acetylvaline/N-gamma-Glutamylleucine	-0.44142	N-Acetylvaline	-0.535805	N-gamma-Glutamylleucine	-0.182568
3-Indoxyl sulfate/Trisaccharide	-0.441017	3-Indoxyl sulfate	-0.721813	Trisaccharide	-0.0553346
4-Hydroxyhippuric acid/Suberic acid	-0.440978	4-Hydroxyhippuric acid	-0.591968	Suberic acid	-0.585355
Cystine/Fumaric acid	-0.440643	Cystine	-0.635101	Fumaric acid	-0.00402136
3-Indoxyl sulfate/3-Methylglutaconic acid	-0.440554	3-Indoxyl sulfate	-0.721813	3-Methylglutaconic acid	-0.746779
N-Acetylserine/Suberic acid	-0.440499	N-Acetylserine	-0.767298	Suberic acid	-0.585355
Hippuric acid/N-Acetylneuraminic acid	-0.440103	Hippuric acid	-0.642564	N-Acetylneuraminic acid	-0.608294
N-Acetylcarnosine/Pantothenic acid	-0.439867	N-Acetylcarnosine	-0.698686	Pantothenic acid	-0.253461
3-Methylglutaconic acid/Nicotinamide	-0.439736	3-Methylglutaconic acid	-0.746779	Nicotinamide	0.11421
Disaccharide/N-Acetylglutamine	-0.439692	Disaccharide	-0.654092	N-Acetylglutamine	-0.478001
gamma-Glutamylleucine/Histidine	-0.439261	gamma-Glutamylleucine	-0.343368	Histidine	0.153883
CMPF/Glycine	-0.438881	CMPF	-0.492379	Glycine	-0.136695
5-S-Methyl-5-thioadenosine/gamma-Glutamyltyrosine	-0.438785	5-S-Methyl-5-thioadenosine	-0.521241	gamma-Glutamyltyrosine	-0.0516741
5-S-Methyl-5-thioadenosine/Betaine	-0.438496	5-S-Methyl-5-thioadenosine	-0.521241	Betaine	-0.0047539
gamma-Butyrobetaine/N-gamma-Glutamylleucine	-0.437777	gamma-Butyrobetaine	-0.648125	N-gamma-Glutamylleucine	-0.182568
CMPF/N-gamma-Glutamylleucine	-0.437628	CMPF	-0.492379	N-gamma-Glutamylleucine	-0.182568
Disaccharide/N-Acetylneuraminic acid	-0.437355	Disaccharide	-0.654092	N-Acetylneuraminic acid	-0.608294
Disaccharide/Sebacic acid	-0.436611	Disaccharide	-0.654092	Sebacic acid	-0.673534
gamma-Glutamylleucine/Glycero-3-phosphocholine	-0.436561	gamma-Glutamylleucine	-0.343368	Glycero-3-phosphocholine	0.278775
o-Hydroxyhippuric acid/Uric acid	-0.436478	o-Hydroxyhippuric acid	-0.475163	Uric acid	-0.480081
1-Methyladenosine/3-Hydroxyisobutyric acid	-0.435607	1-Methyladenosine	-0.771348	3-Hydroxyisobutyric acid	-0.166695
Hippuric acid/N-Acetylglutamine	-0.435575	Hippuric acid	-0.642564	N-Acetylglutamine	-0.478001
1-Methylhistidine/Pyruvic acid	-0.435183	1-Methylhistidine	-0.826038	Pyruvic acid	0.0237389
3-Methylhistidine/N1-Acetylspermidine	-0.434459	3-Methylhistidine	-0.503911	N1-Acetylspermidine	-0.105869
Cystine/gamma-Glutamylglutamine	-0.43404	Cystine	-0.635101	gamma-Glutamylglutamine	0.101839
1-Methylnicotinamide/Glutamic acid	-0.433849	1-Methylnicotinamide	-0.284749	Glutamic acid	0.29402
Disaccharide/Kynurenine	-0.433233	Disaccharide	-0.654092	Kynurenine	-0.7482
1-Methylhistidine/N-alpha-Acetylarginine	-0.432946	1-Methylhistidine	-0.826038	N-alpha-Acetylarginine	-0.607266
Dimethylarginine/gamma-Butyrobetaine	-0.431943	Dimethylarginine	-0.815769	gamma-Butyrobetaine	-0.648125
N-Acetylneuraminic acid/N-gamma-Glutamylleucine	-0.431645	N-Acetylneuraminic acid	-0.608294	N-gamma-Glutamylleucine	-0.182568
N-Acetylornithine/Pantothenic acid	-0.431411	N-Acetylornithine	-0.654383	Pantothenic acid	-0.253461
Cystine/Nicotinamide	-0.431359	Cystine	-0.635101	Nicotinamide	0.11421
N-Acetylcitrulline/Trisaccharide	-0.431199	N-Acetylcitrulline	-0.696723	Trisaccharide	-0.0553346
Glucose/Malonic acid	-0.431057	Glucose	-0.567803	Malonic acid	-0.17708
gamma-Butyrobetaine/gamma-Glutamylmethionine	-0.430681	gamma-Butyrobetaine	-0.648125	gamma-Glutamylmethionine	0.114207
Indole-3-lactic acid/Nicotinamide	-0.43055	Indole-3-lactic acid	-0.674735	Nicotinamide	0.11421
Dimethylarginine/N,N-Dimethylglycine	-0.430495	Dimethylarginine	-0.815769	N,N-Dimethylglycine	-0.552986
Disaccharide/Isocitric acid	-0.430311	Disaccharide	-0.654092	Isocitric acid	-0.202207
3-Methylglutaconic acid/Hypoxanthine	-0.430292	3-Methylglutaconic acid	-0.746779	Hypoxanthine	0.250575
5-Aminovaleric acid betaine/Histidine	-0.430095	5-Aminovaleric acid betaine	-0.397445	Histidine	0.153883
Phenyl glucuronide/Urea	-0.429966	Phenyl glucuronide	-0.573393	Urea	-0.760799
3-Indoxyl sulfate/N-Acetylglutamine	-0.429695	3-Indoxyl sulfate	-0.721813	N-Acetylglutamine	-0.478001
Carnitine/Uridine	-0.429528	Carnitine	-0.335937	Uridine	0.280869
Choline/Histidine	-0.429474	Choline	-0.232226	Histidine	0.153883
5-Aminovaleric acid betaine/Succinic acid	-0.429439	5-Aminovaleric acid betaine	-0.397445	Succinic acid	0.17631
3-Methylhistidine/gamma-Glutamylleucine	-0.429211	3-Methylhistidine	-0.503911	gamma-Glutamylleucine	-0.343368
5-S-Methyl-5-thioadenosine/Hypoxanthine	-0.429165	5-S-Methyl-5-thioadenosine	-0.521241	Hypoxanthine	0.250575
Cytosine/N-Acetylproline	-0.429001	Cytosine	-0.708937	N-Acetylproline	-0.251371
N-Acetylcitrulline/N-Formylmethionine	-0.428953	N-Acetylcitrulline	-0.696723	N-Formylmethionine	-0.859282
N-Acetylvaline/Nicotinamide	-0.42823	N-Acetylvaline	-0.535805	Nicotinamide	0.11421
Citrulline/Uric acid	-0.427576	Citrulline	-0.615418	Uric acid	-0.480081
1-Methylnicotinamide/Aspartic acid	-0.427497	1-Methylnicotinamide	-0.284749	Aspartic acid	0.305488
Hippuric acid/Pyruvic acid	-0.427283	Hippuric acid	-0.642564	Pyruvic acid	0.0237389
Glycine/Tryptophan	-0.426823	Glycine	-0.136695	Tryptophan	0.503441
Disaccharide/N-Methylproline	-0.426699	Disaccharide	-0.654092	N-Methylproline	-0.0705825
Creatinine/Hypoxanthine	-0.426342	Creatinine	-0.914803	Hypoxanthine	0.250575
Choline/Serine	-0.426286	Choline	-0.232226	Serine	0.34246
Cystine/Malonic acid	-0.426137	Cystine	-0.635101	Malonic acid	-0.17708
N-Acetylalanine/Nicotinamide	-0.42556	N-Acetylalanine	-0.843925	Nicotinamide	0.11421
Phenyl glucuronide/Threonic acid	-0.424785	Phenyl glucuronide	-0.573393	Threonic acid	-0.507279
4-Hydroxyhippuric acid/Threonic acid	-0.424674	4-Hydroxyhippuric acid	-0.591968	Threonic acid	-0.507279
Carnitine/Valine	-0.42449	Carnitine	-0.335937	Valine	0.299166
4-Hydroxyhippuric acid/Orotic acid	-0.424105	4-Hydroxyhippuric acid	-0.591968	Orotic acid	-0.149328
Carnitine/Lysine	-0.423957	Carnitine	-0.335937	Lysine	0.236694
N-Acetylornithine/N-Acetyltryptophan	-0.423535	N-Acetylornithine	-0.654383	N-Acetyltryptophan	-0.422912
1-Methyladenosine/3-Methyl-2-oxobutanoic acid	-0.423351	1-Methyladenosine	-0.771348	3-Methyl-2-oxobutanoic acid	0.0350682
4-Hydroxyhippuric acid/Isocitric acid	-0.423058	4-Hydroxyhippuric acid	-0.591968	Isocitric acid	-0.202207
Hippuric acid/N-Formylmethionine	-0.423045	Hippuric acid	-0.642564	N-Formylmethionine	-0.859282
Phenol sulfate/Suberic acid	-0.422992	Phenol sulfate	-0.563469	Suberic acid	-0.585355
CMPF/N-Methylproline	-0.422817	CMPF	-0.492379	N-Methylproline	-0.0705825
N-Acetylcarnosine/Orotic acid	-0.422737	N-Acetylcarnosine	-0.698686	Orotic acid	-0.149328
CMPF/N-Acetylmethionine	-0.422581	CMPF	-0.492379	N-Acetylmethionine	-0.207551
Phenylacetylglutamine/Sebacic acid	-0.422406	Phenylacetylglutamine	-0.696536	Sebacic acid	-0.673534
3-Indoxyl sulfate/N-Acetylserine	-0.422214	3-Indoxyl sulfate	-0.721813	N-Acetylserine	-0.767298
Phenyl glucuronide/Sebacic acid	-0.42219	Phenyl glucuronide	-0.573393	Sebacic acid	-0.673534
N-Acetylvaline/Uric acid	-0.421836	N-Acetylvaline	-0.535805	Uric acid	-0.480081
Cytosine/Uric acid	-0.420053	Cytosine	-0.708937	Uric acid	-0.480081
3-Indoxyl sulfate/N-Formylmethionine	-0.419616	3-Indoxyl sulfate	-0.721813	N-Formylmethionine	-0.859282
gamma-Glutamylleucine/Methionine	-0.419583	gamma-Glutamylleucine	-0.343368	Methionine	0.179675
Choline/gamma-Glutamylglutamic acid	-0.419301	Choline	-0.232226	gamma-Glutamylglutamic acid	0.310241
gamma-Glutamylleucine/Uridine	-0.419128	gamma-Glutamylleucine	-0.343368	Uridine	0.280869
Cytosine/Fumaric acid	-0.419004	Cytosine	-0.708937	Fumaric acid	-0.00402136
CMPF/Pantothenic acid	-0.418947	CMPF	-0.492379	Pantothenic acid	-0.253461
4-Hydroxyhippuric acid/N,N-Dimethylglycine	-0.418914	4-Hydroxyhippuric acid	-0.591968	N,N-Dimethylglycine	-0.552986
Cysteine S-sulfate/Tryptophan	-0.418868	Cysteine S-sulfate	-0.214669	Tryptophan	0.503441
Citrulline/gamma-Glutamylmethionine	-0.418717	Citrulline	-0.615418	gamma-Glutamylmethionine	0.114207
N-Acetylornithine/Threonic acid	-0.418687	N-Acetylornithine	-0.654383	Threonic acid	-0.507279
N-Acetylserine/Urea	-0.418547	N-Acetylserine	-0.767298	Urea	-0.760799
Aconitic acid, cis-/Malic acid	-0.418446	Aconitic acid, cis-	-0.189076	Malic acid	0.0320593
Carnitine/Serine	-0.418389	Carnitine	-0.335937	Serine	0.34246
3-Methylhistidine/Cysteine S-sulfate	-0.418319	3-Methylhistidine	-0.503911	Cysteine S-sulfate	-0.214669
5-Aminovaleric acid betaine/Phenylalanine	-0.418112	5-Aminovaleric acid betaine	-0.397445	Phenylalanine	0.109707
4-Hydroxyhippuric acid sulfate/Acetylthreonine	-0.418094	4-Hydroxyhippuric acid sulfate	-0.655428	Acetylthreonine	-0.840192
4-Hydroxyhippuric acid/Cytosine	-0.417613	4-Hydroxyhippuric acid	-0.591968	Cytosine	-0.708937
N-Acetylserine/Threonic acid	-0.417484	N-Acetylserine	-0.767298	Threonic acid	-0.507279
N-Acetylcitrulline/N-Acetylserine	-0.417471	N-Acetylcitrulline	-0.696723	N-Acetylserine	-0.767298
1-Methyladenosine/Adenosine	-0.417228	1-Methyladenosine	-0.771348	Adenosine	0.189566
alpha-Hydroxyglutaric acid/Glycero-3-phosphocholine	-0.417095	alpha-Hydroxyglutaric acid	-0.0626863	Glycero-3-phosphocholine	0.278775
3-Hydroxyisobutyric acid/Creatine	-0.417049	3-Hydroxyisobutyric acid	-0.166695	Creatine	0.386958
4-Hydroxyhippuric acid sulfate/Phe-Trp	-0.416767	4-Hydroxyhippuric acid sulfate	-0.655428	Phe-Trp	-0.143511
5-Aminovaleric acid betaine/Isoleucine	-0.416437	5-Aminovaleric acid betaine	-0.397445	Isoleucine	0.155464
1-Methyladenosine/gamma-Glutamylglutamine	-0.415792	1-Methyladenosine	-0.771348	gamma-Glutamylglutamine	0.101839
1-Methylnicotinamide/4-Methyl-2-oxovaleric acid	-0.415621	1-Methylnicotinamide	-0.284749	4-Methyl-2-oxovaleric acid	0.253273
CMPF/Cysteine S-sulfate	-0.415523	CMPF	-0.492379	Cysteine S-sulfate	-0.214669
4-Hydroxyhippuric acid/N-Methylproline	-0.414882	4-Hydroxyhippuric acid	-0.591968	N-Methylproline	-0.0705825
4-Hydroxyhippuric acid sulfate/Pseudouridine	-0.414145	4-Hydroxyhippuric acid sulfate	-0.655428	Pseudouridine	-0.876021
Cystine/N-Acetylproline	-0.414103	Cystine	-0.635101	N-Acetylproline	-0.251371
Tiglylglycine/Trisaccharide	-0.413712	Tiglylglycine	-0.731458	Trisaccharide	-0.0553346
Pantothenic acid/Tyrosine	-0.413605	Pantothenic acid	-0.253461	Tyrosine	0.336241
5-Aminovaleric acid betaine/Methionine	-0.413456	5-Aminovaleric acid betaine	-0.397445	Methionine	0.179675
5-Aminovaleric acid betaine/Lactic acid	-0.41287	5-Aminovaleric acid betaine	-0.397445	Lactic acid	0.119773
1-Methylnicotinamide/Glycero-3-phosphocholine	-0.41273	1-Methylnicotinamide	-0.284749	Glycero-3-phosphocholine	0.278775
N-alpha-Acetylarginine/Nicotinamide	-0.412691	N-alpha-Acetylarginine	-0.607266	Nicotinamide	0.11421
3-Methyl-2-oxobutanoic acid/4-Methyl-2-oxovaleric acid	-0.412621	3-Methyl-2-oxobutanoic acid	0.0350682	4-Methyl-2-oxovaleric acid	0.253273
N-Acetylglutamine/Succinic acid	-0.412485	N-Acetylglutamine	-0.478001	Succinic acid	0.17631
Disaccharide/N-epsilon-Methyllysine	-0.412089	Disaccharide	-0.654092	N-epsilon-Methyllysine	-0.208374
Carnitine/Threonine	-0.411571	Carnitine	-0.335937	Threonine	0.278357
Carnitine/Leucine	-0.41121	Carnitine	-0.335937	Leucine	0.274423
4-Hydroxyhippuric acid sulfate/TMAO	-0.410537	4-Hydroxyhippuric acid sulfate	-0.655428	TMAO	-0.653587
N-Formylmethionine/Orotic acid	-0.410419	N-Formylmethionine	-0.859282	Orotic acid	-0.149328
1-Methylnicotinamide/Serine	-0.410329	1-Methylnicotinamide	-0.284749	Serine	0.34246
Acetylthreonine/Indole-3-lactic acid	-0.410176	Acetylthreonine	-0.840192	Indole-3-lactic acid	-0.674735
Hippuric acid/Inosine	-0.409951	Hippuric acid	-0.642564	Inosine	0.0450812
Glucose/Suberic acid	-0.409636	Glucose	-0.567803	Suberic acid	-0.585355
Glucose/N-Acetyltryptophan	-0.409225	Glucose	-0.567803	N-Acetyltryptophan	-0.422912
3-Methylglutaconic acid/Arginine	-0.409216	3-Methylglutaconic acid	-0.746779	Arginine	0.0265576
4-Hydroxyhippuric acid sulfate/4-Hydroxyhippuric acid	-0.40921	4-Hydroxyhippuric acid sulfate	-0.655428	4-Hydroxyhippuric acid	-0.591968
1-Methylnicotinamide/3-Methyl-2-oxovaleric acid	-0.408593	1-Methylnicotinamide	-0.284749	3-Methyl-2-oxovaleric acid	0.274847
Acetylthreonine/Aconitic acid, cis-	-0.408298	Acetylthreonine	-0.840192	Aconitic acid, cis-	-0.189076
1-Methyladenosine/Choline	-0.40795	1-Methyladenosine	-0.771348	Choline	-0.232226
N6-Succinyladenosine/Sebacic acid	-0.407832	N6-Succinyladenosine	-0.746129	Sebacic acid	-0.673534
Citrulline/gamma-Glutamylglutamine	-0.407828	Citrulline	-0.615418	gamma-Glutamylglutamine	0.101839
5-S-Methyl-5-thioadenosine/N-gamma-Glutamylleucine	-0.407591	5-S-Methyl-5-thioadenosine	-0.521241	N-gamma-Glutamylleucine	-0.182568
3-Methylhistidine/N-Methylproline	-0.407443	3-Methylhistidine	-0.503911	N-Methylproline	-0.0705825
5-S-Methyl-5-thioadenosine/Glycine	-0.407438	5-S-Methyl-5-thioadenosine	-0.521241	Glycine	-0.136695
N-Acetylcitrulline/N-Acetylcytidine	-0.407419	N-Acetylcitrulline	-0.696723	N-Acetylcytidine	-0.650771
4-Hydroxyhippuric acid sulfate/N-alpha-Acetylornithine	-0.407021	4-Hydroxyhippuric acid sulfate	-0.655428	N-alpha-Acetylornithine	-0.603936
gamma-Glutamylleucine/Phenylalanine	-0.405962	gamma-Glutamylleucine	-0.343368	Phenylalanine	0.109707
Carnitine/Homoarginine	-0.405503	Carnitine	-0.335937	Homoarginine	0.278958
CMPF/gamma-Glutamylleucine	-0.405494	CMPF	-0.492379	gamma-Glutamylleucine	-0.343368
4-Hydroxyhippuric acid/Aconitic acid, cis-	-0.404447	4-Hydroxyhippuric acid	-0.591968	Aconitic acid, cis-	-0.189076
Phenyl glucuronide/Pyruvic acid	-0.404434	Phenyl glucuronide	-0.573393	Pyruvic acid	0.0237389
Ethyl sulfate/Tryptophan	-0.403504	Ethyl sulfate	-0.290546	Tryptophan	0.503441
N-Formylmethionine/Pantothenic acid	-0.403222	N-Formylmethionine	-0.859282	Pantothenic acid	-0.253461
Phenol sulfate/Threonic acid	-0.402783	Phenol sulfate	-0.563469	Threonic acid	-0.507279
5-Aminovaleric acid betaine/Glycerate	-0.40249	5-Aminovaleric acid betaine	-0.397445	Glycerate	0.125823
Choline/Succinic acid	-0.40237	Choline	-0.232226	Succinic acid	0.17631
Kynurenine/Malonic acid	-0.401888	Kynurenine	-0.7482	Malonic acid	-0.17708
Glucose/Malic acid	-0.401797	Glucose	-0.567803	Malic acid	0.0320593
3-Indoxyl sulfate/Pyruvic acid	-0.401482	3-Indoxyl sulfate	-0.721813	Pyruvic acid	0.0237389
Aconitic acid, cis-/Creatine	-0.401423	Aconitic acid, cis-	-0.189076	Creatine	0.386958
5-S-Methyl-5-thioadenosine/Carnitine	-0.401176	5-S-Methyl-5-thioadenosine	-0.521241	Carnitine	-0.335937
Hippuric acid/Indole-3-lactic acid	-0.400828	Hippuric acid	-0.642564	Indole-3-lactic acid	-0.674735
N-Acetylproline/Threonine	-0.400708	N-Acetylproline	-0.251371	Threonine	0.278357
4-Hydroxyhippuric acid/N-Acetylalanine	-0.400528	4-Hydroxyhippuric acid	-0.591968	N-Acetylalanine	-0.843925
N-Acetylserine/Pantothenic acid	-0.400491	N-Acetylserine	-0.767298	Pantothenic acid	-0.253461
N-Acetylneuraminic acid/N-Acetylproline	-0.400034	N-Acetylneuraminic acid	-0.608294	N-Acetylproline	-0.251371
Glucose/Pantothenic acid	-0.399428	Glucose	-0.567803	Pantothenic acid	-0.253461
3-Methylhistidine/Suberic acid	-0.398936	3-Methylhistidine	-0.503911	Suberic acid	-0.585355
Cytosine/gamma-Glutamylglutamine	-0.398394	Cytosine	-0.708937	gamma-Glutamylglutamine	0.101839
Cysteine S-sulfate/gamma-Glutamylglutamic acid	-0.398363	Cysteine S-sulfate	-0.214669	gamma-Glutamylglutamic acid	0.310241
4-Hydroxyhippuric acid/5-Aminovaleric acid betaine	-0.398342	4-Hydroxyhippuric acid	-0.591968	5-Aminovaleric acid betaine	-0.397445
Indole-3-lactic acid/Malic acid	-0.398307	Indole-3-lactic acid	-0.674735	Malic acid	0.0320593
1-Methylnicotinamide/Tyrosine	-0.398291	1-Methylnicotinamide	-0.284749	Tyrosine	0.336241
1-Methyladenosine/Carnitine	-0.398147	1-Methyladenosine	-0.771348	Carnitine	-0.335937
N-Acetylornithine/Suberic acid	-0.397985	N-Acetylornithine	-0.654383	Suberic acid	-0.585355
Kynurenine/Nicotinamide	-0.397941	Kynurenine	-0.7482	Nicotinamide	0.11421
Acetylthreonine/N-epsilon-Methyllysine	-0.397928	Acetylthreonine	-0.840192	N-epsilon-Methyllysine	-0.208374
gamma-Butyrobetaine/gamma-Glutamylglutamine	-0.397594	gamma-Butyrobetaine	-0.648125	gamma-Glutamylglutamine	0.101839
1-Methylhistidine/Trisaccharide	-0.397145	1-Methylhistidine	-0.826038	Trisaccharide	-0.0553346
5-Aminovaleric acid betaine/Asparagine	-0.396894	5-Aminovaleric acid betaine	-0.397445	Asparagine	0.152129
Aconitic acid, cis-/Aspartic acid	-0.396437	Aconitic acid, cis-	-0.189076	Aspartic acid	0.305488
1-Methylnicotinamide/gamma-Glutamylglutamic acid	-0.396006	1-Methylnicotinamide	-0.284749	gamma-Glutamylglutamic acid	0.310241
3-Methylhistidine/N-Acetyltryptophan	-0.395011	3-Methylhistidine	-0.503911	N-Acetyltryptophan	-0.422912
Dimethylarginine/Isocitric acid	-0.394889	Dimethylarginine	-0.815769	Isocitric acid	-0.202207
N-Acetylglutamine/Phenylalanine	-0.394613	N-Acetylglutamine	-0.478001	Phenylalanine	0.109707
4-Hydroxyhippuric acid sulfate/N6-Succinyladenosine	-0.394228	4-Hydroxyhippuric acid sulfate	-0.655428	N6-Succinyladenosine	-0.746129
4-Hydroxyhippuric acid/Citrulline	-0.394176	4-Hydroxyhippuric acid	-0.591968	Citrulline	-0.615418
N6-Succinyladenosine/Pyruvic acid	-0.393502	N6-Succinyladenosine	-0.746129	Pyruvic acid	0.0237389
3-Methylhistidine/Pantothenic acid	-0.393336	3-Methylhistidine	-0.503911	Pantothenic acid	-0.253461
Carnitine/gamma-Glutamylglutamic acid	-0.393301	Carnitine	-0.335937	gamma-Glutamylglutamic acid	0.310241
1-Methylhistidine/N-Acetylglutamine	-0.393216	1-Methylhistidine	-0.826038	N-Acetylglutamine	-0.478001
CMPF/Pyruvic acid	-0.393013	CMPF	-0.492379	Pyruvic acid	0.0237389
N,N-Dimethylglycine/N-gamma-Glutamylleucine	-0.391921	N,N-Dimethylglycine	-0.552986	N-gamma-Glutamylleucine	-0.182568
Phenol sulfate/Urea	-0.391572	Phenol sulfate	-0.563469	Urea	-0.760799
4-Hydroxyhippuric acid/gamma-Butyrobetaine	-0.391115	4-Hydroxyhippuric acid	-0.591968	gamma-Butyrobetaine	-0.648125
Cytosine/N-gamma-Glutamylleucine	-0.390955	Cytosine	-0.708937	N-gamma-Glutamylleucine	-0.182568
3-Methylglutaconic acid/gamma-Glutamylleucine	-0.390504	3-Methylglutaconic acid	-0.746779	gamma-Glutamylleucine	-0.343368
N-Acetylmethionine/Tryptophan	-0.390225	N-Acetylmethionine	-0.207551	Tryptophan	0.503441
Pseudouridine/Trisaccharide	-0.390054	Pseudouridine	-0.876021	Trisaccharide	-0.0553346
Indole-3-lactic acid/N-Acetylmethionine	-0.389971	Indole-3-lactic acid	-0.674735	N-Acetylmethionine	-0.207551
Citrulline/N-gamma-Glutamylleucine	-0.389914	Citrulline	-0.615418	N-gamma-Glutamylleucine	-0.182568
3-Indoxyl sulfate/Inosine	-0.38933	3-Indoxyl sulfate	-0.721813	Inosine	0.0450812
gamma-Butyrobetaine/Hypoxanthine	-0.389155	gamma-Butyrobetaine	-0.648125	Hypoxanthine	0.250575
Carnitine/Glutamic acid	-0.388744	Carnitine	-0.335937	Glutamic acid	0.29402
Citrulline/Hypoxanthine	-0.388578	Citrulline	-0.615418	Hypoxanthine	0.250575
N-Acetylmethionine/Serine	-0.388486	N-Acetylmethionine	-0.207551	Serine	0.34246
CMPF/Orotic acid	-0.388475	CMPF	-0.492379	Orotic acid	-0.149328
N-Acetylcarnosine/Threonic acid	-0.388206	N-Acetylcarnosine	-0.698686	Threonic acid	-0.507279
N-Acetylcytidine/N-Acetyltryptophan	-0.387712	N-Acetylcytidine	-0.650771	N-Acetyltryptophan	-0.422912
CMPF/Isocitric acid	-0.387174	CMPF	-0.492379	Isocitric acid	-0.202207
4-Hydroxyhippuric acid sulfate/5-S-Methyl-5-thioadenosine	-0.386997	4-Hydroxyhippuric acid sulfate	-0.655428	5-S-Methyl-5-thioadenosine	-0.521241
Ethyl sulfate/Homoarginine	-0.386673	Ethyl sulfate	-0.290546	Homoarginine	0.278958
Indole-3-lactic acid/N-Acetyltryptophan	-0.386588	Indole-3-lactic acid	-0.674735	N-Acetyltryptophan	-0.422912
N-Acetylcarnosine/N-Methylproline	-0.38645	N-Acetylcarnosine	-0.698686	N-Methylproline	-0.0705825
Cytosine/Hypoxanthine	-0.386197	Cytosine	-0.708937	Hypoxanthine	0.250575
N-Acetyltryptophan/Succinic acid	-0.385838	N-Acetyltryptophan	-0.422912	Succinic acid	0.17631
N-Acetylcarnosine/Urea	-0.385486	N-Acetylcarnosine	-0.698686	Urea	-0.760799
Hippuric acid/N-alpha-Acetylarginine	-0.384992	Hippuric acid	-0.642564	N-alpha-Acetylarginine	-0.607266
CMPF/Suberic acid	-0.383852	CMPF	-0.492379	Suberic acid	-0.585355
Disaccharide/N-Formylmethionine	-0.383201	Disaccharide	-0.654092	N-Formylmethionine	-0.859282
Glutamine/Tryptophan	-0.382812	Glutamine	-0.0633402	Tryptophan	0.503441
1-Methyladenosine/N-Acetylproline	-0.38279	1-Methyladenosine	-0.771348	N-Acetylproline	-0.251371
3-Indoxyl sulfate/N-Acetylcytidine	-0.38256	3-Indoxyl sulfate	-0.721813	N-Acetylcytidine	-0.650771
5-S-Methyl-5-thioadenosine/N-Acetylproline	-0.381572	5-S-Methyl-5-thioadenosine	-0.521241	N-Acetylproline	-0.251371
N-alpha-Acetylornithine/N-Methylproline	-0.381281	N-alpha-Acetylornithine	-0.603936	N-Methylproline	-0.0705825
1-Methyladenosine/Hypoxanthine	-0.381196	1-Methyladenosine	-0.771348	Hypoxanthine	0.250575
5-S-Methyl-5-thioadenosine/Choline	-0.380487	5-S-Methyl-5-thioadenosine	-0.521241	Choline	-0.232226
3-Methylhistidine/Orotic acid	-0.380338	3-Methylhistidine	-0.503911	Orotic acid	-0.149328
Aconitic acid, cis-/Glutamic acid	-0.380113	Aconitic acid, cis-	-0.189076	Glutamic acid	0.29402
4-Hydroxyhippuric acid/Urea	-0.380094	4-Hydroxyhippuric acid	-0.591968	Urea	-0.760799
Creatinine/Malic acid	-0.379818	Creatinine	-0.914803	Malic acid	0.0320593
Kynurenine/N-Acetylmethionine	-0.379512	Kynurenine	-0.7482	N-Acetylmethionine	-0.207551
1-Methylnicotinamide/Threonine	-0.379177	1-Methylnicotinamide	-0.284749	Threonine	0.278357
Phenyl glucuronide/Trisaccharide	-0.379079	Phenyl glucuronide	-0.573393	Trisaccharide	-0.0553346
Cytosine/Malonic acid	-0.379057	Cytosine	-0.708937	Malonic acid	-0.17708
N-Acetylglutamine/Nicotinamide	-0.378709	N-Acetylglutamine	-0.478001	Nicotinamide	0.11421
Choline/Tyrosine	-0.378152	Choline	-0.232226	Tyrosine	0.336241
Glucose/N-Methylproline	-0.377782	Glucose	-0.567803	N-Methylproline	-0.0705825
Orotic acid/Tryptophan	-0.377581	Orotic acid	-0.149328	Tryptophan	0.503441
Citrulline/Nicotinamide	-0.377469	Citrulline	-0.615418	Nicotinamide	0.11421
3-Methylglutaconic acid/N1-Acetylspermidine	-0.377332	3-Methylglutaconic acid	-0.746779	N1-Acetylspermidine	-0.105869
3-Methylglutaconic acid/alpha-Ketoglutaric acid	-0.377262	3-Methylglutaconic acid	-0.746779	alpha-Ketoglutaric acid	0.0596993
Pantothenic acid/Serine	-0.376728	Pantothenic acid	-0.253461	Serine	0.34246
Disaccharide/N-alpha-Acetylarginine	-0.37628	Disaccharide	-0.654092	N-alpha-Acetylarginine	-0.607266
5-Aminovaleric acid betaine/Ornithine	-0.376186	5-Aminovaleric acid betaine	-0.397445	Ornithine	0.0860994
Glucose/Orotic acid	-0.375731	Glucose	-0.567803	Orotic acid	-0.149328
N-Acetylproline/Valine	-0.375724	N-Acetylproline	-0.251371	Valine	0.299166
Citrulline/N-Acetylproline	-0.375226	Citrulline	-0.615418	N-Acetylproline	-0.251371
TMAO/Urea	-0.37511	TMAO	-0.653587	Urea	-0.760799
CMPF/N-Acetyltryptophan	-0.375084	CMPF	-0.492379	N-Acetyltryptophan	-0.422912
Phenylacetylglutamine/Trisaccharide	-0.375073	Phenylacetylglutamine	-0.696536	Trisaccharide	-0.0553346
3-Methylglutaconic acid/Suberic acid	-0.374743	3-Methylglutaconic acid	-0.746779	Suberic acid	-0.585355
1-Methylnicotinamide/Uridine	-0.374649	1-Methylnicotinamide	-0.284749	Uridine	0.280869
4-Hydroxyhippuric acid/Kynurenine	-0.374605	4-Hydroxyhippuric acid	-0.591968	Kynurenine	-0.7482
alpha-Hydroxyglutaric acid/Creatine	-0.374233	alpha-Hydroxyglutaric acid	-0.0626863	Creatine	0.386958
gamma-Butyrobetaine/Nicotinamide	-0.374192	gamma-Butyrobetaine	-0.648125	Nicotinamide	0.11421
1-Methyladenosine/Citric acid	-0.373999	1-Methyladenosine	-0.771348	Citric acid	0.111209
CMPF/Threonic acid	-0.37399	CMPF	-0.492379	Threonic acid	-0.507279
Choline/Leucine	-0.373706	Choline	-0.232226	Leucine	0.274423
Hippuric acid/N-Acetylserine	-0.373428	Hippuric acid	-0.642564	N-Acetylserine	-0.767298
4-Hydroxyhippuric acid sulfate/N-Acetylcarnosine	-0.373177	4-Hydroxyhippuric acid sulfate	-0.655428	N-Acetylcarnosine	-0.698686
alpha-Hydroxyglutaric acid/gamma-Glutamylglutamic acid	-0.373055	alpha-Hydroxyglutaric acid	-0.0626863	gamma-Glutamylglutamic acid	0.310241
gamma-Glutamylleucine/Succinic acid	-0.372989	gamma-Glutamylleucine	-0.343368	Succinic acid	0.17631
N6,N6,N6-Trimethyllysine/Orotic acid	-0.372506	N6,N6,N6-Trimethyllysine	-0.644523	Orotic acid	-0.149328
Acetylthreonine/Pyruvic acid	-0.370901	Acetylthreonine	-0.840192	Pyruvic acid	0.0237389
N-Acetylglutamine/Ornithine	-0.370695	N-Acetylglutamine	-0.478001	Ornithine	0.0860994
5-S-Methyl-5-thioadenosine/gamma-Glutamylleucine	-0.370378	5-S-Methyl-5-thioadenosine	-0.521241	gamma-Glutamylleucine	-0.343368
Cystine/N-Acetylmethionine	-0.370002	Cystine	-0.635101	N-Acetylmethionine	-0.207551
3-Indoxyl sulfate/N6,N6,N6-Trimethyllysine	-0.369879	3-Indoxyl sulfate	-0.721813	N6,N6,N6-Trimethyllysine	-0.644523
Cytosine/Nicotinamide	-0.369713	Cytosine	-0.708937	Nicotinamide	0.11421
Dimethylarginine/Kynurenine	-0.369254	Dimethylarginine	-0.815769	Kynurenine	-0.7482
Ethyl sulfate/Glycero-3-phosphocholine	-0.368559	Ethyl sulfate	-0.290546	Glycero-3-phosphocholine	0.278775
5-Aminovaleric acid betaine/gamma-Glutamylalanine	-0.368537	5-Aminovaleric acid betaine	-0.397445	gamma-Glutamylalanine	0.19407
Sebacic acid/Suberic acid	-0.368524	Sebacic acid	-0.673534	Suberic acid	-0.585355
Disaccharide/Indole-3-lactic acid	-0.368471	Disaccharide	-0.654092	Indole-3-lactic acid	-0.674735
Phenylacetylglutamine/Pyruvic acid	-0.36843	Phenylacetylglutamine	-0.696536	Pyruvic acid	0.0237389
3-Methylhistidine/Isocitric acid	-0.368222	3-Methylhistidine	-0.503911	Isocitric acid	-0.202207
Disaccharide/Inosine	-0.368191	Disaccharide	-0.654092	Inosine	0.0450812
1-Methylnicotinamide/Lysine	-0.368051	1-Methylnicotinamide	-0.284749	Lysine	0.236694
N-Acetylcytidine/Suberic acid	-0.367765	N-Acetylcytidine	-0.650771	Suberic acid	-0.585355
Malonic acid/Tyrosine	-0.367586	Malonic acid	-0.17708	Tyrosine	0.336241
Creatinine/Orotic acid	-0.367553	Creatinine	-0.914803	Orotic acid	-0.149328
Hippuric acid/N6,N6,N6-Trimethyllysine	-0.367457	Hippuric acid	-0.642564	N6,N6,N6-Trimethyllysine	-0.644523
Phenol sulfate/Pyruvic acid	-0.367275	Phenol sulfate	-0.563469	Pyruvic acid	0.0237389
Acetylthreonine/N-Formylmethionine	-0.367192	Acetylthreonine	-0.840192	N-Formylmethionine	-0.859282
N-Acetyltryptophan/Phenylalanine	-0.367135	N-Acetyltryptophan	-0.422912	Phenylalanine	0.109707
1-Methyladenosine/N-gamma-Glutamylleucine	-0.367126	1-Methyladenosine	-0.771348	N-gamma-Glutamylleucine	-0.182568
Disaccharide/Pyruvic acid	-0.366658	Disaccharide	-0.654092	Pyruvic acid	0.0237389
gamma-Glutamylleucine/Ornithine	-0.366604	gamma-Glutamylleucine	-0.343368	Ornithine	0.0860994
o-Hydroxyhippuric acid/Suberic acid	-0.365926	o-Hydroxyhippuric acid	-0.475163	Suberic acid	-0.585355
3-Indoxyl sulfate/Dimethylarginine	-0.365681	3-Indoxyl sulfate	-0.721813	Dimethylarginine	-0.815769
3-Methylhistidine/Pyruvic acid	-0.36494	3-Methylhistidine	-0.503911	Pyruvic acid	0.0237389
Stachydrine (proline betaine)/Tryptophan	-0.364878	Stachydrine (proline betaine)	-0.291995	Tryptophan	0.503441
3-Indoxyl sulfate/Cystine	-0.364767	3-Indoxyl sulfate	-0.721813	Cystine	-0.635101
1-Methylnicotinamide/Leucine	-0.36469	1-Methylnicotinamide	-0.284749	Leucine	0.274423
4-Hydroxyhippuric acid/Sebacic acid	-0.36455	4-Hydroxyhippuric acid	-0.591968	Sebacic acid	-0.673534
3-Methylglutaconic acid/N-Acetyltryptophan	-0.364463	3-Methylglutaconic acid	-0.746779	N-Acetyltryptophan	-0.422912
N6-Succinyladenosine/N-Methylproline	-0.364308	N6-Succinyladenosine	-0.746129	N-Methylproline	-0.0705825
N6-Succinyladenosine/N-epsilon-Methyllysine	-0.364019	N6-Succinyladenosine	-0.746129	N-epsilon-Methyllysine	-0.208374
N-Acetylcitrulline/N-Acetylvaline	-0.363678	N-Acetylcitrulline	-0.696723	N-Acetylvaline	-0.535805
5-S-Methyl-5-thioadenosine/Malonic acid	-0.363494	5-S-Methyl-5-thioadenosine	-0.521241	Malonic acid	-0.17708
1-Methyladenosine/Nicotinamide	-0.362856	1-Methyladenosine	-0.771348	Nicotinamide	0.11421
4-Hydroxyhippuric acid sulfate/Glucose	-0.362764	4-Hydroxyhippuric acid sulfate	-0.655428	Glucose	-0.567803
gamma-Glutamylleucine/Lactic acid	-0.362613	gamma-Glutamylleucine	-0.343368	Lactic acid	0.119773
3-Methylhistidine/N,N-Dimethylglycine	-0.362014	3-Methylhistidine	-0.503911	N,N-Dimethylglycine	-0.552986
1-Methylhistidine/Inosine	-0.361312	1-Methylhistidine	-0.826038	Inosine	0.0450812
3-Methylhistidine/Urea	-0.361294	3-Methylhistidine	-0.503911	Urea	-0.760799
Lactic acid/Tryptophan	-0.361251	Lactic acid	0.119773	Tryptophan	0.503441
Ethyl sulfate/Tyrosine	-0.361119	Ethyl sulfate	-0.290546	Tyrosine	0.336241
Ethyl sulfate/Hypoxanthine	-0.360735	Ethyl sulfate	-0.290546	Hypoxanthine	0.250575
3-Methylglutaconic acid/Malic acid	-0.360691	3-Methylglutaconic acid	-0.746779	Malic acid	0.0320593
Citrulline/Fumaric acid	-0.360485	Citrulline	-0.615418	Fumaric acid	-0.00402136
gamma-Butyrobetaine/N1-Acetylspermidine	-0.360221	gamma-Butyrobetaine	-0.648125	N1-Acetylspermidine	-0.105869
Asparagine/Tryptophan	-0.36007	Asparagine	0.152129	Tryptophan	0.503441
Cystine/gamma-Glutamylleucine	-0.35998	Cystine	-0.635101	gamma-Glutamylleucine	-0.343368
5-Aminovaleric acid betaine/Hypoxanthine	-0.359742	5-Aminovaleric acid betaine	-0.397445	Hypoxanthine	0.250575
N-Acetylornithine/Urea	-0.359731	N-Acetylornithine	-0.654383	Urea	-0.760799
Acetylthreonine/N-Methylproline	-0.359468	Acetylthreonine	-0.840192	N-Methylproline	-0.0705825
Kynurenine/N1-Acetylspermidine	-0.359274	Kynurenine	-0.7482	N1-Acetylspermidine	-0.105869
N6-Succinyladenosine/N-Acetylserine	-0.358699	N6-Succinyladenosine	-0.746129	N-Acetylserine	-0.767298
o-Hydroxyhippuric acid/Pantothenic acid	-0.358294	o-Hydroxyhippuric acid	-0.475163	Pantothenic acid	-0.253461
3-Indoxyl sulfate/N-alpha-Acetylarginine	-0.358198	3-Indoxyl sulfate	-0.721813	N-alpha-Acetylarginine	-0.607266
Phenol sulfate/Trisaccharide	-0.357754	Phenol sulfate	-0.563469	Trisaccharide	-0.0553346
CMPF/N,N-Dimethylglycine	-0.35754	CMPF	-0.492379	N,N-Dimethylglycine	-0.552986
N,N-Dimethylglycine/Uric acid	-0.35752	N,N-Dimethylglycine	-0.552986	Uric acid	-0.480081
1-Methylnicotinamide/Valine	-0.357205	1-Methylnicotinamide	-0.284749	Valine	0.299166
alpha-Hydroxyglutaric acid/Glutamic acid	-0.357146	alpha-Hydroxyglutaric acid	-0.0626863	Glutamic acid	0.29402
N-gamma-Glutamylleucine/Serine	-0.357127	N-gamma-Glutamylleucine	-0.182568	Serine	0.34246
4-Hydroxyhippuric acid/Pyruvic acid	-0.356965	4-Hydroxyhippuric acid	-0.591968	Pyruvic acid	0.0237389
o-Hydroxyhippuric acid/Orotic acid	-0.356801	o-Hydroxyhippuric acid	-0.475163	Orotic acid	-0.149328
5-S-Methyl-5-thioadenosine/N1-Acetylspermidine	-0.356744	5-S-Methyl-5-thioadenosine	-0.521241	N1-Acetylspermidine	-0.105869
Creatinine/Pantothenic acid	-0.356656	Creatinine	-0.914803	Pantothenic acid	-0.253461
3-Indoxyl sulfate/N-Acetylvaline	-0.356278	3-Indoxyl sulfate	-0.721813	N-Acetylvaline	-0.535805
N,N-Dimethylglycine/Nicotinamide	-0.356103	N,N-Dimethylglycine	-0.552986	Nicotinamide	0.11421
Phenol sulfate/Sebacic acid	-0.355742	Phenol sulfate	-0.563469	Sebacic acid	-0.673534
5-Aminovaleric acid betaine/Glutamine	-0.355659	5-Aminovaleric acid betaine	-0.397445	Glutamine	-0.0633402
Malonic acid/Serine	-0.355657	Malonic acid	-0.17708	Serine	0.34246
Glycine/Tyrosine	-0.355626	Glycine	-0.136695	Tyrosine	0.336241
N-Formylmethionine/Threonic acid	-0.355222	N-Formylmethionine	-0.859282	Threonic acid	-0.507279
Proline/Serine	-0.354918	Proline	-0.0271458	Serine	0.34246
Carnitine/Glycero-3-phosphocholine	-0.354887	Carnitine	-0.335937	Glycero-3-phosphocholine	0.278775
gamma-Glutamylleucine/Glycerate	-0.354833	gamma-Glutamylleucine	-0.343368	Glycerate	0.125823
1-Methyladenosine/Fumaric acid	-0.35384	1-Methyladenosine	-0.771348	Fumaric acid	-0.00402136
3-Methylhistidine/Threonic acid	-0.353632	3-Methylhistidine	-0.503911	Threonic acid	-0.507279
Glucose/Trisaccharide	-0.35288	Glucose	-0.567803	Trisaccharide	-0.0553346
4-Hydroxyhippuric acid/N-Acetylneuraminic acid	-0.352847	4-Hydroxyhippuric acid	-0.591968	N-Acetylneuraminic acid	-0.608294
Cytosine/N1-Acetylspermidine	-0.352381	Cytosine	-0.708937	N1-Acetylspermidine	-0.105869
1-Methylnicotinamide/2-Hydroxybutyric acid	-0.351997	1-Methylnicotinamide	-0.284749	2-Hydroxybutyric acid	0.227324
Acetylthreonine/Trisaccharide	-0.351918	Acetylthreonine	-0.840192	Trisaccharide	-0.0553346
5-S-Methyl-5-thioadenosine/Fumaric acid	-0.351894	5-S-Methyl-5-thioadenosine	-0.521241	Fumaric acid	-0.00402136
Pantothenic acid/Valine	-0.351767	Pantothenic acid	-0.253461	Valine	0.299166
Malonic acid/Succinic acid	-0.351714	Malonic acid	-0.17708	Succinic acid	0.17631
N-epsilon-Methyllysine/Tryptophan	-0.351494	N-epsilon-Methyllysine	-0.208374	Tryptophan	0.503441
Ethyl sulfate/gamma-Glutamylglutamic acid	-0.351338	Ethyl sulfate	-0.290546	gamma-Glutamylglutamic acid	0.310241
Cystine/Malic acid	-0.351277	Cystine	-0.635101	Malic acid	0.0320593
Glucose/Threonic acid	-0.35117	Glucose	-0.567803	Threonic acid	-0.507279
3-Methylhistidine/Citrulline	-0.351137	3-Methylhistidine	-0.503911	Citrulline	-0.615418
N6,N6,N6-Trimethyllysine/N-Acetyltryptophan	-0.350984	N6,N6,N6-Trimethyllysine	-0.644523	N-Acetyltryptophan	-0.422912
5-S-Methyl-5-thioadenosine/alpha-Hydroxyglutaric acid	-0.350779	5-S-Methyl-5-thioadenosine	-0.521241	alpha-Hydroxyglutaric acid	-0.0626863
N6-Succinyladenosine/Trisaccharide	-0.350516	N6-Succinyladenosine	-0.746129	Trisaccharide	-0.0553346
3-Methylhistidine/5-Aminovaleric acid betaine	-0.350444	3-Methylhistidine	-0.503911	5-Aminovaleric acid betaine	-0.397445
1-Methylhistidine/N-Acetylcytidine	-0.350383	1-Methylhistidine	-0.826038	N-Acetylcytidine	-0.650771
N-Acetylcytidine/Orotic acid	-0.350197	N-Acetylcytidine	-0.650771	Orotic acid	-0.149328
Fumaric acid/gamma-Glutamylglutamic acid	-0.350133	Fumaric acid	-0.00402136	gamma-Glutamylglutamic acid	0.310241
Choline/Uridine	-0.349613	Choline	-0.232226	Uridine	0.280869
Ethyl sulfate/Uridine	-0.349499	Ethyl sulfate	-0.290546	Uridine	0.280869
1-Methylnicotinamide/Glycerate	-0.349445	1-Methylnicotinamide	-0.284749	Glycerate	0.125823
CMPF/Cytosine	-0.349381	CMPF	-0.492379	Cytosine	-0.708937
Proline/Tyrosine	-0.349093	Proline	-0.0271458	Tyrosine	0.336241
Alanine/Creatine	-0.349014	Alanine	0.228662	Creatine	0.386958
Ethyl sulfate/Serine	-0.348723	Ethyl sulfate	-0.290546	Serine	0.34246
N-Acetylcytidine/Pantothenic acid	-0.348135	N-Acetylcytidine	-0.650771	Pantothenic acid	-0.253461
Cysteine S-sulfate/Serine	-0.346807	Cysteine S-sulfate	-0.214669	Serine	0.34246
Ethyl sulfate/Leucine	-0.346724	Ethyl sulfate	-0.290546	Leucine	0.274423
Fumaric acid/Glycero-3-phosphocholine	-0.346506	Fumaric acid	-0.00402136	Glycero-3-phosphocholine	0.278775
N-Acetylproline/Succinic acid	-0.346442	N-Acetylproline	-0.251371	Succinic acid	0.17631
Betaine/Tryptophan	-0.34639	Betaine	-0.0047539	Tryptophan	0.503441
5-S-Methyl-5-thioadenosine/N-Acetylmethionine	-0.346079	5-S-Methyl-5-thioadenosine	-0.521241	N-Acetylmethionine	-0.207551
3-Hydroxyisobutyric acid/Leucine	-0.345342	3-Hydroxyisobutyric acid	-0.166695	Leucine	0.274423
Pantothenic acid/Succinic acid	-0.345071	Pantothenic acid	-0.253461	Succinic acid	0.17631
N-Acetylglutamine/Proline	-0.34482	N-Acetylglutamine	-0.478001	Proline	-0.0271458
Asparagine/Creatine	-0.344794	Asparagine	0.152129	Creatine	0.386958
N-alpha-Acetylornithine/Orotic acid	-0.344396	N-alpha-Acetylornithine	-0.603936	Orotic acid	-0.149328
gamma-Butyrobetaine/Malonic acid	-0.344385	gamma-Butyrobetaine	-0.648125	Malonic acid	-0.17708
3-Hydroxyisobutyric acid/Tyrosine	-0.344358	3-Hydroxyisobutyric acid	-0.166695	Tyrosine	0.336241
N-Acetylcarnosine/N-epsilon-Methyllysine	-0.343746	N-Acetylcarnosine	-0.698686	N-epsilon-Methyllysine	-0.208374
N6,N6,N6-Trimethyllysine/Pantothenic acid	-0.3433	N6,N6,N6-Trimethyllysine	-0.644523	Pantothenic acid	-0.253461
N-Acetylproline/Uridine	-0.342823	N-Acetylproline	-0.251371	Uridine	0.280869
Ethyl sulfate/Glutamic acid	-0.342591	Ethyl sulfate	-0.290546	Glutamic acid	0.29402
Stachydrine (proline betaine)/Tyrosine	-0.34239	Stachydrine (proline betaine)	-0.291995	Tyrosine	0.336241
Glucose/N,N-Dimethylglycine	-0.342338	Glucose	-0.567803	N,N-Dimethylglycine	-0.552986
CMPF/gamma-Butyrobetaine	-0.342327	CMPF	-0.492379	gamma-Butyrobetaine	-0.648125
1-Methylnicotinamide/Histidine	-0.342084	1-Methylnicotinamide	-0.284749	Histidine	0.153883
3-Methylglutaconic acid/Cysteine S-sulfate	-0.341929	3-Methylglutaconic acid	-0.746779	Cysteine S-sulfate	-0.214669
Dimethylarginine/N-Methylproline	-0.341708	Dimethylarginine	-0.815769	N-Methylproline	-0.0705825
3-Hydroxybutyric acid/Creatine	-0.341667	3-Hydroxybutyric acid	-0.174283	Creatine	0.386958
Disaccharide/N-Acetylserine	-0.341557	Disaccharide	-0.654092	N-Acetylserine	-0.767298
4-Hydroxyhippuric acid sulfate/N-Acetylornithine	-0.34154	4-Hydroxyhippuric acid sulfate	-0.655428	N-Acetylornithine	-0.654383
3-Methylhistidine/N-epsilon-Methyllysine	-0.341378	3-Methylhistidine	-0.503911	N-epsilon-Methyllysine	-0.208374
1-Methylhistidine/N-Acetylvaline	-0.340827	1-Methylhistidine	-0.826038	N-Acetylvaline	-0.535805
Ethyl sulfate/Threonine	-0.340449	Ethyl sulfate	-0.290546	Threonine	0.278357
3-Methylhistidine/Cytosine	-0.340326	3-Methylhistidine	-0.503911	Cytosine	-0.708937
5-S-Methyl-5-thioadenosine/alpha-Ketoglutaric acid	-0.340285	5-S-Methyl-5-thioadenosine	-0.521241	alpha-Ketoglutaric acid	0.0596993
Carnitine/Methionine	-0.340232	Carnitine	-0.335937	Methionine	0.179675
Creatinine/Cytosine	-0.339967	Creatinine	-0.914803	Cytosine	-0.708937
1-Methylnicotinamide/Alanine	-0.339825	1-Methylnicotinamide	-0.284749	Alanine	0.228662
N-Formylmethionine/Urea	-0.339567	N-Formylmethionine	-0.859282	Urea	-0.760799
Ethyl sulfate/gamma-Glutamylalanine	-0.339255	Ethyl sulfate	-0.290546	gamma-Glutamylalanine	0.19407
Choline/Valine	-0.339185	Choline	-0.232226	Valine	0.299166
3-Methylhistidine/Aconitic acid, cis-	-0.338951	3-Methylhistidine	-0.503911	Aconitic acid, cis-	-0.189076
N-Acetylmethionine/Uridine	-0.338647	N-Acetylmethionine	-0.207551	Uridine	0.280869
Glucose/N-epsilon-Methyllysine	-0.338526	Glucose	-0.567803	N-epsilon-Methyllysine	-0.208374
1-Methylnicotinamide/Hypoxanthine	-0.33847	1-Methylnicotinamide	-0.284749	Hypoxanthine	0.250575
N-gamma-Glutamylleucine/Threonine	-0.33815	N-gamma-Glutamylleucine	-0.182568	Threonine	0.278357
Pseudouridine/Pyruvic acid	-0.338043	Pseudouridine	-0.876021	Pyruvic acid	0.0237389
Pantothenic acid/Threonine	-0.337827	Pantothenic acid	-0.253461	Threonine	0.278357
3-Methylglutaconic acid/Orotic acid	-0.337553	3-Methylglutaconic acid	-0.746779	Orotic acid	-0.149328
N-Acetylglutamine/Uric acid	-0.3374	N-Acetylglutamine	-0.478001	Uric acid	-0.480081
3-Methylhistidine/N-Acetylalanine	-0.337357	3-Methylhistidine	-0.503911	N-Acetylalanine	-0.843925
N-Acetylcarnosine/Pyruvic acid	-0.337208	N-Acetylcarnosine	-0.698686	Pyruvic acid	0.0237389
Glucose/Isocitric acid	-0.336886	Glucose	-0.567803	Isocitric acid	-0.202207
Citrulline/N1-Acetylspermidine	-0.336867	Citrulline	-0.615418	N1-Acetylspermidine	-0.105869
4-Hydroxyhippuric acid/Trisaccharide	-0.336847	4-Hydroxyhippuric acid	-0.591968	Trisaccharide	-0.0553346
5-S-Methyl-5-thioadenosine/N-Acetyltryptophan	-0.335856	5-S-Methyl-5-thioadenosine	-0.521241	N-Acetyltryptophan	-0.422912
3-Hydroxyisobutyric acid/gamma-Glutamylglutamic acid	-0.335845	3-Hydroxyisobutyric acid	-0.166695	gamma-Glutamylglutamic acid	0.310241
4-Hydroxyhippuric acid/Inosine	-0.335815	4-Hydroxyhippuric acid	-0.591968	Inosine	0.0450812
CMPF/Trisaccharide	-0.335585	CMPF	-0.492379	Trisaccharide	-0.0553346
gamma-Glutamylleucine/Hypoxanthine	-0.335498	gamma-Glutamylleucine	-0.343368	Hypoxanthine	0.250575
CMPF/N-epsilon-Methyllysine	-0.335404	CMPF	-0.492379	N-epsilon-Methyllysine	-0.208374
Betaine/Creatine	-0.335393	Betaine	-0.0047539	Creatine	0.386958
1-Methylhistidine/Acetylthreonine	-0.335139	1-Methylhistidine	-0.826038	Acetylthreonine	-0.840192
N-alpha-Acetylornithine/Pantothenic acid	-0.334995	N-alpha-Acetylornithine	-0.603936	Pantothenic acid	-0.253461
Stachydrine (proline betaine)/Uridine	-0.33499	Stachydrine (proline betaine)	-0.291995	Uridine	0.280869
3-Methylhistidine/gamma-Butyrobetaine	-0.334374	3-Methylhistidine	-0.503911	gamma-Butyrobetaine	-0.648125
gamma-Glutamyltyrosine/Glycero-3-phosphocholine	-0.333525	gamma-Glutamyltyrosine	-0.0516741	Glycero-3-phosphocholine	0.278775
1-Methylnicotinamide/Succinic acid	-0.332216	1-Methylnicotinamide	-0.284749	Succinic acid	0.17631
N-Acetylserine/Pyruvic acid	-0.332189	N-Acetylserine	-0.767298	Pyruvic acid	0.0237389
Carnitine/Lactic acid	-0.332091	Carnitine	-0.335937	Lactic acid	0.119773
Hippuric acid/N-Acetylcytidine	-0.332032	Hippuric acid	-0.642564	N-Acetylcytidine	-0.650771
Ethyl sulfate/Valine	-0.331776	Ethyl sulfate	-0.290546	Valine	0.299166
Carnitine/Isoleucine	-0.331417	Carnitine	-0.335937	Isoleucine	0.155464
3-Methyl-2-oxobutanoic acid/Creatine	-0.331376	3-Methyl-2-oxobutanoic acid	0.0350682	Creatine	0.386958
Stachydrine (proline betaine)/Threonine	-0.331162	Stachydrine (proline betaine)	-0.291995	Threonine	0.278357
Aconitic acid, cis-/Succinic acid	-0.330932	Aconitic acid, cis-	-0.189076	Succinic acid	0.17631
4-Hydroxyhippuric acid/N-epsilon-Methyllysine	-0.330897	4-Hydroxyhippuric acid	-0.591968	N-epsilon-Methyllysine	-0.208374
Carnitine/Histidine	-0.330796	Carnitine	-0.335937	Histidine	0.153883
3-Methyl-2-oxobutanoic acid/gamma-Glutamylglutamic acid	-0.330794	3-Methyl-2-oxobutanoic acid	0.0350682	gamma-Glutamylglutamic acid	0.310241
CMPF/Inosine	-0.3307	CMPF	-0.492379	Inosine	0.0450812
4-Hydroxyhippuric acid sulfate/Phenol sulfate	-0.330569	4-Hydroxyhippuric acid sulfate	-0.655428	Phenol sulfate	-0.563469
4-Hydroxyhippuric acid sulfate/Ethyl sulfate	-0.329983	4-Hydroxyhippuric acid sulfate	-0.655428	Ethyl sulfate	-0.290546
3-Methylhistidine/Kynurenine	-0.329952	3-Methylhistidine	-0.503911	Kynurenine	-0.7482
Cysteine S-sulfate/Lactic acid	-0.329933	Cysteine S-sulfate	-0.214669	Lactic acid	0.119773
Aconitic acid, cis-/Tryptophan	-0.329808	Aconitic acid, cis-	-0.189076	Tryptophan	0.503441
Citrulline/N-Acetylmethionine	-0.329694	Citrulline	-0.615418	N-Acetylmethionine	-0.207551
Hippuric acid/N-Acetylvaline	-0.329668	Hippuric acid	-0.642564	N-Acetylvaline	-0.535805
Dimethylarginine/N-Acetylneuraminic acid	-0.329511	Dimethylarginine	-0.815769	N-Acetylneuraminic acid	-0.608294
Ethyl sulfate/Histidine	-0.329489	Ethyl sulfate	-0.290546	Histidine	0.153883
3-Methylhistidine/Trisaccharide	-0.32943	3-Methylhistidine	-0.503911	Trisaccharide	-0.0553346
CMPF/Urea	-0.328995	CMPF	-0.492379	Urea	-0.760799
1-Methylnicotinamide/Asparagine	-0.328841	1-Methylnicotinamide	-0.284749	Asparagine	0.152129
5-S-Methyl-5-thioadenosine/Trisaccharide	-0.328804	5-S-Methyl-5-thioadenosine	-0.521241	Trisaccharide	-0.0553346
1-Methyladenosine/N1-Acetylspermidine	-0.328776	1-Methyladenosine	-0.771348	N1-Acetylspermidine	-0.105869
Disaccharide/N6,N6,N6-Trimethyllysine	-0.328586	Disaccharide	-0.654092	N6,N6,N6-Trimethyllysine	-0.644523
Choline/Phenylalanine	-0.328461	Choline	-0.232226	Phenylalanine	0.109707
4-Hydroxyhippuric acid/Creatinine	-0.328452	4-Hydroxyhippuric acid	-0.591968	Creatinine	-0.914803
3-Hydroxyisobutyric acid/3-Methyl-2-oxovaleric acid	-0.328273	3-Hydroxyisobutyric acid	-0.166695	3-Methyl-2-oxovaleric acid	0.274847
Acetylthreonine/N6,N6,N6-Trimethyllysine	-0.328218	Acetylthreonine	-0.840192	N6,N6,N6-Trimethyllysine	-0.644523
N-Acetylornithine/Pyruvic acid	-0.328074	N-Acetylornithine	-0.654383	Pyruvic acid	0.0237389
Cystine/Orotic acid	-0.328065	Cystine	-0.635101	Orotic acid	-0.149328
Ethyl sulfate/Succinic acid	-0.327422	Ethyl sulfate	-0.290546	Succinic acid	0.17631
Choline/Lactic acid	-0.327162	Choline	-0.232226	Lactic acid	0.119773
o-Hydroxyhippuric acid/Pyruvic acid	-0.327116	o-Hydroxyhippuric acid	-0.475163	Pyruvic acid	0.0237389
Cysteine S-sulfate/Leucine	-0.327046	Cysteine S-sulfate	-0.214669	Leucine	0.274423
3-Methyl-2-oxobutanoic acid/Glycero-3-phosphocholine	-0.32702	3-Methyl-2-oxobutanoic acid	0.0350682	Glycero-3-phosphocholine	0.278775
CMPF/N-Acetylalanine	-0.326937	CMPF	-0.492379	N-Acetylalanine	-0.843925
CMPF/Kynurenine	-0.326904	CMPF	-0.492379	Kynurenine	-0.7482
5-Aminovaleric acid betaine/gamma-Glutamylmethionine	-0.326696	5-Aminovaleric acid betaine	-0.397445	gamma-Glutamylmethionine	0.114207
N-gamma-Glutamylleucine/Uridine	-0.326659	N-gamma-Glutamylleucine	-0.182568	Uridine	0.280869
Ethyl sulfate/Methionine	-0.326215	Ethyl sulfate	-0.290546	Methionine	0.179675
3-Hydroxyisobutyric acid/Serine	-0.325645	3-Hydroxyisobutyric acid	-0.166695	Serine	0.34246
Ethyl sulfate/gamma-Glutamylmethionine	-0.325118	Ethyl sulfate	-0.290546	gamma-Glutamylmethionine	0.114207
Glucose/Inosine	-0.325111	Glucose	-0.567803	Inosine	0.0450812
Acetylthreonine/N-Acetylglutamine	-0.324997	Acetylthreonine	-0.840192	N-Acetylglutamine	-0.478001
Acetylthreonine/Cystine	-0.324704	Acetylthreonine	-0.840192	Cystine	-0.635101
Stachydrine (proline betaine)/Succinic acid	-0.324315	Stachydrine (proline betaine)	-0.291995	Succinic acid	0.17631
N-Acetylalanine/N-Acetyltryptophan	-0.32402	N-Acetylalanine	-0.843925	N-Acetyltryptophan	-0.422912
Hippuric acid/Phe-Trp	-0.323954	Hippuric acid	-0.642564	Phe-Trp	-0.143511
Dimethylarginine/N-epsilon-Methyllysine	-0.323869	Dimethylarginine	-0.815769	N-epsilon-Methyllysine	-0.208374
N-Acetylalanine/Orotic acid	-0.323615	N-Acetylalanine	-0.843925	Orotic acid	-0.149328
Cysteine S-sulfate/Tyrosine	-0.323475	Cysteine S-sulfate	-0.214669	Tyrosine	0.336241
1-Methyladenosine/Malonic acid	-0.323386	1-Methyladenosine	-0.771348	Malonic acid	-0.17708
1-Methyladenosine/alpha-Hydroxyglutaric acid	-0.323248	1-Methyladenosine	-0.771348	alpha-Hydroxyglutaric acid	-0.0626863
Cytosine/Malic acid	-0.322756	Cytosine	-0.708937	Malic acid	0.0320593
Dimethylarginine/Pyruvic acid	-0.32224	Dimethylarginine	-0.815769	Pyruvic acid	0.0237389
Pantothenic acid/Uridine	-0.321848	Pantothenic acid	-0.253461	Uridine	0.280869
5-S-Methyl-5-thioadenosine/Pantothenic acid	-0.321842	5-S-Methyl-5-thioadenosine	-0.521241	Pantothenic acid	-0.253461
Kynurenine/N-Acetyltryptophan	-0.321216	Kynurenine	-0.7482	N-Acetyltryptophan	-0.422912
Creatinine/gamma-Butyrobetaine	-0.321035	Creatinine	-0.914803	gamma-Butyrobetaine	-0.648125
Malonic acid/Valine	-0.320982	Malonic acid	-0.17708	Valine	0.299166
Creatinine/Threonic acid	-0.320945	Creatinine	-0.914803	Threonic acid	-0.507279
3-Methyl-2-oxobutanoic acid/3-Methyl-2-oxovaleric acid	-0.32084	3-Methyl-2-oxobutanoic acid	0.0350682	3-Methyl-2-oxovaleric acid	0.274847
Glucose/N-Acetylalanine	-0.320698	Glucose	-0.567803	N-Acetylalanine	-0.843925
1-Methylnicotinamide/Isoleucine	-0.320593	1-Methylnicotinamide	-0.284749	Isoleucine	0.155464
N-Acetylmethionine/Threonine	-0.320228	N-Acetylmethionine	-0.207551	Threonine	0.278357
Cysteine S-sulfate/Homoarginine	-0.319992	Cysteine S-sulfate	-0.214669	Homoarginine	0.278958
N-Acetylmethionine/Tyrosine	-0.319922	N-Acetylmethionine	-0.207551	Tyrosine	0.336241
o-Hydroxyhippuric acid/Trisaccharide	-0.319841	o-Hydroxyhippuric acid	-0.475163	Trisaccharide	-0.0553346
Ethyl sulfate/Isoleucine	-0.319734	Ethyl sulfate	-0.290546	Isoleucine	0.155464
alpha-Hydroxyglutaric acid/Aspartic acid	-0.319141	alpha-Hydroxyglutaric acid	-0.0626863	Aspartic acid	0.305488
5-Aminovaleric acid betaine/gamma-Glutamylglutamine	-0.318885	5-Aminovaleric acid betaine	-0.397445	gamma-Glutamylglutamine	0.101839
Cysteine S-sulfate/Succinic acid	-0.318704	Cysteine S-sulfate	-0.214669	Succinic acid	0.17631
N-alpha-Acetylornithine/Threonic acid	-0.318581	N-alpha-Acetylornithine	-0.603936	Threonic acid	-0.507279
N6-Succinyladenosine/N-Formylmethionine	-0.318232	N6-Succinyladenosine	-0.746129	N-Formylmethionine	-0.859282
Malonic acid/Uridine	-0.317573	Malonic acid	-0.17708	Uridine	0.280869
gamma-Glutamylleucine/gamma-Glutamylmethionine	-0.317497	gamma-Glutamylleucine	-0.343368	gamma-Glutamylmethionine	0.114207
3-Methylhistidine/Inosine	-0.317412	3-Methylhistidine	-0.503911	Inosine	0.0450812
Choline/Threonine	-0.317366	Choline	-0.232226	Threonine	0.278357
Alanine/Tryptophan	-0.317326	Alanine	0.228662	Tryptophan	0.503441
Stachydrine (proline betaine)/Valine	-0.317276	Stachydrine (proline betaine)	-0.291995	Valine	0.299166
Disaccharide/N-Acetylcytidine	-0.317272	Disaccharide	-0.654092	N-Acetylcytidine	-0.650771
Orotic acid/Tyrosine	-0.317217	Orotic acid	-0.149328	Tyrosine	0.336241
Cysteine S-sulfate/Lysine	-0.31721	Cysteine S-sulfate	-0.214669	Lysine	0.236694
gamma-Glutamylleucine/N-gamma-Glutamylleucine	-0.316917	gamma-Glutamylleucine	-0.343368	N-gamma-Glutamylleucine	-0.182568
Cysteine S-sulfate/Histidine	-0.316677	Cysteine S-sulfate	-0.214669	Histidine	0.153883
4-Hydroxyhippuric acid/N-Formylmethionine	-0.316655	4-Hydroxyhippuric acid	-0.591968	N-Formylmethionine	-0.859282
4-Hydroxyhippuric acid/N-Acetylglutamine	-0.316084	4-Hydroxyhippuric acid	-0.591968	N-Acetylglutamine	-0.478001
Citrulline/Malonic acid	-0.316073	Citrulline	-0.615418	Malonic acid	-0.17708
gamma-Butyrobetaine/N-Acetylproline	-0.315831	gamma-Butyrobetaine	-0.648125	N-Acetylproline	-0.251371
Glucose/Urea	-0.315529	Glucose	-0.567803	Urea	-0.760799
Creatinine/N-Acetylalanine	-0.315043	Creatinine	-0.914803	N-Acetylalanine	-0.843925
Ornithine/Tryptophan	-0.314956	Ornithine	0.0860994	Tryptophan	0.503441
Choline/Homoarginine	-0.314857	Choline	-0.232226	Homoarginine	0.278958
N-Acetylvaline/Orotic acid	-0.314761	N-Acetylvaline	-0.535805	Orotic acid	-0.149328
Creatinine/N,N-Dimethylglycine	-0.314728	Creatinine	-0.914803	N,N-Dimethylglycine	-0.552986
Aconitic acid, cis-/Hypoxanthine	-0.314665	Aconitic acid, cis-	-0.189076	Hypoxanthine	0.250575
3-Methylhistidine/Sebacic acid	-0.314256	3-Methylhistidine	-0.503911	Sebacic acid	-0.673534
1-Methylnicotinamide/Methionine	-0.314103	1-Methylnicotinamide	-0.284749	Methionine	0.179675
5-Aminovaleric acid betaine/Adenosine	-0.313908	5-Aminovaleric acid betaine	-0.397445	Adenosine	0.189566
Cytosine/N-Acetylmethionine	-0.313552	Cytosine	-0.708937	N-Acetylmethionine	-0.207551
Glycine/Leucine	-0.313406	Glycine	-0.136695	Leucine	0.274423
3-Methylglutaconic acid/Pantothenic acid	-0.313384	3-Methylglutaconic acid	-0.746779	Pantothenic acid	-0.253461
Cysteine S-sulfate/Valine	-0.313338	Cysteine S-sulfate	-0.214669	Valine	0.299166
Carnitine/gamma-Glutamylalanine	-0.313172	Carnitine	-0.335937	gamma-Glutamylalanine	0.19407
TMAO/Trisaccharide	-0.312813	TMAO	-0.653587	Trisaccharide	-0.0553346
N-alpha-Acetylornithine/Suberic acid	-0.312784	N-alpha-Acetylornithine	-0.603936	Suberic acid	-0.585355
Ethyl sulfate/Lysine	-0.312435	Ethyl sulfate	-0.290546	Lysine	0.236694
5-S-Methyl-5-thioadenosine/Suberic acid	-0.312406	5-S-Methyl-5-thioadenosine	-0.521241	Suberic acid	-0.585355
Carnitine/Phenylalanine	-0.312284	Carnitine	-0.335937	Phenylalanine	0.109707
o-Hydroxyhippuric acid/Threonic acid	-0.312225	o-Hydroxyhippuric acid	-0.475163	Threonic acid	-0.507279
Kynurenine/Malic acid	-0.312133	Kynurenine	-0.7482	Malic acid	0.0320593
Glucose/Kynurenine	-0.311908	Glucose	-0.567803	Kynurenine	-0.7482
Acetylthreonine/Inosine	-0.311617	Acetylthreonine	-0.840192	Inosine	0.0450812
3-Hydroxybutyric acid/Tryptophan	-0.311516	3-Hydroxybutyric acid	-0.174283	Tryptophan	0.503441
N-gamma-Glutamylleucine/Phenylalanine	-0.310959	N-gamma-Glutamylleucine	-0.182568	Phenylalanine	0.109707
5-Aminovaleric acid betaine/gamma-Glutamyltyrosine	-0.310749	5-Aminovaleric acid betaine	-0.397445	gamma-Glutamyltyrosine	-0.0516741
Glutamine/Serine	-0.31055	Glutamine	-0.0633402	Serine	0.34246
3-Hydroxybutyric acid/gamma-Glutamylglutamic acid	-0.310261	3-Hydroxybutyric acid	-0.174283	gamma-Glutamylglutamic acid	0.310241
5-S-Methyl-5-thioadenosine/Cysteine S-sulfate	-0.309907	5-S-Methyl-5-thioadenosine	-0.521241	Cysteine S-sulfate	-0.214669
1-Methylhistidine/N-alpha-Acetylornithine	-0.309397	1-Methylhistidine	-0.826038	N-alpha-Acetylornithine	-0.603936
5-S-Methyl-5-thioadenosine/Inosine	-0.308733	5-S-Methyl-5-thioadenosine	-0.521241	Inosine	0.0450812
1-Methylnicotinamide/Phenylalanine	-0.308671	1-Methylnicotinamide	-0.284749	Phenylalanine	0.109707
1-Methylnicotinamide/Lactic acid	-0.308588	1-Methylnicotinamide	-0.284749	Lactic acid	0.119773
Choline/Lysine	-0.308348	Choline	-0.232226	Lysine	0.236694
Dimethylarginine/Trisaccharide	-0.308219	Dimethylarginine	-0.815769	Trisaccharide	-0.0553346
Ethyl sulfate/Glycerate	-0.308214	Ethyl sulfate	-0.290546	Glycerate	0.125823
5-Aminovaleric acid betaine/Proline	-0.308114	5-Aminovaleric acid betaine	-0.397445	Proline	-0.0271458
5-S-Methyl-5-thioadenosine/N-Methylproline	-0.307683	5-S-Methyl-5-thioadenosine	-0.521241	N-Methylproline	-0.0705825
1-Methyladenosine/Arginine	-0.307567	1-Methyladenosine	-0.771348	Arginine	0.0265576
N6,N6,N6-Trimethyllysine/Suberic acid	-0.30751	N6,N6,N6-Trimethyllysine	-0.644523	Suberic acid	-0.585355
3-Hydroxyisobutyric acid/Valine	-0.307348	3-Hydroxyisobutyric acid	-0.166695	Valine	0.299166
3-Methylhistidine/N-Acetylneuraminic acid	-0.307289	3-Methylhistidine	-0.503911	N-Acetylneuraminic acid	-0.608294
N-Acetylcitrulline/N-alpha-Acetylornithine	-0.307184	N-Acetylcitrulline	-0.696723	N-alpha-Acetylornithine	-0.603936
N-alpha-Acetylarginine/Pantothenic acid	-0.306852	N-alpha-Acetylarginine	-0.607266	Pantothenic acid	-0.253461
N-Acetylornithine/Trisaccharide	-0.306738	N-Acetylornithine	-0.654383	Trisaccharide	-0.0553346
3-Hydroxyisobutyric acid/Homoarginine	-0.306371	3-Hydroxyisobutyric acid	-0.166695	Homoarginine	0.278958
5-Aminovaleric acid betaine/Citric acid	-0.30608	5-Aminovaleric acid betaine	-0.397445	Citric acid	0.111209
CMPF/Cystine	-0.306049	CMPF	-0.492379	Cystine	-0.635101
Carnitine/Glycerate	-0.305951	Carnitine	-0.335937	Glycerate	0.125823
N1-Acetylspermidine/Tryptophan	-0.30578	N1-Acetylspermidine	-0.105869	Tryptophan	0.503441
1-Methyladenosine/alpha-Ketoglutaric acid	-0.305693	1-Methyladenosine	-0.771348	alpha-Ketoglutaric acid	0.0596993
Glucose/Sebacic acid	-0.305645	Glucose	-0.567803	Sebacic acid	-0.673534
Histidine/Tryptophan	-0.305131	Histidine	0.153883	Tryptophan	0.503441
Ethyl sulfate/Nicotinamide	-0.305092	Ethyl sulfate	-0.290546	Nicotinamide	0.11421
5-S-Methyl-5-thioadenosine/Malic acid	-0.304584	5-S-Methyl-5-thioadenosine	-0.521241	Malic acid	0.0320593
N-epsilon-Methyllysine/Tyrosine	-0.304554	N-epsilon-Methyllysine	-0.208374	Tyrosine	0.336241
Choline/Hypoxanthine	-0.304383	Choline	-0.232226	Hypoxanthine	0.250575
3-Methylhistidine/Indole-3-lactic acid	-0.304333	3-Methylhistidine	-0.503911	Indole-3-lactic acid	-0.674735
Creatinine/Urea	-0.304038	Creatinine	-0.914803	Urea	-0.760799
3-Methylhistidine/N-Acetylglutamine	-0.303712	3-Methylhistidine	-0.503911	N-Acetylglutamine	-0.478001
4-Hydroxyhippuric acid/Indole-3-lactic acid	-0.30334	4-Hydroxyhippuric acid	-0.591968	Indole-3-lactic acid	-0.674735
Betaine/gamma-Glutamylglutamic acid	-0.303124	Betaine	-0.0047539	gamma-Glutamylglutamic acid	0.310241
gamma-Glutamylleucine/gamma-Glutamyltyrosine	-0.303001	gamma-Glutamylleucine	-0.343368	gamma-Glutamyltyrosine	-0.0516741
CMPF/N-Acetylglutamine	-0.302516	CMPF	-0.492379	N-Acetylglutamine	-0.478001
4-Hydroxyhippuric acid/Cystine	-0.302367	4-Hydroxyhippuric acid	-0.591968	Cystine	-0.635101
Cysteine S-sulfate/Uridine	-0.302282	Cysteine S-sulfate	-0.214669	Uridine	0.280869
N-Acetylornithine/N-epsilon-Methyllysine	-0.302137	N-Acetylornithine	-0.654383	N-epsilon-Methyllysine	-0.208374
Phenyl glucuronide/Phe-Trp	-0.302096	Phenyl glucuronide	-0.573393	Phe-Trp	-0.143511
CMPF/N-Acetylneuraminic acid	-0.302059	CMPF	-0.492379	N-Acetylneuraminic acid	-0.608294
3-Hydroxyisobutyric acid/Glutamic acid	-0.302039	3-Hydroxyisobutyric acid	-0.166695	Glutamic acid	0.29402
N-Acetyltryptophan/Nicotinamide	-0.301882	N-Acetyltryptophan	-0.422912	Nicotinamide	0.11421
3-Methylglutaconic acid/Cytosine	-0.301739	3-Methylglutaconic acid	-0.746779	Cytosine	-0.708937
Glutamine/Tyrosine	-0.301326	Glutamine	-0.0633402	Tyrosine	0.336241
Aconitic acid, cis-/Homoarginine	-0.300819	Aconitic acid, cis-	-0.189076	Homoarginine	0.278958
Disaccharide/Phe-Trp	-0.30043	Disaccharide	-0.654092	Phe-Trp	-0.143511
Hippuric acid/N-alpha-Acetylornithine	-0.300392	Hippuric acid	-0.642564	N-alpha-Acetylornithine	-0.603936
gamma-Glutamyltyrosine/Leucine	-0.300364	gamma-Glutamyltyrosine	-0.0516741	Leucine	0.274423
5-Aminovaleric acid betaine/Betaine	-0.300032	5-Aminovaleric acid betaine	-0.397445	Betaine	-0.0047539
Glucose/N-Acetylglutamine	-0.299815	Glucose	-0.567803	N-Acetylglutamine	-0.478001
1-Methyladenosine/N-Acetylmethionine	-0.29975	1-Methyladenosine	-0.771348	N-Acetylmethionine	-0.207551
Malonic acid/Threonine	-0.299476	Malonic acid	-0.17708	Threonine	0.278357
N-Acetylcarnosine/Trisaccharide	-0.299415	N-Acetylcarnosine	-0.698686	Trisaccharide	-0.0553346
N-gamma-Glutamylleucine/Succinic acid	-0.299299	N-gamma-Glutamylleucine	-0.182568	Succinic acid	0.17631
3-Hydroxyisobutyric acid/Glycero-3-phosphocholine	-0.299133	3-Hydroxyisobutyric acid	-0.166695	Glycero-3-phosphocholine	0.278775
1-Methylnicotinamide/Adenosine	-0.299034	1-Methylnicotinamide	-0.284749	Adenosine	0.189566
Suberic acid/Uric acid	-0.298525	Suberic acid	-0.585355	Uric acid	-0.480081
Orotic acid/Serine	-0.298435	Orotic acid	-0.149328	Serine	0.34246
N6,N6,N6-Trimethyllysine/Pyruvic acid	-0.29788	N6,N6,N6-Trimethyllysine	-0.644523	Pyruvic acid	0.0237389
Methionine/Tryptophan	-0.297725	Methionine	0.179675	Tryptophan	0.503441
3-Hydroxyisobutyric acid/Aspartic acid	-0.297346	3-Hydroxyisobutyric acid	-0.166695	Aspartic acid	0.305488
Disaccharide/N-Acetylvaline	-0.297198	Disaccharide	-0.654092	N-Acetylvaline	-0.535805
Cystine/Pantothenic acid	-0.297075	Cystine	-0.635101	Pantothenic acid	-0.253461
Carnitine/Hypoxanthine	-0.296856	Carnitine	-0.335937	Hypoxanthine	0.250575
CMPF/Sebacic acid	-0.296135	CMPF	-0.492379	Sebacic acid	-0.673534
5-Aminovaleric acid betaine/Glycine	-0.296065	5-Aminovaleric acid betaine	-0.397445	Glycine	-0.136695
Ethyl sulfate/Phenylalanine	-0.295927	Ethyl sulfate	-0.290546	Phenylalanine	0.109707
gamma-Butyrobetaine/N-Acetylmethionine	-0.295724	gamma-Butyrobetaine	-0.648125	N-Acetylmethionine	-0.207551
CMPF/Creatinine	-0.295514	CMPF	-0.492379	Creatinine	-0.914803
Indole-3-lactic acid/Orotic acid	-0.295378	Indole-3-lactic acid	-0.674735	Orotic acid	-0.149328
Ethyl sulfate/Lactic acid	-0.295363	Ethyl sulfate	-0.290546	Lactic acid	0.119773
5-Aminovaleric acid betaine/Nicotinamide	-0.29535	5-Aminovaleric acid betaine	-0.397445	Nicotinamide	0.11421
Indole-3-lactic acid/Suberic acid	-0.295335	Indole-3-lactic acid	-0.674735	Suberic acid	-0.585355
N-Acetylserine/N-Methylproline	-0.295046	N-Acetylserine	-0.767298	N-Methylproline	-0.0705825
3-Methylhistidine/Creatinine	-0.294488	3-Methylhistidine	-0.503911	Creatinine	-0.914803
Aconitic acid, cis-/Leucine	-0.293828	Aconitic acid, cis-	-0.189076	Leucine	0.274423
gamma-Butyrobetaine/gamma-Glutamylleucine	-0.293808	gamma-Butyrobetaine	-0.648125	gamma-Glutamylleucine	-0.343368
N-epsilon-Methyllysine/Serine	-0.293745	N-epsilon-Methyllysine	-0.208374	Serine	0.34246
N6-Succinyladenosine/N-Acetylglutamine	-0.293358	N6-Succinyladenosine	-0.746129	N-Acetylglutamine	-0.478001
1-Methylnicotinamide/Ornithine	-0.293316	1-Methylnicotinamide	-0.284749	Ornithine	0.0860994
4-Hydroxyhippuric acid sulfate/Phenylacetylglutamine	-0.293231	4-Hydroxyhippuric acid sulfate	-0.655428	Phenylacetylglutamine	-0.696536
N-Acetylcytidine/Threonic acid	-0.293189	N-Acetylcytidine	-0.650771	Threonic acid	-0.507279
o-Hydroxyhippuric acid/Urea	-0.293113	o-Hydroxyhippuric acid	-0.475163	Urea	-0.760799
Asparagine/gamma-Glutamylglutamic acid	-0.293106	Asparagine	0.152129	gamma-Glutamylglutamic acid	0.310241
N-Acetylcitrulline/Phe-Trp	-0.292973	N-Acetylcitrulline	-0.696723	Phe-Trp	-0.143511
Isocitric acid/Tryptophan	-0.292571	Isocitric acid	-0.202207	Tryptophan	0.503441
N-Acetylcitrulline/Pseudouridine	-0.292536	N-Acetylcitrulline	-0.696723	Pseudouridine	-0.876021
5-S-Methyl-5-thioadenosine/N-Acetylglutamine	-0.292505	5-S-Methyl-5-thioadenosine	-0.521241	N-Acetylglutamine	-0.478001
gamma-Butyrobetaine/Malic acid	-0.292372	gamma-Butyrobetaine	-0.648125	Malic acid	0.0320593
N-Acetyltryptophan/Ornithine	-0.292205	N-Acetyltryptophan	-0.422912	Ornithine	0.0860994
3-Hydroxybutyric acid/Aspartic acid	-0.292063	3-Hydroxybutyric acid	-0.174283	Aspartic acid	0.305488
Dimethylarginine/Inosine	-0.291746	Dimethylarginine	-0.815769	Inosine	0.0450812
3-Hydroxybutyric acid/Glutamic acid	-0.291554	3-Hydroxybutyric acid	-0.174283	Glutamic acid	0.29402
3-Methylhistidine/Cystine	-0.291394	3-Methylhistidine	-0.503911	Cystine	-0.635101
1-Methylnicotinamide/Nicotinamide	-0.291169	1-Methylnicotinamide	-0.284749	Nicotinamide	0.11421
CMPF/Indole-3-lactic acid	-0.290961	CMPF	-0.492379	Indole-3-lactic acid	-0.674735
3-Methylhistidine/N-alpha-Acetylarginine	-0.290876	3-Methylhistidine	-0.503911	N-alpha-Acetylarginine	-0.607266
CMPF/N-alpha-Acetylarginine	-0.29064	CMPF	-0.492379	N-alpha-Acetylarginine	-0.607266
Glucose/Pyruvic acid	-0.290528	Glucose	-0.567803	Pyruvic acid	0.0237389
Citrulline/Cysteine S-sulfate	-0.290194	Citrulline	-0.615418	Cysteine S-sulfate	-0.214669
N-Acetylcarnosine/N-Acetylneuraminic acid	-0.290095	N-Acetylcarnosine	-0.698686	N-Acetylneuraminic acid	-0.608294
alpha-Ketoglutaric acid/Glycero-3-phosphocholine	-0.289675	alpha-Ketoglutaric acid	0.0596993	Glycero-3-phosphocholine	0.278775
5-S-Methyl-5-thioadenosine/Orotic acid	-0.289618	5-S-Methyl-5-thioadenosine	-0.521241	Orotic acid	-0.149328
Glycine/Threonine	-0.289476	Glycine	-0.136695	Threonine	0.278357
3-Hydroxyisobutyric acid/Lysine	-0.288407	3-Hydroxyisobutyric acid	-0.166695	Lysine	0.236694
Aconitic acid, cis-/Serine	-0.287727	Aconitic acid, cis-	-0.189076	Serine	0.34246
N-Acetylserine/N-epsilon-Methyllysine	-0.287545	N-Acetylserine	-0.767298	N-epsilon-Methyllysine	-0.208374
Citrulline/gamma-Glutamylleucine	-0.28732	Citrulline	-0.615418	gamma-Glutamylleucine	-0.343368
Cysteine S-sulfate/Threonine	-0.287126	Cysteine S-sulfate	-0.214669	Threonine	0.278357
Carnitine/Succinic acid	-0.287119	Carnitine	-0.335937	Succinic acid	0.17631
N-Acetylproline/Phenylalanine	-0.286924	N-Acetylproline	-0.251371	Phenylalanine	0.109707
N-Acetylvaline/Suberic acid	-0.286566	N-Acetylvaline	-0.535805	Suberic acid	-0.585355
N-Acetylalanine/Pantothenic acid	-0.286542	N-Acetylalanine	-0.843925	Pantothenic acid	-0.253461
4-Hydroxyhippuric acid/N-alpha-Acetylarginine	-0.286494	4-Hydroxyhippuric acid	-0.591968	N-alpha-Acetylarginine	-0.607266
Aconitic acid, cis-/Citric acid	-0.286465	Aconitic acid, cis-	-0.189076	Citric acid	0.111209
Indole-3-lactic acid/Pantothenic acid	-0.285427	Indole-3-lactic acid	-0.674735	Pantothenic acid	-0.253461
3-Hydroxyisobutyric acid/4-Methyl-2-oxovaleric acid	-0.28542	3-Hydroxyisobutyric acid	-0.166695	4-Methyl-2-oxovaleric acid	0.253273
Choline/Glycerate	-0.285234	Choline	-0.232226	Glycerate	0.125823
1-Methylnicotinamide/gamma-Glutamylalanine	-0.284948	1-Methylnicotinamide	-0.284749	gamma-Glutamylalanine	0.19407
3-Methylhistidine/N6,N6,N6-Trimethyllysine	-0.284915	3-Methylhistidine	-0.503911	N6,N6,N6-Trimethyllysine	-0.644523
Dimethylarginine/Sebacic acid	-0.284851	Dimethylarginine	-0.815769	Sebacic acid	-0.673534
3-Hydroxyisobutyric acid/Uridine	-0.284775	3-Hydroxyisobutyric acid	-0.166695	Uridine	0.280869
N-Acetylserine/Trisaccharide	-0.284744	N-Acetylserine	-0.767298	Trisaccharide	-0.0553346
o-Hydroxyhippuric acid/Sebacic acid	-0.284482	o-Hydroxyhippuric acid	-0.475163	Sebacic acid	-0.673534
N-Formylmethionine/N-Methylproline	-0.28416	N-Formylmethionine	-0.859282	N-Methylproline	-0.0705825
Ethyl sulfate/gamma-Glutamylglutamine	-0.283942	Ethyl sulfate	-0.290546	gamma-Glutamylglutamine	0.101839
1-Methylnicotinamide/3-Methyl-2-oxobutanoic acid	-0.283826	1-Methylnicotinamide	-0.284749	3-Methyl-2-oxobutanoic acid	0.0350682
N-Acetylcarnosine/Sebacic acid	-0.283747	N-Acetylcarnosine	-0.698686	Sebacic acid	-0.673534
Aconitic acid, cis-/Tyrosine	-0.283609	Aconitic acid, cis-	-0.189076	Tyrosine	0.336241
Malonic acid/Phenylalanine	-0.283478	Malonic acid	-0.17708	Phenylalanine	0.109707
N-alpha-Acetylarginine/N-Methylproline	-0.283369	N-alpha-Acetylarginine	-0.607266	N-Methylproline	-0.0705825
N-epsilon-Methyllysine/Uridine	-0.283319	N-epsilon-Methyllysine	-0.208374	Uridine	0.280869
N-Acetylneuraminic acid/Orotic acid	-0.283113	N-Acetylneuraminic acid	-0.608294	Orotic acid	-0.149328
3-Hydroxybutyric acid/4-Methyl-2-oxovaleric acid	-0.282905	3-Hydroxybutyric acid	-0.174283	4-Methyl-2-oxovaleric acid	0.253273
Choline/Isoleucine	-0.282523	Choline	-0.232226	Isoleucine	0.155464
N-alpha-Acetylarginine/Orotic acid	-0.282346	N-alpha-Acetylarginine	-0.607266	Orotic acid	-0.149328
Glycine/Histidine	-0.282018	Glycine	-0.136695	Histidine	0.153883
Cysteine S-sulfate/Hypoxanthine	-0.281797	Cysteine S-sulfate	-0.214669	Hypoxanthine	0.250575
Alanine/gamma-Glutamylglutamic acid	-0.281742	Alanine	0.228662	gamma-Glutamylglutamic acid	0.310241
N,N-Dimethylglycine/N-Acetylproline	-0.281565	N,N-Dimethylglycine	-0.552986	N-Acetylproline	-0.251371
N-Acetylcytidine/N-epsilon-Methyllysine	-0.281202	N-Acetylcytidine	-0.650771	N-epsilon-Methyllysine	-0.208374
3-Indoxyl sulfate/Phe-Trp	-0.281106	3-Indoxyl sulfate	-0.721813	Phe-Trp	-0.143511
N,N-Dimethylglycine/N1-Acetylspermidine	-0.281036	N,N-Dimethylglycine	-0.552986	N1-Acetylspermidine	-0.105869
alpha-Hydroxyglutaric acid/Tryptophan	-0.281018	alpha-Hydroxyglutaric acid	-0.0626863	Tryptophan	0.503441
Orotic acid/Threonine	-0.280697	Orotic acid	-0.149328	Threonine	0.278357
5-Aminovaleric acid betaine/Choline	-0.28066	5-Aminovaleric acid betaine	-0.397445	Choline	-0.232226
Isocitric acid/Serine	-0.280117	Isocitric acid	-0.202207	Serine	0.34246
3-Hydroxybutyric acid/Tyrosine	-0.279864	3-Hydroxybutyric acid	-0.174283	Tyrosine	0.336241
3-Hydroxybutyric acid/Homoarginine	-0.279743	3-Hydroxybutyric acid	-0.174283	Homoarginine	0.278958
Glucose/N-Acetylneuraminic acid	-0.279667	Glucose	-0.567803	N-Acetylneuraminic acid	-0.608294
1-Methylnicotinamide/Citric acid	-0.279444	1-Methylnicotinamide	-0.284749	Citric acid	0.111209
alpha-Ketoglutaric acid/gamma-Glutamylglutamic acid	-0.279367	alpha-Ketoglutaric acid	0.0596993	gamma-Glutamylglutamic acid	0.310241
4-Hydroxyhippuric acid sulfate/Stachydrine (proline betaine)	-0.27902	4-Hydroxyhippuric acid sulfate	-0.655428	Stachydrine (proline betaine)	-0.291995
3-Hydroxybutyric acid/Glycero-3-phosphocholine	-0.278989	3-Hydroxybutyric acid	-0.174283	Glycero-3-phosphocholine	0.278775
gamma-Glutamyltyrosine/Glutamic acid	-0.278805	gamma-Glutamyltyrosine	-0.0516741	Glutamic acid	0.29402
Aconitic acid, cis-/gamma-Glutamylalanine	-0.278709	Aconitic acid, cis-	-0.189076	gamma-Glutamylalanine	0.19407
gamma-Glutamylleucine/Glutamine	-0.278681	gamma-Glutamylleucine	-0.343368	Glutamine	-0.0633402
N-Formylmethionine/Trisaccharide	-0.278134	N-Formylmethionine	-0.859282	Trisaccharide	-0.0553346
Ethyl sulfate/N1-Acetylspermidine	-0.277847	Ethyl sulfate	-0.290546	N1-Acetylspermidine	-0.105869
Cystine/N-Acetyltryptophan	-0.277806	Cystine	-0.635101	N-Acetyltryptophan	-0.422912
Ethyl sulfate/Glutamine	-0.277281	Ethyl sulfate	-0.290546	Glutamine	-0.0633402
Cysteine S-sulfate/Phenylalanine	-0.277259	Cysteine S-sulfate	-0.214669	Phenylalanine	0.109707
Isocitric acid/Succinic acid	-0.276597	Isocitric acid	-0.202207	Succinic acid	0.17631
Ethyl sulfate/Ornithine	-0.276546	Ethyl sulfate	-0.290546	Ornithine	0.0860994
Isoleucine/Tryptophan	-0.27643	Isoleucine	0.155464	Tryptophan	0.503441
N-epsilon-Methyllysine/Threonine	-0.27643	N-epsilon-Methyllysine	-0.208374	Threonine	0.278357
5-Aminovaleric acid betaine/Fumaric acid	-0.276393	5-Aminovaleric acid betaine	-0.397445	Fumaric acid	-0.00402136
3-Hydroxyisobutyric acid/Hypoxanthine	-0.276347	3-Hydroxyisobutyric acid	-0.166695	Hypoxanthine	0.250575
[truncated: 5,022 more rows]
